# Supplementary material for: RNA-seq of serial kidney biopsies obtained during progression of chronic kidney disease from dogs with X-linked hereditary nephropathy
Source: Sci Rep. 2017 Dec 1;7:16776. doi: 10.1038/s41598-017-16603-y (PMC5711945; doi:10.1038/s41598-017-16603-y)
Supplement: Supplementary file 2 — Supplementary Table S4 [file 41598_2017_16603_MOESM2_ESM.xls]

## Sheet: Time Course Analysis
ensembl ID	hgnc_symbol	log2FoldChange	padj
ENSCAFG00000010061	ABCC11	-6.45788	1.45e-12
ENSCAFG00000005013	SLC22A13	-5.88447	1.27e-11
ENSCAFG00000018240	SLC26A2	-4.86143	1.21e-09
ENSCAFG00000009333		-6.5293	5.66e-09
ENSCAFG00000009696	WFDC2	4.51705	2.5e-08
ENSCAFG00000014397	SI	-5.87414	2.76e-07
ENSCAFG00000016233	AGMAT	-5.74077	5.69e-07
ENSCAFG00000008404		6.22934	7.25e-07
ENSCAFG00000014346	C1S	3.59037	8.37e-07
ENSCAFG00000007759	LIX1	-7.88623	8.45e-07
ENSCAFG00000007344	MYBL1	4.01554	1.59e-06
ENSCAFG00000008917		6.28683	1.59e-06
ENSCAFG00000000799		-4.17581	1.98e-06
ENSCAFG00000006091		-2.29085	1.98e-06
ENSCAFG00000012886		-6.20654	1.98e-06
ENSCAFG00000016811	RHBG	-5.84345	1.98e-06
ENSCAFG00000013047		-4.50926	2.03e-06
ENSCAFG00000030810		-3.19748	2.36e-06
ENSCAFG00000024439	SLC22A8	-5.05947	3.22e-06
ENSCAFG00000002432	TSPAN13	-1.41078	3.27e-06
ENSCAFG00000013852	MATN2	2.55969	4.15e-06
ENSCAFG00000028869		2.37052	4.15e-06
ENSCAFG00000013733		-6.67403	5.42e-06
ENSCAFG00000003895	HSD17B14	-3.8184	6.23e-06
ENSCAFG00000016917	SYT11	2.97379	8.28e-06
ENSCAFG00000006215	POLE	2.31449	9.34e-06
ENSCAFG00000019330	ASPA	-4.06741	9.34e-06
ENSCAFG00000000868	SMOC2	4.17076	9.45e-06
ENSCAFG00000030686	GLIPR2	3.70831	1.14e-05
ENSCAFG00000031246	UGT1A6	-6.91321	1.28e-05
ENSCAFG00000001827	CROT	-4.99647	1.96e-05
ENSCAFG00000005750	IDO1	-2.09202	2.86e-05
ENSCAFG00000011015	SPATS2L	1.56284	2.86e-05
ENSCAFG00000030737	ERICH4	-5.22232	2.86e-05
ENSCAFG00000010735	GRAMD1C	-2.28854	2.95e-05
ENSCAFG00000006175	CDC25B	3.44342	3e-05
ENSCAFG00000015662	GNB5	1.46557	3.09e-05
ENSCAFG00000017553	S100A6	3.72358	3.09e-05
ENSCAFG00000009421	MMP2	3.26864	3.27e-05
ENSCAFG00000008896	KIAA1755	4.93911	3.36e-05
ENSCAFG00000016956	KCNMB1	6.43565	3.5e-05
ENSCAFG00000009187	LOXL2	3.93553	3.78e-05
ENSCAFG00000016412	SLC34A1	-7.67853	3.78e-05
ENSCAFG00000003745	EPHB6	5.82363	3.82e-05
ENSCAFG00000012293	ADCY4	3.18309	3.98e-05
ENSCAFG00000028991		-2.25341	4.17e-05
ENSCAFG00000015155	TIMP1	4.82224	4.44e-05
ENSCAFG00000008568	AGPAT5	-2.10407	4.6e-05
ENSCAFG00000001616	KCP	2.68198	4.66e-05
ENSCAFG00000023134		4.8636	5.31e-05
ENSCAFG00000020287	SYDE2	-1.7058	5.71e-05
ENSCAFG00000005188	SPOPL	-1.5469	6.16e-05
ENSCAFG00000018728	RFX2	3.06367	6.69e-05
ENSCAFG00000019943	CRISPLD2	5.13827	6.69e-05
ENSCAFG00000015831	RAD52	-1.77936	6.8e-05
ENSCAFG00000009237	RMDN3	-1.57583	7.57e-05
ENSCAFG00000010027	HAO2	-4.38093	7.57e-05
ENSCAFG00000014453	AFAP1	2.32129	7.57e-05
ENSCAFG00000012345	SEC24D	1.48573	7.83e-05
ENSCAFG00000002525	COL15A1	3.54085	7.99e-05
ENSCAFG00000008756	ACTG2	7.72824	7.99e-05
ENSCAFG00000009821	PDZRN4	5.88374	8.49e-05
ENSCAFG00000019187	MATK	5.61082	9.01e-05
ENSCAFG00000002914		-7.14651	9.37e-05
ENSCAFG00000002041	SULT1C2	-4.35713	0.000104647
ENSCAFG00000031248	FAM111A	2.50307	0.000109096
ENSCAFG00000016616		4.07307	0.00012338
ENSCAFG00000012593		4.86073	0.000131856
ENSCAFG00000008236		3.7045	0.000133046
ENSCAFG00000010260	DCDC2	3.60952	0.000133239
ENSCAFG00000018625	C3	5.20553	0.000140744
ENSCAFG00000010865		-1.97082	0.000144959
ENSCAFG00000011532	EGF	-4.30768	0.000147725
ENSCAFG00000014812	COL3A1	5.83513	0.000177966
ENSCAFG00000013353		-1.67078	0.000190222
ENSCAFG00000015536	NAALADL2	-2.84983	0.000190721
ENSCAFG00000018251	PDE6A	-6.48885	0.000190721
ENSCAFG00000003888	TTC39A	2.49306	0.000194289
ENSCAFG00000018648	OSMR	3.00577	0.000194289
ENSCAFG00000015804	WNK1	-1.94677	0.00019738
ENSCAFG00000002011	HEPACAM2	-2.51338	0.000212141
ENSCAFG00000017622	PRKCB	4.55101	0.000212141
ENSCAFG00000019848	COL5A1	4.95797	0.000212141
ENSCAFG00000023903	RNF212B	-2.50098	0.000212141
ENSCAFG00000001567	SH3GL2	-1.55864	0.000233012
ENSCAFG00000016353	MPP5	-1.72629	0.000247032
ENSCAFG00000017326		7.62773	0.000247032
ENSCAFG00000030746		4.77506	0.000247032
ENSCAFG00000015885	FKBP10	4.03264	0.000250777
ENSCAFG00000020101	ST6GALNAC4	4.70415	0.000250777
ENSCAFG00000014484	ETV4	3.74893	0.000255877
ENSCAFG00000016417	SLC34A2	6.74339	0.000255877
ENSCAFG00000023837	PTGFRN	2.01306	0.000263121
ENSCAFG00000011824	B3GNT5	3.54169	0.000267947
ENSCAFG00000003409	RRM2	2.81641	0.000269106
ENSCAFG00000004095	EHD2	3.57702	0.000278693
ENSCAFG00000028460		4.99738	0.000286714
ENSCAFG00000014329	TM6SF2	-4.76609	0.000290295
ENSCAFG00000031036	E2F3	2.00998	0.000294561
ENSCAFG00000016534	ACTN1	3.82368	0.000295266
ENSCAFG00000003180	SLC1A4	5.50442	0.000300474
ENSCAFG00000007875	TMSB10	2.10459	0.00030083
ENSCAFG00000012424	SYNPO2	5.26467	0.00031409
ENSCAFG00000016090	TOP2A	4.18083	0.00031689
ENSCAFG00000016831		3.12844	0.00031689
ENSCAFG00000019514	NPHP4	1.62368	0.00031689
ENSCAFG00000003591	C5	4.64803	0.0003169
ENSCAFG00000002471		2.79064	0.000317919
ENSCAFG00000008575	CUX2	-3.14708	0.000317919
ENSCAFG00000031033	EMP1	1.88379	0.000327476
ENSCAFG00000013602	PBLD	-3.28595	0.000332807
ENSCAFG00000011672	SLC15A2	-3.56291	0.000335098
ENSCAFG00000012096	FAM126B	-1.46777	0.000343162
ENSCAFG00000016692	SHBG	-3.2702	0.000368555
ENSCAFG00000010530	CCDC80	5.34758	0.000369291
ENSCAFG00000032191	MAP1A	3.05506	0.000369291
ENSCAFG00000028195		1.74949	0.000398305
ENSCAFG00000018004	VSIG1	-3.20467	0.000401154
ENSCAFG00000020004	VCAM1	3.66118	0.000407182
ENSCAFG00000020038	ADAMTS18	-2.6668	0.000407182
ENSCAFG00000014605		-5.29452	0.000425798
ENSCAFG00000014220	C1R	3.07765	0.0004279
ENSCAFG00000021239		1.93227	0.000430239
ENSCAFG00000015892	CXCL16	2.64832	0.000430535
ENSCAFG00000010159	PM20D1	-2.92032	0.000460636
ENSCAFG00000010426	COL4A3	-1.86128	0.000460636
ENSCAFG00000005949	HACL1	-1.81954	0.000476667
ENSCAFG00000008975	THBS4	7.17273	0.000476667
ENSCAFG00000008211	CACNA2D3	-2.53516	0.000476844
ENSCAFG00000013195	EFEMP2	2.84793	0.000476844
ENSCAFG00000003243	ANLN	4.05152	0.000478979
ENSCAFG00000009093	BHMT	-4.80147	0.000479854
ENSCAFG00000008711		-5.1756	0.000481474
ENSCAFG00000016718	HRH2	4.86209	0.000489839
ENSCAFG00000001204	KIF20A	3.91431	0.000518009
ENSCAFG00000011398	CDH24	3.6357	0.000518009
ENSCAFG00000018083	TMEM164	-1.73808	0.000518009
ENSCAFG00000016333		3.83268	0.000518907
ENSCAFG00000006496		-1.23396	0.000527704
ENSCAFG00000016920	ABI3	2.32081	0.000527704
ENSCAFG00000012226	COL6A3	3.42094	0.000536393
ENSCAFG00000008824	NR1H3	1.85252	0.0005413
ENSCAFG00000005144	FNDC4	3.33859	0.000546378
ENSCAFG00000003889	WEE2	-3.04559	0.000557267
ENSCAFG00000006491	ITGA5	3.65655	0.000557267
ENSCAFG00000006608	CPXM1	3.6678	0.000577803
ENSCAFG00000015264	C14orf37	-3.64085	0.000577803
ENSCAFG00000031346	RHOU	3.66432	0.000578823
ENSCAFG00000019861	GALNS	2.67962	0.00058279
ENSCAFG00000004374		3.68036	0.000589019
ENSCAFG00000013856	ACADL	-2.48755	0.000589019
ENSCAFG00000002301	ECM2	-1.76295	0.000593284
ENSCAFG00000001966	SH3RF3	2.29607	0.000597853
ENSCAFG00000014599	GOLIM4	-1.60826	0.000597853
ENSCAFG00000017018		6.60613	0.000597853
ENSCAFG00000024817		4.26147	0.000600988
ENSCAFG00000005873	RFTN1	1.71086	0.000614304
ENSCAFG00000025524		1.77846	0.00063273
ENSCAFG00000000621		1.80769	0.000644697
ENSCAFG00000001106	LAMA2	1.90689	0.000644697
ENSCAFG00000003483	KCNF1	6.80246	0.000644697
ENSCAFG00000020184	CHST4	6.01989	0.000644697
ENSCAFG00000030770		2.18228	0.000644697
ENSCAFG00000009324	LOXL4	3.13662	0.000657093
ENSCAFG00000017924		3.04132	0.00066285
ENSCAFG00000000992	ATAD2	2.04351	0.000700059
ENSCAFG00000002400	ALDH1B1	-4.4336	0.000705242
ENSCAFG00000007906	WWC2	-0.728467	0.000705242
ENSCAFG00000004174	SPAG6	4.90726	0.000708532
ENSCAFG00000029040	TMEM72	-2.41313	0.000708532
ENSCAFG00000006788	MTIF3	-1.31301	0.000711819
ENSCAFG00000013909	SERPINE1	4.52461	0.000714098
ENSCAFG00000008719		-1.33491	0.000731299
ENSCAFG00000007111	LGI4	3.7698	0.000738033
ENSCAFG00000018791	BFAR	-0.780211	0.000766346
ENSCAFG00000002876	TPBG	3.48877	0.000797446
ENSCAFG00000007809	RETSAT	-1.91405	0.000805272
ENSCAFG00000004156	QRFPR	-3.29006	0.000819799
ENSCAFG00000015450	HS3ST1	4.37287	0.000833003
ENSCAFG00000011911	COL6A1	3.79302	0.000848457
ENSCAFG00000022732		-2.29382	0.000851183
ENSCAFG00000003334	ABCA13	4.232	0.000862219
ENSCAFG00000008646	ATG10	-1.44804	0.000866473
ENSCAFG00000018934	UHRF1	2.91147	0.000868058
ENSCAFG00000005020	ACMSD	-3.63102	0.000893861
ENSCAFG00000032685	C1QTNF5	3.2602	0.000893861
ENSCAFG00000010744	NAV1	2.48069	0.000902405
ENSCAFG00000016138	FBLIM1	2.42699	0.000902405
ENSCAFG00000019798	CSF1	2.83004	0.000911987
ENSCAFG00000012862	CHRD	3.18307	0.000925831
ENSCAFG00000002096	UXS1	-1.13554	0.000935733
ENSCAFG00000000667	FNDC1	5.29085	0.000984937
ENSCAFG00000023467		-1.65115	0.000984937
ENSCAFG00000017197	ATP8B2	1.31144	0.000994442
ENSCAFG00000016719	SFXN1	-2.80509	0.000999637
ENSCAFG00000008693	ADGRG3	3.05926	0.00104249
ENSCAFG00000013625	KNG1	-3.42369	0.00105227
ENSCAFG00000029883	SLC25A36	-2.26792	0.00105449
ENSCAFG00000009596	RUNX1	2.99707	0.00108899
ENSCAFG00000013863	CEMIP	4.95434	0.00113231
ENSCAFG00000008877	BUB1B	3.50586	0.00118294
ENSCAFG00000018822	PATJ	-1.35839	0.00118294
ENSCAFG00000000399		3.33088	0.00122295
ENSCAFG00000006237	ACPP	2.6527	0.00122295
ENSCAFG00000019521	FLNA	4.01002	0.00122696
ENSCAFG00000013162	TAGLN	4.42605	0.00122961
ENSCAFG00000030472	NRXN3	6.41825	0.00125988
ENSCAFG00000013271	WIPF1	2.26469	0.00127013
ENSCAFG00000009138	DMGDH	-3.93723	0.00130942
ENSCAFG00000006889	CD44	4.49473	0.00131655
ENSCAFG00000008802	TPRKB	-1.9248	0.00131655
ENSCAFG00000017329	FLRT2	2.63063	0.00132479
ENSCAFG00000011016	HABP2	-4.81591	0.00134345
ENSCAFG00000013599	HRG	-3.08781	0.00134375
ENSCAFG00000007199		2.50092	0.00134882
ENSCAFG00000001545	TTC39B	-2.22904	0.0013697
ENSCAFG00000019422		2.60327	0.00137073
ENSCAFG00000018869	C1orf87	-4.44027	0.00138173
ENSCAFG00000002240	HINT2	-2.16155	0.00139444
ENSCAFG00000000873	KIAA1644	2.56673	0.00140783
ENSCAFG00000009530	ANKRD31	-3.66633	0.00140783
ENSCAFG00000007887	MCCC2	-1.52517	0.00143904
ENSCAFG00000000681	FBN2	2.88176	0.00145092
ENSCAFG00000001532	ZDHHC21	-1.47728	0.00145092
ENSCAFG00000004453	ABHD5	-2.75222	0.00145092
ENSCAFG00000005055	RNF157	2.23752	0.00145092
ENSCAFG00000005217	NCAPG2	2.60181	0.00145092
ENSCAFG00000018817	AFG3L2	-0.922693	0.00145092
ENSCAFG00000030702	GABRB3	-5.72513	0.00145092
ENSCAFG00000031215	CXorf36	3.01653	0.00145092
ENSCAFG00000005741	THRB	-2.09976	0.00146686
ENSCAFG00000009906	VSIG10	1.57365	0.00146686
ENSCAFG00000014148	ADAMTS7	3.05916	0.00146686
ENSCAFG00000003488	PAPPA	2.58463	0.00150373
ENSCAFG00000007564	IMMT	-1.08784	0.0015068
ENSCAFG00000005028	XYLB	-1.90313	0.00152824
ENSCAFG00000010137	MFSD4A	-3.21903	0.00153546
ENSCAFG00000003340	AKNA	3.06005	0.00153646
ENSCAFG00000004931	PLCD1	3.38261	0.00155419
ENSCAFG00000009376	R3HDML	-4.05435	0.0015579
ENSCAFG00000010254	SFXN2	-2.76251	0.00156057
ENSCAFG00000013217	GPRC5A	3.34493	0.00156057
ENSCAFG00000031204	RGS10	3.73806	0.00156057
ENSCAFG00000006454	ELK3	1.40185	0.00164125
ENSCAFG00000000798		-1.73942	0.00165801
ENSCAFG00000010953	PLCL1	-1.73822	0.00166383
ENSCAFG00000017833	CCDC33	-4.63675	0.00168945
ENSCAFG00000011346	ITGA10	2.13328	0.00170282
ENSCAFG00000000680	OXR1	-1.76179	0.00170713
ENSCAFG00000025238	ENTPD5	-2.7355	0.00171335
ENSCAFG00000004754	MCM10	3.22797	0.00172477
ENSCAFG00000020225		1.72375	0.00174246
ENSCAFG00000003539	CLSPN	3.27305	0.00179634
ENSCAFG00000024892		-4.36141	0.00179634
ENSCAFG00000017447	IL4R	3.08964	0.00185016
ENSCAFG00000000911	GPRC6A	-2.69154	0.00193365
ENSCAFG00000004902	DIAPH3	3.85893	0.00193633
ENSCAFG00000006176	RAB11FIP1	2.06143	0.00193633
ENSCAFG00000001130	ITPR3	1.63062	0.00199683
ENSCAFG00000007432	ATP12A	-3.96846	0.00199683
ENSCAFG00000012532		4.0528	0.00199683
ENSCAFG00000000072		2.02439	0.00203141
ENSCAFG00000005218	FBXO18	-0.894847	0.00204326
ENSCAFG00000014091	RBP5	-4.39037	0.00204326
ENSCAFG00000001611	IRF5	3.22096	0.00204762
ENSCAFG00000032035		-5.16668	0.00204762
ENSCAFG00000000437	NRM	1.59513	0.0020834
ENSCAFG00000002341	HMGCLL1	-4.00624	0.0020834
ENSCAFG00000010630	COBLL1	-1.25261	0.0020834
ENSCAFG00000029022		3.70493	0.00209181
ENSCAFG00000012904	CDK1	3.13623	0.00210403
ENSCAFG00000008341	SPON1	2.27777	0.00214131
ENSCAFG00000014554	ACOX3	-2.83483	0.00216759
ENSCAFG00000014869		-4.35581	0.00216759
ENSCAFG00000018560	MYH11	4.83561	0.00216759
ENSCAFG00000030087		3.58807	0.00216759
ENSCAFG00000015203	PLEKHG6	3.28995	0.00217396
ENSCAFG00000019338	PKMYT1	3.74252	0.00228685
ENSCAFG00000010930	COL16A1	3.27551	0.00235631
ENSCAFG00000017241	PDLIM7	4.66542	0.00235631
ENSCAFG00000001084	CXCL14	7.59044	0.00241502
ENSCAFG00000009822	HTATIP2	-1.67745	0.00241502
ENSCAFG00000006089	SMOX	2.11177	0.00242038
ENSCAFG00000008670	PTK2B	1.86542	0.00242038
ENSCAFG00000008857	CACNB3	2.57352	0.00242038
ENSCAFG00000009684	DBNDD2	2.95729	0.00242038
ENSCAFG00000009928	XPO7	-1.59403	0.00242038
ENSCAFG00000013601	MIA3	-1.01187	0.00242038
ENSCAFG00000029844		-4.51027	0.00247399
ENSCAFG00000012847	PPEF1	-3.51377	0.00247573
ENSCAFG00000018597	LAMA1	-3.92848	0.00249037
ENSCAFG00000001091	TGFBI	4.97398	0.00249318
ENSCAFG00000009116	IVD	-2.20174	0.00249318
ENSCAFG00000011650	INPP5D	2.07721	0.00249318
ENSCAFG00000013489	UCK2	1.7615	0.00249318
ENSCAFG00000018955	C1orf168	-3.15393	0.00249318
ENSCAFG00000000322	STX11	2.94989	0.00250544
ENSCAFG00000008031	RDH10	-1.7473	0.00250544
ENSCAFG00000019552	ARHGAP45	3.21891	0.00250659
ENSCAFG00000001355	KIAA2026	-1.08198	0.00252734
ENSCAFG00000009717		2.40388	0.00252734
ENSCAFG00000013819	FMNL1	2.78573	0.00252734
ENSCAFG00000015475		8.50963	0.00252734
ENSCAFG00000030647		1.36523	0.00258476
ENSCAFG00000025384	PML	2.12485	0.00263674
ENSCAFG00000004531	SLC25A30	-1.98464	0.00275081
ENSCAFG00000030589	HYKK	-2.64261	0.00275081
ENSCAFG00000004549		-2.15588	0.00277156
ENSCAFG00000031339	TMEM86A	1.9877	0.0027737
ENSCAFG00000002334	MELK	3.08446	0.0027749
ENSCAFG00000022734		-1.72346	0.00278157
ENSCAFG00000024109		-4.53242	0.00280871
ENSCAFG00000013204	PTPRE	1.57626	0.00282003
ENSCAFG00000029260		6.19964	0.0028465
ENSCAFG00000007504	AHCY	-2.19222	0.00284766
ENSCAFG00000000404	IYD	-4.64908	0.00286912
ENSCAFG00000008395	SCARA3	3.41947	0.00286912
ENSCAFG00000013218	EHHADH	-2.99967	0.00286912
ENSCAFG00000020417	CTH	-3.22977	0.00286912
ENSCAFG00000019596	CACNA1H	5.11333	0.0028807
ENSCAFG00000011057	TRAIP	3.75394	0.00297218
ENSCAFG00000013997	SACM1L	-1.10449	0.00298275
ENSCAFG00000005934	CRLS1	-1.86649	0.00299363
ENSCAFG00000009628	GOLT1A	-2.79258	0.00299363
ENSCAFG00000017690	SCNN1G	-2.23382	0.00299363
ENSCAFG00000009569	SPP1	4.36367	0.00302987
ENSCAFG00000029004		-1.94082	0.00302987
ENSCAFG00000013160	NPL	-2.95302	0.0030372
ENSCAFG00000009799	NCAPD3	1.34902	0.00305366
ENSCAFG00000018575	EPB41L3	-3.55815	0.00305366
ENSCAFG00000009159	TRIO	1.05839	0.0030714
ENSCAFG00000016909	SLC5A2	-3.61431	0.0030714
ENSCAFG00000006193		-0.994331	0.0030755
ENSCAFG00000017952	ACSM3	-3.2324	0.00312154
ENSCAFG00000015843	PLD2	2.16473	0.00322641
ENSCAFG00000005437	SLCO2B1	1.97413	0.0032399
ENSCAFG00000018683	MTCL1	3.91964	0.0032399
ENSCAFG00000028759	BAG2	3.59248	0.0032399
ENSCAFG00000016891	BBOF1	-2.09126	0.00326288
ENSCAFG00000023863	BAAT	-4.7222	0.00326629
ENSCAFG00000009519	WISP2	5.41397	0.00328207
ENSCAFG00000009564	ATP2B4	2.45009	0.00328207
ENSCAFG00000013954	KIF18B	6.80364	0.00328207
ENSCAFG00000014773	HSPG2	3.17636	0.00328207
ENSCAFG00000019012		-4.19137	0.0032868
ENSCAFG00000014187	IQCJ	-3.43814	0.00336638
ENSCAFG00000019408	ARHGAP4	3.76127	0.00336716
ENSCAFG00000031273		10.6119	0.00338656
ENSCAFG00000012120		2.91281	0.00341889
ENSCAFG00000001037	FER1L6	-3.35294	0.00343626
ENSCAFG00000005403	LRP1B	-4.1885	0.0034646
ENSCAFG00000015324	TNFAIP8L3	6.35542	0.0034646
ENSCAFG00000016422	TNFRSF1B	3.15814	0.0034646
ENSCAFG00000010928	ACSL5	-3.37925	0.0034649
ENSCAFG00000011555	MFGE8	2.22147	0.0034649
ENSCAFG00000019525	NPDC1	3.04037	0.0034649
ENSCAFG00000024982	C4BPA	6.23488	0.0034649
ENSCAFG00000031079	ZFP36L2	1.38681	0.0034649
ENSCAFG00000020395	RRAD	4.15795	0.00348706
ENSCAFG00000015845	KIF26B	3.75601	0.00349291
ENSCAFG00000017820	CD276	3.06859	0.00349291
ENSCAFG00000019698	PALM	3.62844	0.00349291
ENSCAFG00000012716	ARHGAP30	2.35433	0.00350775
ENSCAFG00000004855	EPB41L5	-1.4871	0.00351001
ENSCAFG00000003244	HDHD3	-1.71163	0.00353894
ENSCAFG00000030486		3.85865	0.0035659
ENSCAFG00000000820		-3.56741	0.0035905
ENSCAFG00000010617	ALDH1A3	5.76574	0.0035905
ENSCAFG00000002576	HIVEP3	2.37126	0.00359292
ENSCAFG00000009202	KNL1	2.58501	0.00359292
ENSCAFG00000005130	NAPB	-1.39864	0.00361844
ENSCAFG00000013684	PIKFYVE	-1.47592	0.00361844
ENSCAFG00000005329	AKR1E2	-2.41	0.00362604
ENSCAFG00000006865	PAMR1	3.34093	0.00369866
ENSCAFG00000031937	SLC35C1	1.52528	0.00369866
ENSCAFG00000013182	EGLN3	-2.42615	0.00370786
ENSCAFG00000006842	GPAT2	-1.46602	0.00371151
ENSCAFG00000008893	VEPH1	-2.04375	0.00371312
ENSCAFG00000015133	SMURF1	-0.950444	0.00371312
ENSCAFG00000022726		-1.63915	0.00371312
ENSCAFG00000024099	FAT3	-1.7191	0.00371312
ENSCAFG00000015105		1.935	0.00371318
ENSCAFG00000014650	CDCA3	3.28861	0.00382442
ENSCAFG00000005605	RELT	3.2732	0.00382464
ENSCAFG00000010491	LPCAT1	2.28715	0.00382496
ENSCAFG00000031409	TMEM176A	1.82013	0.00383515
ENSCAFG00000029313	CLDN1	2.5578	0.00386707
ENSCAFG00000014980	FMO4	-2.20646	0.0038728
ENSCAFG00000016502	LRRC71	2.73674	0.00388392
ENSCAFG00000018806	KANK4	1.77574	0.00388392
ENSCAFG00000018064	DSG1	-4.66713	0.00391912
ENSCAFG00000007881	CEP55	4.92455	0.00392265
ENSCAFG00000002871		-8.02212	0.00392458
ENSCAFG00000011322	ATP6V1G3	-2.192	0.00392458
ENSCAFG00000013463	EHBP1L1	2.96129	0.00392568
ENSCAFG00000018760	PDXDC1	-1.1799	0.00394451
ENSCAFG00000017877	STRA6	-4.1843	0.0039583
ENSCAFG00000019727	H6PD	1.5114	0.00398084
ENSCAFG00000005686	SLC23A1	-2.57977	0.00401376
ENSCAFG00000005465	DZIP1	-1.38544	0.00402022
ENSCAFG00000007497	KIF11	3.57047	0.00402022
ENSCAFG00000011487	BCAT1	4.07532	0.00402022
ENSCAFG00000032648		-1.10496	0.00402022
ENSCAFG00000031478		-1.03534	0.00402169
ENSCAFG00000008193	PI15	1.85677	0.00402665
ENSCAFG00000001642	TRERF1	1.48884	0.00402707
ENSCAFG00000003663		3.12669	0.00402707
ENSCAFG00000000334	ADAMTS2	3.03769	0.00403678
ENSCAFG00000004076	KIF5B	-0.689584	0.00403914
ENSCAFG00000017122		-2.28677	0.0040851
ENSCAFG00000008321	SEMA4F	1.7238	0.00408616
ENSCAFG00000004723	KCNN4	2.28284	0.00409448
ENSCAFG00000014174	MFSD1	-1.42913	0.0041088
ENSCAFG00000010810	ABCA5	-1.67018	0.00412183
ENSCAFG00000010840	ADRA2A	3.77523	0.00412735
ENSCAFG00000017030	RANGRF	2.86305	0.00413452
ENSCAFG00000015872	TSPAN14	1.4251	0.00423165
ENSCAFG00000017010	NLGN3	3.00235	0.00423165
ENSCAFG00000002014	USP46	-1.1408	0.00429737
ENSCAFG00000010602	ELF3	3.06435	0.00429737
ENSCAFG00000000644	SYNJ2	2.03361	0.00430063
ENSCAFG00000000946	A4GALT	2.92839	0.00431483
ENSCAFG00000009818	NOD2	2.52522	0.00431483
ENSCAFG00000030845		3.08631	0.00435176
ENSCAFG00000015293	YDJC	4.76369	0.00435452
ENSCAFG00000006904	SLC52A3	-2.45851	0.00436271
ENSCAFG00000016292	NLGN2	3.83817	0.00436271
ENSCAFG00000022735		-1.70775	0.00436271
ENSCAFG00000025085	XKR9	-3.28126	0.00440145
ENSCAFG00000018844	ADAMTS12	1.44099	0.00440491
ENSCAFG00000005569	DNAJB13	3.6597	0.00447362
ENSCAFG00000015387	ADCY10	-2.99442	0.00447362
ENSCAFG00000009431	E2F8	4.24594	0.00449485
ENSCAFG00000009102	BHMT2	-3.18218	0.00458535
ENSCAFG00000000195	SHMT2	-2.72053	0.00461901
ENSCAFG00000014645		2.73773	0.00461901
ENSCAFG00000006948		2.01914	0.00464652
ENSCAFG00000012298	FES	1.71602	0.00471811
ENSCAFG00000015197	TNFRSF1A	2.19096	0.00471811
ENSCAFG00000008447		-3.93666	0.00473303
ENSCAFG00000017991	C15orf39	2.59798	0.00475888
ENSCAFG00000018415	MOCS2	-1.67555	0.00475888
ENSCAFG00000015455	ECT2	2.51056	0.00477604
ENSCAFG00000011211	ECEL1	-4.01403	0.00479719
ENSCAFG00000032587		-3.68269	0.00481028
ENSCAFG00000028967	LRRIQ1	3.01325	0.00481087
ENSCAFG00000007154		2.16236	0.00489468
ENSCAFG00000017532		1.29685	0.00489468
ENSCAFG00000020354	CARMIL2	3.01119	0.00489468
ENSCAFG00000029982	RASSF3	2.4791	0.00489468
ENSCAFG00000014548	FBN1	2.39718	0.00490868
ENSCAFG00000017185	GSTZ1	-2.24375	0.00490868
ENSCAFG00000012803	RIN1	2.67201	0.0049379
ENSCAFG00000013490	FAM129A	3.10582	0.0049379
ENSCAFG00000005458	CLDN10	-1.78969	0.004944
ENSCAFG00000018154	PAK3	2.40546	0.004944
ENSCAFG00000009637	LGI3	3.34244	0.00496574
ENSCAFG00000016019	FADS2	2.76185	0.00496574
ENSCAFG00000010680	DENND5B	-1.02026	0.00501438
ENSCAFG00000011479		1.6419	0.00501438
ENSCAFG00000015971	CLCN5	-1.59585	0.00501438
ENSCAFG00000017835	HHIPL1	3.47864	0.00501438
ENSCAFG00000025533	ITIH4	4.68875	0.00501438
ENSCAFG00000010449	FOXRED1	-2.218	0.00505974
ENSCAFG00000004052	MCM2	1.93476	0.0050852
ENSCAFG00000004355	LIMS2	3.23292	0.0050852
ENSCAFG00000031501	C15orf48	3.0415	0.0050852
ENSCAFG00000003875	PLK4	2.92632	0.00509804
ENSCAFG00000031529	CLEC2D	3.41714	0.00512792
ENSCAFG00000008340	RACGAP1	2.02661	0.00514575
ENSCAFG00000031198	SH2B2	2.50866	0.00516288
ENSCAFG00000019909		-1.69826	0.005196
ENSCAFG00000001944		-1.31358	0.00524001
ENSCAFG00000002923	CLEC11A	3.08375	0.00524001
ENSCAFG00000007165		-1.81926	0.00524001
ENSCAFG00000003009	SNX14	-0.83518	0.00525564
ENSCAFG00000008784	WWP1	-1.1614	0.00531207
ENSCAFG00000008586	ADAMTS1	2.4182	0.00532838
ENSCAFG00000000247	MAP7	-1.22271	0.00533672
ENSCAFG00000000588	ALDH7A1	-2.19383	0.00533962
ENSCAFG00000004251	GAREM2	3.98667	0.00533962
ENSCAFG00000008056	RYR3	-1.33952	0.00533962
ENSCAFG00000010473	SH3PXD2A	2.45332	0.00533962
ENSCAFG00000002202	KIAA1211	-2.97208	0.00534887
ENSCAFG00000000987	KIFC1	2.00401	0.00535288
ENSCAFG00000014003		1.08026	0.00542644
ENSCAFG00000012038	HHAT	1.56436	0.00543822
ENSCAFG00000007948	FDFT1	-1.70643	0.00546312
ENSCAFG00000015414	CREG1	-1.55264	0.00546312
ENSCAFG00000016764	MFSD7	2.79788	0.00546312
ENSCAFG00000029613	AMACR	-2.30324	0.00548539
ENSCAFG00000026252		-5.83777	0.00549882
ENSCAFG00000003196	RRAGC	-1.17662	0.00554485
ENSCAFG00000004597	RELB	2.29386	0.00557079
ENSCAFG00000001433	PLEC	3.33046	0.00560953
ENSCAFG00000007413		-4.17851	0.00564626
ENSCAFG00000031015	YWHAH	1.38096	0.0056604
ENSCAFG00000026254		-3.50377	0.0056956
ENSCAFG00000004662	EMILIN1	2.93241	0.00574056
ENSCAFG00000009152	HDAC7	2.33777	0.0058268
ENSCAFG00000011454	SLC7A8	-3.34435	0.00595057
ENSCAFG00000019674	PARK7	-1.89067	0.00595057
ENSCAFG00000006231	DCLK1	4.74848	0.00602295
ENSCAFG00000004140	SLC8A2	3.73363	0.00603989
ENSCAFG00000003404		3.22597	0.0060748
ENSCAFG00000008143	MSRA	-2.78167	0.0060748
ENSCAFG00000009330	SV2C	4.69824	0.0060748
ENSCAFG00000004629		-2.11763	0.00617573
ENSCAFG00000013255	MKI67	3.46581	0.00623576
ENSCAFG00000011371	LIX1L	1.96394	0.00635929
ENSCAFG00000001597	MDFI	4.69544	0.00640895
ENSCAFG00000004970	DPP10	-3.3146	0.00646895
ENSCAFG00000030931	LIF	4.2479	0.00646895
ENSCAFG00000022729		-1.71157	0.00650367
ENSCAFG00000002222	ASNS	1.50867	0.00655648
ENSCAFG00000003670	TRPV5	3.00707	0.00655648
ENSCAFG00000004687	NOS3	2.09616	0.00655648
ENSCAFG00000011332		-2.64643	0.00655648
ENSCAFG00000029771	LYRM5	-1.59428	0.00655648
ENSCAFG00000002081	CDC37L1	-1.03593	0.00657965
ENSCAFG00000013698	ST6GAL1	1.49751	0.00657965
ENSCAFG00000015718		1.79349	0.00657965
ENSCAFG00000019009	TMIGD1	-3.45084	0.00657965
ENSCAFG00000019543	SBNO2	2.39044	0.00657965
ENSCAFG00000023499		-1.79843	0.00657965
ENSCAFG00000030269	MFAP4	5.63542	0.00657965
ENSCAFG00000005519	WDR37	-2.19791	0.00659106
ENSCAFG00000004006	SVIL	3.41095	0.00660306
ENSCAFG00000015213	STAT3	0.762404	0.00660306
ENSCAFG00000001305	FBP1	-3.02088	0.00661805
ENSCAFG00000010682		1.5081	0.00661805
ENSCAFG00000010973	RGMA	4.21667	0.00661805
ENSCAFG00000000561	MIOX	-3.57756	0.00666707
ENSCAFG00000014354	C10orf54	2.15888	0.00666707
ENSCAFG00000017958	COL5A3	4.72577	0.00670921
ENSCAFG00000014604	NUDT13	-2.037	0.00671091
ENSCAFG00000017538	SPC24	2.81859	0.00675069
ENSCAFG00000023345	FAM26F	2.51284	0.00675069
ENSCAFG00000024758	ADAMTS5	1.75919	0.00677365
ENSCAFG00000013966	CPS1	-3.75188	0.006781
ENSCAFG00000010995	LGMN	-2.90421	0.0068262
ENSCAFG00000010758	MAP2K6	-3.19175	0.00691084
ENSCAFG00000016958	KIF22	3.09273	0.00693059
ENSCAFG00000002491		5.49783	0.00696462
ENSCAFG00000031786		7.80815	0.00698124
ENSCAFG00000000832	TAP1	1.93037	0.006992
ENSCAFG00000010483	OBFC1	-1.19281	0.0070235
ENSCAFG00000000804	FBLN1	4.00652	0.0070309
ENSCAFG00000007288	CRYL1	-4.08569	0.0070309
ENSCAFG00000017438	RAB3D	1.64308	0.0070309
ENSCAFG00000002037	PLA2G7	5.49554	0.00718452
ENSCAFG00000014837	COL5A2	3.997	0.00721003
ENSCAFG00000018884	FGGY	-2.03864	0.00735246
ENSCAFG00000009083	DISP2	-2.52978	0.00738279
ENSCAFG00000002827	NFYC	-1.01327	0.00740146
ENSCAFG00000020393	ACADM	-1.83754	0.00740146
ENSCAFG00000015434	ANKLE1	3.16146	0.00740403
ENSCAFG00000009051	SLC26A7	-2.34658	0.00740467
ENSCAFG00000010883	FMO5	-2.47046	0.00740963
ENSCAFG00000011344	ADAP1	2.85895	0.00747975
ENSCAFG00000000178	LRP1	1.89558	0.00755292
ENSCAFG00000000158	HSD17B4	-1.14445	0.00757444
ENSCAFG00000008210	GREM1	13.5489	0.00757444
ENSCAFG00000014570	ACAT1	-1.77734	0.00762277
ENSCAFG00000014286	C17orf53	3.71928	0.00765673
ENSCAFG00000007909	RHOBTB3	-1.19442	0.00767357
ENSCAFG00000017455	GAS7	3.13617	0.00774791
ENSCAFG00000016614	SRCIN1	2.85639	0.00775801
ENSCAFG00000006203	FCHSD1	1.59887	0.00777141
ENSCAFG00000007673		2.52479	0.00777141
ENSCAFG00000029267	CDC42EP5	3.41544	0.00777141
ENSCAFG00000013102		2.38993	0.00779408
ENSCAFG00000015013	LGALS3	1.86903	0.00782481
ENSCAFG00000018832	TUBB6	2.13655	0.00782481
ENSCAFG00000025365	ACKR1	6.89039	0.00782481
ENSCAFG00000030360		1.70637	0.00784273
ENSCAFG00000009737	GLB1L2	3.12729	0.00785436
ENSCAFG00000029187	RHOV	6.62474	0.00785436
ENSCAFG00000016686		1.73173	0.0079472
ENSCAFG00000000405	PLEKHG1	1.61771	0.0080215
ENSCAFG00000009587	BMP1	1.47268	0.0080215
ENSCAFG00000016856	STK10	1.38513	0.00802158
ENSCAFG00000003472	TSPAN12	-0.950835	0.00802331
ENSCAFG00000004473	ESD	-1.37339	0.00802331
ENSCAFG00000013411	ECHS1	-1.97593	0.00802331
ENSCAFG00000007408	THNSL2	-1.65129	0.00811067
ENSCAFG00000012073	LIMK1	3.18563	0.00819811
ENSCAFG00000019956	WFDC1	1.95283	0.00819811
ENSCAFG00000012375	NFATC4	2.70429	0.00822042
ENSCAFG00000006212	SEMA3A	2.41036	0.00823893
ENSCAFG00000016107	NOTCH3	2.45821	0.00823893
ENSCAFG00000017482	ITGA11	3.73787	0.00828367
ENSCAFG00000014292	CDKL1	-2.05338	0.00830647
ENSCAFG00000010446	ACADS	-2.39591	0.00831858
ENSCAFG00000012963		2.51953	0.00831858
ENSCAFG00000003922	SLC16A10	-2.01493	0.00832667
ENSCAFG00000005259	CDC20	1.92135	0.00835747
ENSCAFG00000010029	LONP2	-1.65589	0.00835747
ENSCAFG00000010625	LCK	3.03498	0.00835747
ENSCAFG00000008449	USO1	-0.993416	0.00836832
ENSCAFG00000003587	TRAF1	2.86741	0.0084661
ENSCAFG00000016091	SNCG	4.28877	0.00859899
ENSCAFG00000020014	GCSH	-2.11839	0.00859899
ENSCAFG00000019852	CBFA2T3	2.31354	0.00864673
ENSCAFG00000020429	DEPDC1	4.01279	0.00865587
ENSCAFG00000007876	TRABD2A	-2.71873	0.00867165
ENSCAFG00000015521	ZWINT	3.0101	0.00869616
ENSCAFG00000008511	HVCN1	1.12793	0.0087236
ENSCAFG00000023455		3.16562	0.00874148
ENSCAFG00000028400		2.72347	0.00874148
ENSCAFG00000011861	FANCB	2.17155	0.00875314
ENSCAFG00000002118	PON3	-2.89392	0.00881623
ENSCAFG00000013606	SPG11	-1.03496	0.00881623
ENSCAFG00000029311	PCP4	12.9186	0.00892597
ENSCAFG00000029037	FBXO28	-1.57125	0.00897337
ENSCAFG00000000676	DPYS	-3.40341	0.0090389
ENSCAFG00000004770	KIF2C	1.94905	0.00907434
ENSCAFG00000022730		-1.70396	0.00907618
ENSCAFG00000001484	LGALS2	-3.11704	0.00912938
ENSCAFG00000029236		7.25601	0.00914763
ENSCAFG00000016185	ENAH	2.38538	0.00917555
ENSCAFG00000002196	MCM3	1.86063	0.00917642
ENSCAFG00000003869		-2.49233	0.00917642
ENSCAFG00000005667	NEK10	1.30333	0.00922575
ENSCAFG00000010718		3.14546	0.00923189
ENSCAFG00000014609	FERMT3	2.30473	0.00923189
ENSCAFG00000015300	SPPL2A	-1.10806	0.00923189
ENSCAFG00000019060	ABR	1.2621	0.00923189
ENSCAFG00000022739		-1.91832	0.00923189
ENSCAFG00000028879	PTRF	2.67508	0.00923189
ENSCAFG00000005381	MAP6	3.68639	0.00923265
ENSCAFG00000013672	SORD	-3.21541	0.00924703
ENSCAFG00000007308	DEPDC7	-2.36944	0.00927925
ENSCAFG00000020126	GCLM	-1.6771	0.00940016
ENSCAFG00000030120		3.63446	0.00940016
ENSCAFG00000004776	TRANK1	2.0243	0.00943549
ENSCAFG00000013239	SCRN3	-1.64091	0.00943549
ENSCAFG00000022709		-1.52826	0.00943549
ENSCAFG00000005838	PCCA	-1.19352	0.00947667
ENSCAFG00000000914	SHROOM1	1.96752	0.00951161
ENSCAFG00000018253	SHMT1	-1.65883	0.00951161
ENSCAFG00000003399		1.66642	0.00951969
ENSCAFG00000017004	PPP1R9B	2.34816	0.0095405
ENSCAFG00000003837		-1.54895	0.00955719
ENSCAFG00000017501	SLC5A11	-3.06199	0.00970626
ENSCAFG00000011594	RLBP1	6.09657	0.00973358
ENSCAFG00000001646		3.54831	0.00973572
ENSCAFG00000007242	CKAP2L	3.1716	0.00974485
ENSCAFG00000005123	NUMBL	2.87754	0.00977778
ENSCAFG00000013275	DLG1	-1.40583	0.00977778
ENSCAFG00000002330	IGFBP7	2.73412	0.00981163
ENSCAFG00000008859	SOD1	-1.77188	0.00981915
ENSCAFG00000003822	PGRMC2	-1.07955	0.00985564
ENSCAFG00000004406	FBLN2	3.5674	0.00985564
ENSCAFG00000004459	PPP1R13L	2.10245	0.00985564
ENSCAFG00000008929		2.81218	0.00985564
ENSCAFG00000011038	WIPI1	1.32916	0.00985564
ENSCAFG00000011140	KIF14	2.94597	0.00985564
ENSCAFG00000011164	UBA7	1.64172	0.00985564
ENSCAFG00000012903	RUNX3	3.44869	0.00985564
ENSCAFG00000014104	PCBD1	-1.59598	0.00985564
ENSCAFG00000017513	MTMR4	-1.20351	0.00985564
ENSCAFG00000003397	TFEC	-2.53868	0.00986705
ENSCAFG00000019412	CASKIN1	4.52132	0.00994835
ENSCAFG00000031013	SAMSN1	2.35322	0.0100028
ENSCAFG00000018322	LRRC8E	2.47875	0.0100164
ENSCAFG00000001047	NCOA7	-1.28149	0.0100598
ENSCAFG00000011868	PCK2	-2.9691	0.0100598
ENSCAFG00000023592		-2.12436	0.0100598
ENSCAFG00000005058	SCN1A	-2.68177	0.010081
ENSCAFG00000016051	CACNA1C	2.58978	0.0101188
ENSCAFG00000002618		5.18444	0.0101398
ENSCAFG00000018589	OXCT1	-2.10402	0.0101398
ENSCAFG00000006822	SNPH	4.40024	0.010213
ENSCAFG00000018219	CSF1R	1.87011	0.010213
ENSCAFG00000010536	CARMIL1	1.31594	0.0103366
ENSCAFG00000013650	CTTNBP2NL	0.887106	0.0103459
ENSCAFG00000003175	AFTPH	-1.20617	0.0104445
ENSCAFG00000031014	FAM180A	4.38144	0.0104478
ENSCAFG00000003744	ORC1	2.74159	0.0104479
ENSCAFG00000003615	ZYX	2.61173	0.010451
ENSCAFG00000003760		-3.0948	0.0105031
ENSCAFG00000008979	TMEM150C	1.66747	0.0105285
ENSCAFG00000007075	TPX2	2.61594	0.0105465
ENSCAFG00000015465		4.70809	0.0106096
ENSCAFG00000008424	FGB	6.71032	0.0106667
ENSCAFG00000008378	ESCO2	3.17816	0.010676
ENSCAFG00000013979		4.86628	0.0107654
ENSCAFG00000000235	N4BP3	2.50629	0.0108037
ENSCAFG00000007895	PARVA	0.954093	0.0109913
ENSCAFG00000010740		1.38923	0.0109913
ENSCAFG00000010157	BACE2	2.05418	0.0109971
ENSCAFG00000002163	ROR2	4.027	0.011004
ENSCAFG00000015875	WDR72	-2.43989	0.0111035
ENSCAFG00000014644	ZBTB40	-0.735798	0.0111563
ENSCAFG00000014982		-5.71053	0.0112253
ENSCAFG00000014345	FN1	3.24991	0.0112287
ENSCAFG00000022742		-1.7474	0.0112287
ENSCAFG00000030915		6.52354	0.0112287
ENSCAFG00000019258	VWA1	3.00627	0.0112987
ENSCAFG00000022740		-1.8126	0.0113939
ENSCAFG00000004655	BCL3	2.61617	0.0114045
ENSCAFG00000014108	OSBPL1A	-1.2235	0.0114045
ENSCAFG00000002101		-1.27405	0.0114137
ENSCAFG00000005528	TIMP2	1.57325	0.0114137
ENSCAFG00000015954	GRID1	-3.56627	0.0114272
ENSCAFG00000014600	BRCA1	1.68739	0.0114457
ENSCAFG00000006188	ADGRA2	2.23353	0.0115299
ENSCAFG00000016825	SH3PXD2B	2.17076	0.0115299
ENSCAFG00000031299		3.67281	0.0115324
ENSCAFG00000005385	FNTA	-0.89853	0.0115797
ENSCAFG00000000115	CS	-0.895237	0.0116144
ENSCAFG00000006050	MYO16	2.5111	0.0116144
ENSCAFG00000006935	ELF5	-2.09791	0.0116144
ENSCAFG00000010239	IKBKE	1.60801	0.0116144
ENSCAFG00000010475	SYT10	-2.58648	0.0116144
ENSCAFG00000013422	ALDH9A1	-1.81591	0.0116144
ENSCAFG00000014603	TRIM9	1.98874	0.0116144
ENSCAFG00000014960	ATP8B4	2.3145	0.0116144
ENSCAFG00000015995		2.3729	0.0116144
ENSCAFG00000023898	MAP7D1	3.32696	0.0116144
ENSCAFG00000029227	CSRP1	2.8784	0.0116144
ENSCAFG00000030688		-3.87164	0.0116144
ENSCAFG00000004146	ORC5	-1.64267	0.011645
ENSCAFG00000007846	GBE1	-1.18462	0.011645
ENSCAFG00000013035		3.26426	0.0116461
ENSCAFG00000016413	GNAI1	-1.14313	0.0116461
ENSCAFG00000005050	FOXJ1	3.20076	0.0116866
ENSCAFG00000006861	ANGPT4	1.61516	0.0116866
ENSCAFG00000006864	MICU3	-1.26806	0.0116866
ENSCAFG00000006154	EIF4EBP1	2.70919	0.0117084
ENSCAFG00000005212	FOSL2	2.07341	0.0117164
ENSCAFG00000029580		1.75023	0.0117164
ENSCAFG00000019898	NTNG2	2.87347	0.0117432
ENSCAFG00000032344	C1QB	2.53669	0.0118052
ENSCAFG00000009218	MORN4	-1.39724	0.0118295
ENSCAFG00000019242	PNCK	6.13026	0.0118295
ENSCAFG00000000078	DGKA	1.64383	0.0118425
ENSCAFG00000029466		-3.25242	0.0118493
ENSCAFG00000003059	SNX30	-1.50689	0.0118641
ENSCAFG00000006404	PRKCDBP	2.64644	0.0121501
ENSCAFG00000008440	FGG	13.6061	0.0121823
ENSCAFG00000006665	CLIP3	2.23514	0.0121965
ENSCAFG00000029029		4.70921	0.0122068
ENSCAFG00000024571	GABRA4	-2.44778	0.01222
ENSCAFG00000006069	COL4A2	2.27387	0.0122368
ENSCAFG00000001835		-2.62108	0.0122583
ENSCAFG00000005081	INSIG1	-1.81327	0.0122583
ENSCAFG00000014117	MMP11	2.50816	0.0122583
ENSCAFG00000031425	PRPSAP1	-0.994934	0.0122583
ENSCAFG00000004034	EMP3	2.18928	0.012273
ENSCAFG00000010967		4.0615	0.012273
ENSCAFG00000001382	MAPK13	2.04514	0.0123429
ENSCAFG00000000223	GLI1	2.49091	0.0123495
ENSCAFG00000001727	LINGO2	-2.21867	0.0123495
ENSCAFG00000007092	SCUBE2	1.9826	0.0123722
ENSCAFG00000010095	ATP6V1B2	-2.2319	0.0123722
ENSCAFG00000001139		-0.867581	0.0124043
ENSCAFG00000011197	MMP14	1.46033	0.0125249
ENSCAFG00000003914	MAMSTR	4.35897	0.0125542
ENSCAFG00000015764	RHOJ	1.96123	0.0125542
ENSCAFG00000012431		-0.872714	0.0126565
ENSCAFG00000000074	MMP19	2.7589	0.0126675
ENSCAFG00000007065	ITGB7	2.07218	0.0126675
ENSCAFG00000019811	SPIRE2	2.15877	0.0126675
ENSCAFG00000009343	SLC40A1	-1.38761	0.0126827
ENSCAFG00000010729	MRGPRF	3.4671	0.0126827
ENSCAFG00000014040	CDCP1	1.32571	0.0126902
ENSCAFG00000009908	OCA2	-1.78845	0.0127315
ENSCAFG00000005354	KLF6	1.41595	0.0127497
ENSCAFG00000012119	MYLK	2.40082	0.0127497
ENSCAFG00000012249	ADCY1	5.97377	0.0127497
ENSCAFG00000017201	ABCC3	1.51049	0.0127497
ENSCAFG00000030329		3.9293	0.0127497
ENSCAFG00000031225		3.73686	0.0127497
ENSCAFG00000029474	GADD45A	-1.34425	0.0127649
ENSCAFG00000011353	DENND1B	-1.10196	0.0127771
ENSCAFG00000015749	DNAJC7	-0.643275	0.0127771
ENSCAFG00000020152	IL34	1.79584	0.0127771
ENSCAFG00000014582	SERPINI1	-2.62304	0.0127805
ENSCAFG00000029590	FAM8A1	-0.729167	0.0127805
ENSCAFG00000002477	CORO2A	3.82505	0.0127834
ENSCAFG00000008855	CPNE2	1.30456	0.0127834
ENSCAFG00000023062	FYB	2.68226	0.0127834
ENSCAFG00000003374	IKZF1	3.32529	0.0128701
ENSCAFG00000009015	CALB1	-3.19596	0.0128701
ENSCAFG00000004018	CNTN5	-4.22721	0.0129218
ENSCAFG00000000482	FLT4	1.44515	0.0130002
ENSCAFG00000005191	RBKS	-1.4209	0.0130002
ENSCAFG00000010386	ST3GAL4	2.17016	0.0130002
ENSCAFG00000019358	PDPK1	-0.71197	0.0130002
ENSCAFG00000019694	GPSM1	2.48954	0.0130002
ENSCAFG00000023202		-1.84836	0.0130002
ENSCAFG00000032505		-3.9014	0.0130002
ENSCAFG00000008617	GLRB	3.39682	0.0130716
ENSCAFG00000009905	MMP9	4.99947	0.0130789
ENSCAFG00000003915	GTF3C6	-1.20755	0.0131504
ENSCAFG00000007753	GK5	-1.63523	0.0131504
ENSCAFG00000000134	RBMS2	1.09051	0.013255
ENSCAFG00000000024	CNDP1	-2.93898	0.0133055
ENSCAFG00000008755	SRC	1.35603	0.0133343
ENSCAFG00000017121	SLC51B	-2.48047	0.0133822
ENSCAFG00000003604	RRAS	2.34019	0.0133996
ENSCAFG00000010077	LSP1	2.3416	0.0133996
ENSCAFG00000000752	CERK	1.77387	0.0135316
ENSCAFG00000003784	ARMC2	2.42448	0.0135316
ENSCAFG00000008618	DSN1	1.95502	0.0135316
ENSCAFG00000010436	ACOT13	-2.03779	0.0135316
ENSCAFG00000015532	MYO9B	1.20928	0.0135316
ENSCAFG00000030984	DUSP22	3.36104	0.0135316
ENSCAFG00000031280	KCNJ8	-1.75866	0.0135316
ENSCAFG00000000444	FLOT1	0.715437	0.0135568
ENSCAFG00000009850	DNAH5	2.84037	0.0135568
ENSCAFG00000011827		-2.02993	0.0135568
ENSCAFG00000012044	ADAMTSL4	2.96274	0.0135568
ENSCAFG00000012819	CDKL5	-1.22811	0.0135568
ENSCAFG00000015030	SLC23A3	-2.43716	0.0135568
ENSCAFG00000015215	F5	-2.39743	0.0135568
ENSCAFG00000015418	SLC22A6	-3.28991	0.0135568
ENSCAFG00000015522	TEAD4	3.11842	0.0135568
ENSCAFG00000018151	SLC47A2	-3.10066	0.0135568
ENSCAFG00000019869	RALGDS	2.01695	0.0135568
ENSCAFG00000032086	CBX2	2.12731	0.0135568
ENSCAFG00000016736	FBXL19	2.15202	0.0135983
ENSCAFG00000010885	TPPP	3.46917	0.0136824
ENSCAFG00000012082	SEMA4B	1.95063	0.0136824
ENSCAFG00000008638	ARHGEF26	3.23214	0.0137417
ENSCAFG00000016948	LTBP2	3.53399	0.0137692
ENSCAFG00000017863	MYOCD	3.38618	0.0137747
ENSCAFG00000030390	MRPS15	-0.807232	0.013837
ENSCAFG00000015321	FBXL5	-1.33388	0.0138994
ENSCAFG00000018735	ELF4	2.10174	0.0139212
ENSCAFG00000011605	EFS	1.61062	0.0139472
ENSCAFG00000009917		-2.89364	0.0139748
ENSCAFG00000019685	CARD9	2.33926	0.0139752
ENSCAFG00000000167	DMXL1	-0.956899	0.0140063
ENSCAFG00000003535	GLI3	2.26783	0.0140554
ENSCAFG00000024065		-5.37356	0.0141621
ENSCAFG00000009467	HIBCH	-1.10731	0.0143277
ENSCAFG00000011927		-2.02047	0.0143277
ENSCAFG00000017644	GALNT10	1.23683	0.0143277
ENSCAFG00000032044		-3.17946	0.0143645
ENSCAFG00000004666	PVR	2.24814	0.0143776
ENSCAFG00000004447	ITM2B	-1.52152	0.0143903
ENSCAFG00000012367		1.70181	0.0143903
ENSCAFG00000012789	PTPRO	-2.76523	0.0143903
ENSCAFG00000025291	SLC22A10	-5.04706	0.0144361
ENSCAFG00000012403	COL7A1	1.95974	0.0144574
ENSCAFG00000012878	FCER1G	2.39717	0.0144753
ENSCAFG00000016869		-1.2204	0.0145586
ENSCAFG00000006743	PCMTD1	-0.689686	0.0145748
ENSCAFG00000009292	NIT2	-2.23132	0.0145748
ENSCAFG00000010801	SLC9B2	-2.73525	0.0146162
ENSCAFG00000031426	PIH1D2	-1.13628	0.0146162
ENSCAFG00000000784	TTC38	-2.53845	0.0146246
ENSCAFG00000007489	RILPL2	-1.16244	0.0146704
ENSCAFG00000013030	PDHA1	-1.17889	0.0146704
ENSCAFG00000003329	C2orf42	-0.730374	0.0146836
ENSCAFG00000003556	SUGCT	-1.39361	0.0147263
ENSCAFG00000010321	PPFIA4	2.41213	0.0147317
ENSCAFG00000013913		1.83639	0.0148478
ENSCAFG00000005194	PFKFB3	2.58068	0.0148647
ENSCAFG00000017527	SRPX2	2.58963	0.0148647
ENSCAFG00000023972		2.01643	0.0148647
ENSCAFG00000030725		1.87075	0.0148647
ENSCAFG00000004225	C11orf54	-2.50941	0.0148844
ENSCAFG00000006062	COL4A1	2.28576	0.0148844
ENSCAFG00000006585	ALOX5AP	2.64647	0.0149056
ENSCAFG00000031150	PAIP2	-1.09185	0.0149085
ENSCAFG00000004392	DMPK	4.32395	0.0149261
ENSCAFG00000024578	GPR182	4.65363	0.0149579
ENSCAFG00000030861		3.46147	0.0149804
ENSCAFG00000009161	HPS5	-1.02648	0.0149864
ENSCAFG00000011915		5.34361	0.0149864
ENSCAFG00000000637	SLC12A2	1.47208	0.0150029
ENSCAFG00000008933	NLRC5	1.59041	0.0150029
ENSCAFG00000007473	NUDT12	-1.19442	0.0150111
ENSCAFG00000016885	COQ6	-1.07884	0.0150111
ENSCAFG00000010730		0.552742	0.015026
ENSCAFG00000016879	FAM161B	-1.36202	0.0151122
ENSCAFG00000028947	ELN	3.77554	0.0151122
ENSCAFG00000004345	RCBTB1	-0.821106	0.0151241
ENSCAFG00000031718	FAM109B	2.77921	0.0151241
ENSCAFG00000031160		-2.59436	0.0151596
ENSCAFG00000029836	CENPW	2.22664	0.0151718
ENSCAFG00000010169	FIBIN	3.43367	0.0152358
ENSCAFG00000006697	TYROBP	2.38954	0.0152502
ENSCAFG00000010387	FAP	4.76614	0.0152536
ENSCAFG00000005182	FANCD2	1.8047	0.0153101
ENSCAFG00000018871	CYP2J2	-2.64181	0.0153105
ENSCAFG00000001012	KLHL38	4.76609	0.0154095
ENSCAFG00000004743	SEPHS1	-0.654389	0.0154095
ENSCAFG00000005097		1.9682	0.0154095
ENSCAFG00000015177	SELL	3.29965	0.0154095
ENSCAFG00000020189	PHLPP2	-1.1251	0.0154095
ENSCAFG00000020376	ZZZ3	-0.979844	0.0154447
ENSCAFG00000031441	WNT9A	2.46366	0.0154447
ENSCAFG00000003005	CREB5	2.76424	0.0154596
ENSCAFG00000019788	SLC16A4	-2.42421	0.0154614
ENSCAFG00000005075	R3HDM1	-0.868274	0.0154862
ENSCAFG00000005537	LGALS3BP	2.39095	0.0154862
ENSCAFG00000010329	OSBPL5	1.78561	0.0155138
ENSCAFG00000010872	ADGRB2	2.38394	0.0155138
ENSCAFG00000011995	THEMIS2	1.93114	0.0155453
ENSCAFG00000019990	IER5L	3.45983	0.0155453
ENSCAFG00000004491	LCP1	2.33801	0.0155455
ENSCAFG00000010813		-2.23318	0.0156353
ENSCAFG00000011799	GPM6B	3.19986	0.0156511
ENSCAFG00000015963	FADS3	2.61383	0.0158803
ENSCAFG00000031318	P3H3	1.9397	0.0159004
ENSCAFG00000006024	SH3BP5	-0.98278	0.0160522
ENSCAFG00000012215	AP1S2	1.86331	0.0160643
ENSCAFG00000014579	PRDX6	-1.6289	0.0160643
ENSCAFG00000029189		-1.12677	0.0160643
ENSCAFG00000006248	CHL1	3.27702	0.0160798
ENSCAFG00000003402		1.5488	0.0160896
ENSCAFG00000015028	IL12RB1	4.5545	0.0160896
ENSCAFG00000029624		5.81192	0.0160896
ENSCAFG00000014098	C1RL	1.5252	0.0161205
ENSCAFG00000012137	ABCB10	-1.64764	0.0161308
ENSCAFG00000030851	HLF	-1.66519	0.0161308
ENSCAFG00000017017	THBS3	4.10361	0.0161428
ENSCAFG00000006947	ATP6V1H	-1.47502	0.0162462
ENSCAFG00000031845	CGRRF1	-0.927884	0.0162901
ENSCAFG00000007213	CHPT1	-2.05055	0.0163125
ENSCAFG00000031667	ADH4	-1.73784	0.0163125
ENSCAFG00000002308	VWDE	-2.28414	0.0163422
ENSCAFG00000020252	NQO1	-1.92573	0.0163991
ENSCAFG00000012921	NR1I3	-3.4388	0.0164314
ENSCAFG00000006545		-0.989907	0.0164348
ENSCAFG00000007307		2.77459	0.0164481
ENSCAFG00000009036	PLCB2	2.3036	0.0164481
ENSCAFG00000010703	CCDC28B	1.37946	0.0164886
ENSCAFG00000016982	DOCK2	2.28123	0.0164886
ENSCAFG00000030408		5.36093	0.0164886
ENSCAFG00000001244	REEP2	3.3347	0.0164917
ENSCAFG00000007838	SERPING1	1.82269	0.0164917
ENSCAFG00000024748	CD55	1.64029	0.0165015
ENSCAFG00000015493	NLRP1	3.64371	0.0165098
ENSCAFG00000011876	HSPA12A	-2.19798	0.0165637
ENSCAFG00000029121	FAM78A	3.93443	0.0165726
ENSCAFG00000016225	ACAP1	1.78334	0.0165761
ENSCAFG00000024101	CHST8	6.06527	0.0165761
ENSCAFG00000007232		1.13251	0.0165833
ENSCAFG00000009026	NECAB1	-2.76161	0.0165833
ENSCAFG00000020075		6.42463	0.0165833
ENSCAFG00000004350	ACAD9	-1.08144	0.016615
ENSCAFG00000014655	GNB3	1.84231	0.016615
ENSCAFG00000012829	TMPRSS4	3.67733	0.0166496
ENSCAFG00000006883	GAS2L3	2.96852	0.0166613
ENSCAFG00000008730	KCNJ11	5.3415	0.0166613
ENSCAFG00000018540	MYO1F	2.06364	0.0166613
ENSCAFG00000015940	ADIPOR2	-1.0862	0.0166784
ENSCAFG00000030376		-3.00711	0.0167078
ENSCAFG00000004578	CCDC163	2.28906	0.0168591
ENSCAFG00000011318	ANOS1	3.18561	0.0168694
ENSCAFG00000029506	GLO1	-1.04993	0.0168694
ENSCAFG00000002171	SYK	2.51796	0.016906
ENSCAFG00000011858	TBCEL	-0.747594	0.0169162
ENSCAFG00000001524	AHCYL2	-1.60841	0.0170465
ENSCAFG00000004529		1.93259	0.0170548
ENSCAFG00000009336	MYBL2	2.64924	0.0170764
ENSCAFG00000010742	PGAP1	-1.49238	0.0170764
ENSCAFG00000014232	ARVCF	2.28801	0.0170764
ENSCAFG00000018359	IL13RA1	1.14763	0.0170764
ENSCAFG00000005630	P2RY2	5.35779	0.017099
ENSCAFG00000006966	ST5	0.9763	0.0171138
ENSCAFG00000009027	FAM83D	2.99075	0.0171138
ENSCAFG00000015905	ARRB2	1.49992	0.017135
ENSCAFG00000011859	SPC25	3.37278	0.0173482
ENSCAFG00000003678	CCNY	-1.01207	0.0173663
ENSCAFG00000016604	ZSWIM4	2.33709	0.0173663
ENSCAFG00000014410		2.72594	0.0173689
ENSCAFG00000011021	B3GNT7	2.74512	0.0173859
ENSCAFG00000023647		4.60574	0.0174344
ENSCAFG00000004369	NOX4	-3.47067	0.0174532
ENSCAFG00000006991	REM1	2.06696	0.0174532
ENSCAFG00000015642	FOXM1	2.61559	0.0175366
ENSCAFG00000005370	CYP8B1	-3.69209	0.0175858
ENSCAFG00000009513	GLS	-0.901052	0.0175858
ENSCAFG00000013713		-2.59568	0.0175858
ENSCAFG00000016900	CNTROB	1.11465	0.0175858
ENSCAFG00000020398	PDP2	-1.3042	0.0175858
ENSCAFG00000004595		4.04001	0.0176239
ENSCAFG00000007649	MPEG1	2.05877	0.0176521
ENSCAFG00000018571	ADGRE1	3.60858	0.0176521
ENSCAFG00000008635	SOGA1	1.313	0.01769
ENSCAFG00000003353		-1.40317	0.0177018
ENSCAFG00000014043		-4.85581	0.0177039
ENSCAFG00000019070	CHAF1A	1.96875	0.0177039
ENSCAFG00000007662	ACSL1	-2.78752	0.0179139
ENSCAFG00000014054	ACHE	5.71041	0.0179397
ENSCAFG00000000116	NEDD4L	-0.871006	0.0180447
ENSCAFG00000001014	SYNGAP1	1.3033	0.0180447
ENSCAFG00000001841	SLC25A40	-1.3828	0.0180447
ENSCAFG00000005113	UBXN4	-1.27833	0.0180447
ENSCAFG00000011646	ZFHX2	1.40817	0.0180447
ENSCAFG00000014774	GPR160	-1.50061	0.0180447
ENSCAFG00000031460		2.04102	0.0180447
ENSCAFG00000008700	FNIP2	-1.35567	0.0180608
ENSCAFG00000011882	CBLN4	-3.00853	0.0180608
ENSCAFG00000013459		4.70342	0.0180608
ENSCAFG00000012975	MAP4	1.70236	0.0180931
ENSCAFG00000029080	HRCT1	3.4208	0.0180996
ENSCAFG00000019611	CHTF18	2.57974	0.0181763
ENSCAFG00000008400	TMBIM6	-1.33858	0.0181814
ENSCAFG00000025130	SLC6A19	-5.44885	0.0181933
ENSCAFG00000001519	CSF2RB	2.38614	0.0181939
ENSCAFG00000004592	TESK2	-1.1699	0.0182696
ENSCAFG00000009722	TOX3	-1.52181	0.0182796
ENSCAFG00000017387	PIK3R5	1.75139	0.0182796
ENSCAFG00000011629	CLCF1	2.03465	0.0182815
ENSCAFG00000014903	POLN	-1.65554	0.0183267
ENSCAFG00000003765	SLC41A3	1.17314	0.0183832
ENSCAFG00000005175	SCEL	2.04988	0.018395
ENSCAFG00000007055	CHCHD7	-1.02316	0.018395
ENSCAFG00000015503	SPEG	3.48678	0.018395
ENSCAFG00000024869	ADAMDEC1	6.76641	0.018395
ENSCAFG00000032384	IL17B	3.82488	0.018395
ENSCAFG00000024259		-3.19246	0.0184127
ENSCAFG00000000426		3.36939	0.0184288
ENSCAFG00000004932	GALNT11	-1.83802	0.0184288
ENSCAFG00000006008	SLC10A2	-3.44987	0.0184507
ENSCAFG00000029976	DNAJB9	-0.981054	0.0184839
ENSCAFG00000018021		-3.64067	0.0185443
ENSCAFG00000014866	ZFYVE28	2.50521	0.0185888
ENSCAFG00000020220		3.98502	0.0185888
ENSCAFG00000004166	PMPCB	-1.11525	0.0187817
ENSCAFG00000011643	AP1AR	-1.07533	0.0187817
ENSCAFG00000018012	TRPV2	1.98197	0.0188098
ENSCAFG00000000226	HBS1L	-0.775154	0.0188187
ENSCAFG00000023309	TWF2	2.51279	0.0188187
ENSCAFG00000017918	ZNF397	-0.863853	0.0188298
ENSCAFG00000008198	KIF13B	-0.751374	0.0188533
ENSCAFG00000000790	GPSM3	2.49228	0.0188676
ENSCAFG00000000840	SLC22A4	-1.94893	0.0188676
ENSCAFG00000008267		2.86511	0.0188676
ENSCAFG00000016901	ALDH6A1	-2.01907	0.0188915
ENSCAFG00000003210	FHL3	4.42864	0.0189347
ENSCAFG00000031038	METTL7B	-2.01869	0.0189347
ENSCAFG00000008716		2.88231	0.0189919
ENSCAFG00000017344	CLINT1	-1.02949	0.0190468
ENSCAFG00000018635	ROR1	1.49832	0.0191482
ENSCAFG00000008844	KLHL2	-0.976249	0.0191555
ENSCAFG00000020167	HYDIN	1.69988	0.0191555
ENSCAFG00000012674	ACADSB	-1.42563	0.0191582
ENSCAFG00000003144	RAMP3	4.09917	0.0192635
ENSCAFG00000004279	MYO3A	-2.562	0.0192635
ENSCAFG00000013969	SYTL5	5.08266	0.0192635
ENSCAFG00000029426	NETO2	-2.27884	0.0192635
ENSCAFG00000032590	IL21R	2.98443	0.0193491
ENSCAFG00000018539	IL12RB2	1.4916	0.0193767
ENSCAFG00000031869		2.63895	0.0194022
ENSCAFG00000007598	GGT7	2.0212	0.0194181
ENSCAFG00000002598	ALDOB	-2.73172	0.0195152
ENSCAFG00000004762	SLC25A19	1.42827	0.0195152
ENSCAFG00000014316		-1.70714	0.0195152
ENSCAFG00000018438	CRIP2	2.11535	0.0195152
ENSCAFG00000023367	KCNK3	4.13679	0.0195152
ENSCAFG00000011603	GRK3	2.50781	0.0195427
ENSCAFG00000011059	ACP6	-1.11139	0.019629
ENSCAFG00000001293	HSPA9	-1.43013	0.0196879
ENSCAFG00000019866	CDT1	2.91298	0.0196879
ENSCAFG00000005143	MCM6	1.37228	0.0197116
ENSCAFG00000007402	FAM149A	-1.07797	0.0197116
ENSCAFG00000008358	LOXL3	1.31367	0.0197116
ENSCAFG00000008596		3.9574	0.0197116
ENSCAFG00000010715	TXLNA	0.732543	0.0197116
ENSCAFG00000012433	PER2	-2.17595	0.0197116
ENSCAFG00000014896	SCARF2	2.97535	0.0197116
ENSCAFG00000017050	ACSF2	-2.53668	0.0197116
ENSCAFG00000031096	TMEM109	1.22999	0.0197116
ENSCAFG00000002393	SEMA4C	1.72799	0.0198902
ENSCAFG00000005661	ECH1	-1.71215	0.0199042
ENSCAFG00000014011		4.99763	0.0199645
ENSCAFG00000000432	CCT2	-1.05702	0.019999
ENSCAFG00000012675	SELENBP1	-1.88976	0.0200016
ENSCAFG00000002762	EML6	2.31669	0.0200212
ENSCAFG00000008288	GPD1	-2.95707	0.0200336
ENSCAFG00000011930	CCNDBP1	-1.2719	0.0200336
ENSCAFG00000002040	TFPI2	2.06068	0.0200484
ENSCAFG00000009416	TSPAN18	2.01831	0.0200484
ENSCAFG00000018243	ABHD3	-2.01165	0.0200484
ENSCAFG00000011330	NEK7	-0.958787	0.0200922
ENSCAFG00000012968	HELZ2	2.66004	0.0201169
ENSCAFG00000018686	NDUFV2	-1.14787	0.0201551
ENSCAFG00000030565	DUSP5	2.00515	0.0201587
ENSCAFG00000002329	COA5	-1.04915	0.0201995
ENSCAFG00000011426	PTGIS	1.46206	0.0201995
ENSCAFG00000018790	AGXT2	-3.56162	0.0201995
ENSCAFG00000031802	ISPD	-1.24171	0.0201995
ENSCAFG00000001798	SLC30A9	-1.80989	0.0203983
ENSCAFG00000012156		3.12651	0.0204752
ENSCAFG00000009993	ST14	1.56432	0.0205108
ENSCAFG00000009508	PHF7	-1.72345	0.0205292
ENSCAFG00000007624	NMNAT3	-1.33052	0.0205577
ENSCAFG00000024883	SOX4	2.67353	0.0205577
ENSCAFG00000004784	CAMK1D	2.00768	0.0205955
ENSCAFG00000005463	SNX5	-1.00056	0.0205955
ENSCAFG00000006701	FLT1	-1.14336	0.0205955
ENSCAFG00000018846	SPIRE1	-1.07858	0.0205955
ENSCAFG00000000447	IER3	2.41349	0.0206093
ENSCAFG00000012274	CISD1	-1.83293	0.0206597
ENSCAFG00000007158	SLC16A12	-2.39928	0.0206766
ENSCAFG00000011808	TSHZ2	2.45252	0.0206766
ENSCAFG00000014402	MPP2	2.03771	0.0206766
ENSCAFG00000018173	LAMA3	2.32671	0.0206766
ENSCAFG00000004700	TSN	-0.851048	0.0207757
ENSCAFG00000003676		-2.9084	0.0208421
ENSCAFG00000006502		-1.88559	0.0208421
ENSCAFG00000012012	NECTIN1	2.20322	0.0208421
ENSCAFG00000012478	PLEKHA5	-1.10416	0.0208421
ENSCAFG00000029890	FGF9	-2.74078	0.0208421
ENSCAFG00000008408	TPD52	-1.44581	0.0208744
ENSCAFG00000030448	KCNA6	4.0425	0.020995
ENSCAFG00000018877	NPR3	-1.23294	0.0210133
ENSCAFG00000001052	HINT3	-1.46099	0.0211633
ENSCAFG00000015228		3.89041	0.0211752
ENSCAFG00000006444	TRIM3	1.32357	0.0212145
ENSCAFG00000010336	MTMR10	-0.853935	0.0212145
ENSCAFG00000019526	FUT7	4.46031	0.0213164
ENSCAFG00000020404		-2.12461	0.0213413
ENSCAFG00000018875	HOOK1	-1.53908	0.0213436
ENSCAFG00000017542	S100A13	1.64015	0.0213781
ENSCAFG00000001513	KCTD17	1.95131	0.0214204
ENSCAFG00000011521	AEN	2.6496	0.0214204
ENSCAFG00000014932	MED15	1.19902	0.0214204
ENSCAFG00000016889		1.55928	0.0214204
ENSCAFG00000017545	S100A16	1.67748	0.0214204
ENSCAFG00000023910	LOXL1	2.5537	0.0214204
ENSCAFG00000006546	ARID5A	2.54735	0.0214248
ENSCAFG00000017106	GCDH	-2.14485	0.0214345
ENSCAFG00000025115		2.44683	0.0214369
ENSCAFG00000018960	CORO6	4.50521	0.0214799
ENSCAFG00000018182	MMP28	2.92237	0.0214886
ENSCAFG00000007860	CSRNP2	1.05006	0.0215659
ENSCAFG00000013474	FAM89B	1.83134	0.021625
ENSCAFG00000008869	TGM2	2.14864	0.021633
ENSCAFG00000009745	UBE2C	3.26487	0.021633
ENSCAFG00000018727	RAB31	1.52068	0.0216521
ENSCAFG00000004347		-1.35751	0.0216715
ENSCAFG00000009760	LZTS2	2.03839	0.0216715
ENSCAFG00000003215	SLC31A1	-1.66368	0.0216799
ENSCAFG00000011782	GFRA1	3.95271	0.0216799
ENSCAFG00000009837	PLTP	1.47418	0.0216886
ENSCAFG00000012134	TMEM27	-3.15839	0.0216886
ENSCAFG00000025202		-2.00692	0.0216886
ENSCAFG00000017266	C1orf43	-0.887516	0.0217298
ENSCAFG00000016519	PPARGC1A	-1.43797	0.0217418
ENSCAFG00000012854	RERG	-1.38547	0.0217851
ENSCAFG00000010949	SLC37A2	2.47154	0.0218577
ENSCAFG00000007671	GSS	-1.29831	0.0218651
ENSCAFG00000010640	SLC2A10	1.66774	0.0218651
ENSCAFG00000015172	CD9	1.28149	0.021912
ENSCAFG00000009374	FITM2	-1.44164	0.0220517
ENSCAFG00000016405	TMEM132A	2.09225	0.0222254
ENSCAFG00000004953	TRIM47	2.81968	0.0223778
ENSCAFG00000015191	TCEA2	1.74441	0.0223778
ENSCAFG00000025328		-1.0896	0.0223925
ENSCAFG00000030033	ERP29	-1.73938	0.0224275
ENSCAFG00000020261		-1.35553	0.0224292
ENSCAFG00000019267		-4.94028	0.0225406
ENSCAFG00000012136	NEK2	2.76305	0.0225544
ENSCAFG00000018517	COPRS	-0.926874	0.0225544
ENSCAFG00000018936	MAP7D3	1.14319	0.0225544
ENSCAFG00000006740	OLFML1	1.49132	0.0225786
ENSCAFG00000009841	NKD1	3.0451	0.0225786
ENSCAFG00000017181	MAT2B	-1.2903	0.0225961
ENSCAFG00000010642	CSTB	1.15447	0.0226322
ENSCAFG00000011301	CORO1C	1.16777	0.0226322
ENSCAFG00000000678		1.78815	0.0226399
ENSCAFG00000006160	RMDN2	-1.4138	0.0226399
ENSCAFG00000001508	RAC2	3.4893	0.0228328
ENSCAFG00000005585		-1.00514	0.0229068
ENSCAFG00000012219	GAS2L1	2.53375	0.0229068
ENSCAFG00000012661	RFX5	0.811693	0.0229068
ENSCAFG00000006560	NCAPH	1.49446	0.022929
ENSCAFG00000016070	DAGLA	1.41401	0.022929
ENSCAFG00000017403	NTN1	2.79005	0.022929
ENSCAFG00000007326	ADHFE1	-1.71224	0.0229563
ENSCAFG00000028048		-2.22179	0.0229563
ENSCAFG00000010544	PPFIA1	-0.645865	0.0229704
ENSCAFG00000029176		-1.66229	0.0230121
ENSCAFG00000005306		3.78829	0.0230516
ENSCAFG00000004615		4.44727	0.0230532
ENSCAFG00000004722		1.45673	0.023149
ENSCAFG00000006371	NRG1	-2.10135	0.023149
ENSCAFG00000005927	DCXR	-2.04725	0.0231861
ENSCAFG00000030814	DOC2B	1.96531	0.0232251
ENSCAFG00000002073	ARHGEF39	1.93535	0.0232302
ENSCAFG00000013843	UPB1	-2.55576	0.0232584
ENSCAFG00000030935		8.48641	0.0232584
ENSCAFG00000014527	NPAT	-1.27226	0.0234252
ENSCAFG00000031746		-2.92675	0.0234252
ENSCAFG00000015891	GHITM	-1.37089	0.0234521
ENSCAFG00000003550	INHBA	2.91064	0.0234768
ENSCAFG00000010155	NFKB2	1.82697	0.0234768
ENSCAFG00000007592	TSHZ3	1.84939	0.0235299
ENSCAFG00000019228	SMIM24	-3.23417	0.0235311
ENSCAFG00000007463	TRAPPC13	-0.614461	0.0235323
ENSCAFG00000015026	DLGAP5	3.2077	0.0235323
ENSCAFG00000002589	COL9A1	3.49682	0.0235392
ENSCAFG00000003916	KLHL29	1.86381	0.0235392
ENSCAFG00000004394	SIX5	3.07084	0.0235392
ENSCAFG00000029577	RGS12	0.978599	0.0235392
ENSCAFG00000031614	IFIT3	2.3638	0.0235392
ENSCAFG00000032030	TMEM119	2.33393	0.0235392
ENSCAFG00000001501	CDC42EP1	2.06201	0.0237196
ENSCAFG00000024583		-2.9532	0.0238838
ENSCAFG00000007778	BIN2	2.2807	0.0238902
ENSCAFG00000009588	CHUK	-1.04914	0.0239004
ENSCAFG00000015124	NCAPD2	0.779749	0.0239004
ENSCAFG00000002848	BCKDHB	-1.39352	0.0239282
ENSCAFG00000004904	CAND2	2.56025	0.0239282
ENSCAFG00000005233	ASB13	-2.48094	0.0239282
ENSCAFG00000007137	TOX	2.49413	0.0239282
ENSCAFG00000012007	IRF9	1.51588	0.0239282
ENSCAFG00000012863	CCDC47	-0.814915	0.0239282
ENSCAFG00000015381	CCND2	1.40129	0.0239282
ENSCAFG00000001911	ALDH1L2	1.92559	0.0239936
ENSCAFG00000003351	TMEM268	1.47341	0.0239936
ENSCAFG00000007291	PARPBP	2.76794	0.0239936
ENSCAFG00000007907	LRBA	-1.0937	0.0239936
ENSCAFG00000011314	ETNPPL	-3.50756	0.0239936
ENSCAFG00000015708	ACTA2	2.73654	0.0239936
ENSCAFG00000018720	ATG4C	-1.15975	0.0239995
ENSCAFG00000023413	TTC32	-1.27138	0.0239995
ENSCAFG00000028702		2.73018	0.0240285
ENSCAFG00000004161	MEIS3	2.11052	0.0240562
ENSCAFG00000006952	DHX37	1.59392	0.0240562
ENSCAFG00000009337	TUBB2B	1.7817	0.0240562
ENSCAFG00000001786	ACO1	-1.7512	0.0240626
ENSCAFG00000001930	PGM5	2.50282	0.0240626
ENSCAFG00000009641		7.17988	0.0240626
ENSCAFG00000028720		-1.00138	0.0240664
ENSCAFG00000010165	SLC5A12	-3.67974	0.0240809
ENSCAFG00000014163	UBE2E3	-0.921486	0.0241702
ENSCAFG00000029078		13.5605	0.0242904
ENSCAFG00000015257	ANO2	-3.04756	0.0244088
ENSCAFG00000017131	CLPX	-1.43029	0.0244088
ENSCAFG00000010633		2.93332	0.0244658
ENSCAFG00000010428	TDP2	-1.15997	0.0245585
ENSCAFG00000014546	HTRA3	3.61371	0.0245585
ENSCAFG00000018372		-1.3307	0.0245651
ENSCAFG00000003850		2.23759	0.0245767
ENSCAFG00000031172	CADM4	1.57223	0.0245767
ENSCAFG00000023924	CD151	1.40326	0.0245852
ENSCAFG00000015230	TRPM7	-0.844803	0.0246242
ENSCAFG00000022728		-1.45563	0.0247011
ENSCAFG00000002744	SPTBN1	-0.683707	0.0247242
ENSCAFG00000015014	SLC7A4	2.41943	0.0247242
ENSCAFG00000003278	CDCA8	3.38631	0.024735
ENSCAFG00000007609	MRVI1	1.99918	0.0247367
ENSCAFG00000015235	SLC19A2	-1.29019	0.0247367
ENSCAFG00000015966	WAPL	-0.881129	0.0247842
ENSCAFG00000005542		2.68832	0.0247875
ENSCAFG00000030747	RGS19	2.51795	0.0248375
ENSCAFG00000002145		3.61156	0.0248676
ENSCAFG00000002573	SSC5D	1.88761	0.0248676
ENSCAFG00000003824	MICAL1	2.38145	0.0248676
ENSCAFG00000023349		4.08644	0.0248676
ENSCAFG00000005466	KYNU	-2.68041	0.0248811
ENSCAFG00000003411	EZH2	1.27151	0.024891
ENSCAFG00000003775	OSR1	4.43396	0.024891
ENSCAFG00000015871	TM4SF5	-3.58321	0.0251058
ENSCAFG00000012110	VAPB	-0.742678	0.0251133
ENSCAFG00000015745	EVC	-1.0297	0.0251939
ENSCAFG00000000253	PEX7	-0.959457	0.0252086
ENSCAFG00000003348	MBOAT2	-1.20603	0.0252976
ENSCAFG00000005493	ZNF219	3.27156	0.0252976
ENSCAFG00000010230	CUL3	-0.712573	0.0253271
ENSCAFG00000019245	BCAP31	-0.765688	0.025492
ENSCAFG00000005411	OSBPL10	-1.24874	0.0255466
ENSCAFG00000000443	TUBB	1.23523	0.0256029
ENSCAFG00000015641	OBSL1	2.55127	0.0256131
ENSCAFG00000008723	SPI1	2.90236	0.0256221
ENSCAFG00000031588		-1.12278	0.025679
ENSCAFG00000031988	HIST1H2BB	3.19188	0.025679
ENSCAFG00000014670		2.08785	0.0256799
ENSCAFG00000015593		3.53667	0.0257507
ENSCAFG00000000510	PRR16	2.78948	0.0257628
ENSCAFG00000000788		-1.43383	0.0257628
ENSCAFG00000008510	CHMP4C	-1.41115	0.0257628
ENSCAFG00000013952		8.81463	0.0257628
ENSCAFG00000011308	MFN1	-0.813733	0.0257832
ENSCAFG00000000931	NUS1	-1.30656	0.0257877
ENSCAFG00000004998	GPR39	1.44615	0.0257877
ENSCAFG00000015753	SFTPD	5.25191	0.0257877
ENSCAFG00000020243	ZFHX3	1.14434	0.0257877
ENSCAFG00000014162	EPHB4	1.49993	0.0257901
ENSCAFG00000004673		-2.60754	0.0258473
ENSCAFG00000001893	C9orf135	-3.59313	0.0258589
ENSCAFG00000002123		-2.53598	0.0258589
ENSCAFG00000016106	CDC6	2.39451	0.0258589
ENSCAFG00000025220	ACVRL1	1.43877	0.0258589
ENSCAFG00000012075	HORMAD1	-2.68503	0.0258746
ENSCAFG00000005190	2016-09-09	2.0622	0.0259604
ENSCAFG00000007663	GLYAT	-2.88976	0.0260168
ENSCAFG00000028743	C18orf32	-1.08443	0.0261073
ENSCAFG00000016922	PHOSPHO1	6.00859	0.0261294
ENSCAFG00000017714	SYNE3	2.13634	0.0261592
ENSCAFG00000015698	ZCCHC24	2.86507	0.0261693
ENSCAFG00000002716		5.27672	0.0261784
ENSCAFG00000006758	NPHS1	-2.91357	0.0261784
ENSCAFG00000012775		0.993586	0.0261784
ENSCAFG00000018782	PRLR	-2.53641	0.0261784
ENSCAFG00000024385	ADGRG1	2.06439	0.0261784
ENSCAFG00000012702	SLC30A2	-3.14823	0.0261828
ENSCAFG00000001919	FAM219A	1.36206	0.0262437
ENSCAFG00000010867		-1.02047	0.0262437
ENSCAFG00000029218		2.09255	0.0262907
ENSCAFG00000007788	CAPG	1.29977	0.0263192
ENSCAFG00000011395	NCF1	2.32616	0.0264068
ENSCAFG00000017357	ADAM19	1.97173	0.0264068
ENSCAFG00000006673	PPP1R3B	3.82179	0.0264465
ENSCAFG00000009794		3.32359	0.0264815
ENSCAFG00000016961	LCP2	2.17101	0.0264815
ENSCAFG00000017319		2.11773	0.0264815
ENSCAFG00000008833	ACP2	-0.96694	0.0266733
ENSCAFG00000017611	UACA	-0.992435	0.0268487
ENSCAFG00000007651	DTX4	1.92012	0.0269066
ENSCAFG00000007970	FAM167A	2.66178	0.0269989
ENSCAFG00000012332	H2AFX	2.96024	0.0270419
ENSCAFG00000014821	RGN	-2.90844	0.0271755
ENSCAFG00000001117	TMEM200A	2.90188	0.0271811
ENSCAFG00000007304		1.22058	0.0272003
ENSCAFG00000015728	SYT16	1.90073	0.0272003
ENSCAFG00000010423	COL4A4	-1.49915	0.0273188
ENSCAFG00000005564		1.61179	0.0273376
ENSCAFG00000024646	ERAP2	1.90796	0.0273708
ENSCAFG00000012475	PEA15	2.00274	0.0274206
ENSCAFG00000008822	CLDN8	-1.52574	0.027432
ENSCAFG00000001651	IMPDH1	1.5203	0.0274505
ENSCAFG00000024150	ARF6	0.913482	0.0274505
ENSCAFG00000013694	ADIPOQ	8.63572	0.0275752
ENSCAFG00000005748	IDO2	-2.03812	0.0275898
ENSCAFG00000009839	CD101	1.95203	0.0275898
ENSCAFG00000016641	CD68	2.16803	0.0275898
ENSCAFG00000031747	FBXO42	-0.513738	0.0276525
ENSCAFG00000000407	DYRK2	1.54996	0.0277177
ENSCAFG00000013883		-1.77815	0.0277313
ENSCAFG00000004045	ARHGAP12	-0.993606	0.0277668
ENSCAFG00000024978	LRRN4	3.94658	0.0277668
ENSCAFG00000028962	SLC25A21	-1.76258	0.0277668
ENSCAFG00000023575	FAM188A	-0.72657	0.0278065
ENSCAFG00000001225	FAM53C	0.996755	0.0278278
ENSCAFG00000004393	TMEM135	-0.929715	0.0278617
ENSCAFG00000009385	CHST1	2.67665	0.0279253
ENSCAFG00000015996	CCNB3	3.33062	0.0279933
ENSCAFG00000013180	DDR2	1.60367	0.0279939
ENSCAFG00000013589	IVNS1ABP	-1.21491	0.0279982
ENSCAFG00000010121	CD81	1.47692	0.0282754
ENSCAFG00000015000	TACC3	1.75952	0.0282962
ENSCAFG00000008749	ATP6V0D2	-1.60985	0.0282987
ENSCAFG00000007537	ERBIN	-0.95089	0.0283747
ENSCAFG00000011749	MCCC1	-1.08317	0.028472
ENSCAFG00000009756	ELOVL2	-4.09948	0.0285779
ENSCAFG00000000737	CDC42SE2	-1.1464	0.0286373
ENSCAFG00000011335	GNB4	1.17606	0.028735
ENSCAFG00000007416	WEE1	1.60843	0.0287902
ENSCAFG00000010852	SYNM	3.95549	0.0288477
ENSCAFG00000013659	EIF4A2	-0.752742	0.0288477
ENSCAFG00000029740	MSRB3	2.14926	0.0288477
ENSCAFG00000001522	NCF4	2.71602	0.0289175
ENSCAFG00000006163	EEA1	-0.712066	0.0289175
ENSCAFG00000012937		-2.91397	0.0289175
ENSCAFG00000013321		-0.774284	0.0289175
ENSCAFG00000018776	NTAN1	-1.51576	0.0289175
ENSCAFG00000032127	CHST11	0.91782	0.0289175
ENSCAFG00000007062	BUB1	2.80679	0.0290986
ENSCAFG00000002260	REV1	-0.790598	0.0291246
ENSCAFG00000019446	TOR4A	2.8923	0.0291344
ENSCAFG00000000460	LAPTM4B	2.33942	0.0291633
ENSCAFG00000006300	NOC4L	1.40728	0.0291633
ENSCAFG00000031334		3.11875	0.0291633
ENSCAFG00000032583	METTL7A	-1.55244	0.0291633
ENSCAFG00000032608	LURAP1L	1.37336	0.0291633
ENSCAFG00000004544	DLG2	-1.55771	0.0292002
ENSCAFG00000013085	HMGCL	-1.18615	0.0293325
ENSCAFG00000015827	PFN1	1.88141	0.0293325
ENSCAFG00000016896	TGFB1I1	1.98458	0.0293784
ENSCAFG00000013333	NDUFS1	-1.19167	0.0293806
ENSCAFG00000010694	NAA50	-0.800805	0.0293962
ENSCAFG00000024327	NOL3	7.82074	0.0293962
ENSCAFG00000011953	PARP15	1.47851	0.0294426
ENSCAFG00000012566	VANGL2	2.75584	0.0294426
ENSCAFG00000014364	GRPEL1	-1.12694	0.0294426
ENSCAFG00000002689	MBOAT7	1.46423	0.0294608
ENSCAFG00000012128	LRP2	-2.78291	0.0294608
ENSCAFG00000019030	ABAT	-2.14128	0.0294608
ENSCAFG00000011523	C1orf116	2.87061	0.029468
ENSCAFG00000011986	PLIN1	5.28395	0.0294815
ENSCAFG00000012386	KLHL30	7.35977	0.0295105
ENSCAFG00000013104	B3GNTL1	1.54696	0.0295105
ENSCAFG00000013958	FAH	-2.56353	0.0295105
ENSCAFG00000014895	GALK2	-1.30995	0.0295105
ENSCAFG00000015861	FAM213A	-1.6725	0.0295105
ENSCAFG00000016883	ITGAX	2.44187	0.02963
ENSCAFG00000008285	HNF4G	-3.04833	0.029689
ENSCAFG00000018277		2.46863	0.029709
ENSCAFG00000017821	SETD3	-0.966276	0.0297197
ENSCAFG00000006487		2.10411	0.0297527
ENSCAFG00000007072	CADPS	-2.39801	0.0297527
ENSCAFG00000009380	OSGEPL1	-0.822394	0.0297527
ENSCAFG00000009675	LRRN2	4.01457	0.0297527
ENSCAFG00000014322	PCOLCE	2.85746	0.0297527
ENSCAFG00000015725	STK32B	-1.51202	0.0297527
ENSCAFG00000031735		1.58691	0.0297527
ENSCAFG00000007455	RCN1	0.988387	0.0298001
ENSCAFG00000004165	NDNF	-2.98473	0.0298393
ENSCAFG00000029185	NAT8	-3.47584	0.0299246
ENSCAFG00000002814	KCNQ4	3.33295	0.0299853
ENSCAFG00000013641	DUSP10	1.47952	0.0299853
ENSCAFG00000032173		4.55351	0.0301299
ENSCAFG00000017166	TMEM63C	0.987571	0.0301468
ENSCAFG00000000273	AGAP2	2.48013	0.0303176
ENSCAFG00000011716	UBASH3B	1.11054	0.0303176
ENSCAFG00000015363	ARHGDIG	3.3337	0.0303176
ENSCAFG00000016161	FAM114A1	1.18828	0.0303682
ENSCAFG00000030508	TMSB4Y	1.33388	0.0303682
ENSCAFG00000003228	PXDN	1.70707	0.0303706
ENSCAFG00000001487		3.73561	0.030382
ENSCAFG00000008753	DPYSL2	1.11501	0.0303855
ENSCAFG00000019257	HIC1	2.51342	0.0305445
ENSCAFG00000018828	CIDEA	7.0578	0.0306939
ENSCAFG00000008274	ARHGEF28	-1.4047	0.0307487
ENSCAFG00000029237	SYCE1L	2.0694	0.0308625
ENSCAFG00000014529	CENPL	1.5427	0.030973
ENSCAFG00000005473	ARHGAP15	2.2278	0.0310042
ENSCAFG00000005801	PTPRQ	-3.05892	0.0310042
ENSCAFG00000017156	SHC1	1.27044	0.0310042
ENSCAFG00000004090	ADCY3	1.54963	0.0310246
ENSCAFG00000004457	CENPA	4.08485	0.0310771
ENSCAFG00000015258		-1.51017	0.0310771
ENSCAFG00000008491	DLGAP4	1.14113	0.0311318
ENSCAFG00000015435	PORCN	1.69572	0.0311318
ENSCAFG00000006243	GNPDA1	-1.3967	0.0311459
ENSCAFG00000005707	OSBPL8	-1.27537	0.0312511
ENSCAFG00000016860	HOXB8	1.47837	0.0312511
ENSCAFG00000008683		-1.9729	0.0312937
ENSCAFG00000006247	SEMA3E	2.31376	0.0312961
ENSCAFG00000016480	LGI2	-2.31146	0.0314291
ENSCAFG00000014112	KIF15	1.84831	0.0314484
ENSCAFG00000008308	NFS1	-1.04502	0.0314553
ENSCAFG00000011254	HGD	-2.0236	0.0315337
ENSCAFG00000018445	C14orf80	2.73832	0.0315376
ENSCAFG00000009899		-4.58843	0.0315607
ENSCAFG00000000221	ALDH8A1	-3.34552	0.0315755
ENSCAFG00000008481		-1.31582	0.0315896
ENSCAFG00000019870	PIEZO1	1.4412	0.0315896
ENSCAFG00000008613	TROAP	2.77601	0.0316854
ENSCAFG00000017343	KCNK10	-2.90563	0.0316922
ENSCAFG00000024010	TLR1	2.48733	0.0316922
ENSCAFG00000009182	CPOX	-1.13771	0.031696
ENSCAFG00000019735	PIK3CD	2.19564	0.0316982
ENSCAFG00000000339		-2.64584	0.0318683
ENSCAFG00000001490	SH3BP1	1.61353	0.0318683
ENSCAFG00000009559	RCAN1	1.64627	0.0318683
ENSCAFG00000010445	FNDC5	-2.409	0.0318683
ENSCAFG00000014245		-1.60102	0.0318683
ENSCAFG00000017843	ZNF18	0.790051	0.0318683
ENSCAFG00000017921	C19orf66	2.05707	0.0318683
ENSCAFG00000018333	INF2	1.69846	0.0318683
ENSCAFG00000032024	GPR162	3.24608	0.0318683
ENSCAFG00000002210	EFHC1	1.63782	0.03189
ENSCAFG00000003960	TRAF3IP2	1.69522	0.03189
ENSCAFG00000006254	GALM	-2.00787	0.03189
ENSCAFG00000007030	ESPL1	2.1904	0.03189
ENSCAFG00000007358	KCTD15	2.98157	0.03189
ENSCAFG00000016504	IL27RA	1.60311	0.03189
ENSCAFG00000012700	BUB3	-0.595041	0.0319359
ENSCAFG00000017049	PANK3	-0.969624	0.0319359
ENSCAFG00000017256		5.45598	0.0320319
ENSCAFG00000026558		-4.64587	0.0321402
ENSCAFG00000013371	ETV6	0.847666	0.0321758
ENSCAFG00000018724		2.82895	0.0321758
ENSCAFG00000001875	CKAP4	1.27811	0.0323063
ENSCAFG00000002873		-3.1136	0.0323063
ENSCAFG00000008921	NEK4	-0.690822	0.0323063
ENSCAFG00000010741		-1.41649	0.0323063
ENSCAFG00000019937	KIAA0513	1.27153	0.0323063
ENSCAFG00000000529	RGS22	-1.21853	0.0324221
ENSCAFG00000002007	SAMD9L	2.10322	0.0324221
ENSCAFG00000012098	PGBD5	-2.5058	0.0324221
ENSCAFG00000014929	CHD4	0.495062	0.0324221
ENSCAFG00000030649	C5orf63	-1.39118	0.0324221
ENSCAFG00000020085	ZFP1	-1.03497	0.0324327
ENSCAFG00000007874	FBXO8	-1.0342	0.0324391
ENSCAFG00000020207	KYAT3	-1.01838	0.0324502
ENSCAFG00000008174	LARP4	-1.09064	0.0324742
ENSCAFG00000013781		5.67744	0.0327419
ENSCAFG00000029055		-3.12716	0.032815
ENSCAFG00000032480	MCFD2	-1.14054	0.0328575
ENSCAFG00000018443	RHOT1	-0.804872	0.0328893
ENSCAFG00000000060	ITGA7	2.95864	0.0329227
ENSCAFG00000014687	TMEM59L	3.85799	0.0329227
ENSCAFG00000009994	CD40	1.71518	0.0329819
ENSCAFG00000012804		-0.6411	0.0329819
ENSCAFG00000028630	TRIM7	2.10069	0.0330159
ENSCAFG00000000463	ERICH5	-1.51425	0.0331389
ENSCAFG00000000767	CELSR1	1.72435	0.0331389
ENSCAFG00000001999	DCUN1D4	-0.641461	0.0331389
ENSCAFG00000004677	AKAP11	-1.15837	0.0331389
ENSCAFG00000004728	FRMD4A	1.30493	0.0331389
ENSCAFG00000007328	KRT80	5.41771	0.0331389
ENSCAFG00000011012	PLA1A	-1.34103	0.0331389
ENSCAFG00000030712		3.07956	0.0331389
ENSCAFG00000031302		3.38565	0.0331389
ENSCAFG00000010588	MARCKSL1	2.79737	0.0332261
ENSCAFG00000014265	FBXO24	2.47391	0.0332261
ENSCAFG00000014120		-1.13525	0.0333096
ENSCAFG00000013006	ITGA6	-0.772882	0.0333486
ENSCAFG00000003620	RCN3	1.68807	0.0334356
ENSCAFG00000004046	LIG1	1.10249	0.0334356
ENSCAFG00000002069		3.16193	0.0335411
ENSCAFG00000002603	TMEM246	2.68981	0.0335411
ENSCAFG00000011620	FANCI	1.27953	0.0335411
ENSCAFG00000007084	FAM110B	2.88799	0.033592
ENSCAFG00000005091	SNRPA	1.13691	0.0336339
ENSCAFG00000009171	GTF2H1	-0.874946	0.0336893
ENSCAFG00000015798		1.51313	0.0336991
ENSCAFG00000000874	THBS2	2.55401	0.0337464
ENSCAFG00000016798	CREBRF	-0.837674	0.0337985
ENSCAFG00000012434	CTSF	-1.19129	0.033883
ENSCAFG00000003487	PQLC3	0.846429	0.0339041
ENSCAFG00000014592	NBR1	-0.712508	0.0339368
ENSCAFG00000004679	CNOT10	-0.830283	0.0339495
ENSCAFG00000006209	HSPA12B	1.60759	0.0340236
ENSCAFG00000014463	PTPN6	2.07346	0.0340236
ENSCAFG00000017612	ASB2	5.90107	0.0340236
ENSCAFG00000005695	SPATA24	-0.991617	0.0340535
ENSCAFG00000006334	GRTP1	-1.97609	0.0340535
ENSCAFG00000015412	NKX3-2	12.0929	0.0342
ENSCAFG00000019015	LRG1	3.36747	0.0342
ENSCAFG00000002083		-1.34843	0.034343
ENSCAFG00000018705	ZDHHC9	-1.10721	0.0343434
ENSCAFG00000004767	CAD	1.15065	0.0343466
ENSCAFG00000017703	MED13	-0.799788	0.0343466
ENSCAFG00000004420	VASP	1.52656	0.0343844
ENSCAFG00000014838	GRIA4	-2.13421	0.0343844
ENSCAFG00000005068	KCTD12	2.01844	0.034472
ENSCAFG00000002306		-1.01424	0.0345427
ENSCAFG00000010797	SBDS	-0.721035	0.0345716
ENSCAFG00000002094	TMEM165	0.941289	0.034575
ENSCAFG00000010593	GSTO1	1.33306	0.034575
ENSCAFG00000015920	HAP1	-2.46174	0.034575
ENSCAFG00000025016		6.35437	0.034575
ENSCAFG00000013322		-2.82289	0.0346032
ENSCAFG00000019269	MXRA8	2.27952	0.0346032
ENSCAFG00000004818	SLC5A6	-1.7863	0.0346128
ENSCAFG00000008234		4.92532	0.0346128
ENSCAFG00000005521	PLEKHG2	1.75298	0.0346325
ENSCAFG00000005515	OXGR1	-2.53825	0.0348446
ENSCAFG00000018296		-3.43325	0.0348446
ENSCAFG00000030173	SPATA4	-3.04532	0.0348446
ENSCAFG00000008429		-0.935245	0.0348607
ENSCAFG00000005961	MRPS31	-1.04451	0.0348964
ENSCAFG00000004736	BEND7	-1.4094	0.0348988
ENSCAFG00000011324	ISCU	-0.90045	0.0348988
ENSCAFG00000018622	DAB2	-1.87625	0.0350175
ENSCAFG00000015604	ILDR2	-2.48853	0.0351806
ENSCAFG00000030250		-2.10933	0.0352405
ENSCAFG00000005063	QRICH2	-3.87955	0.0353153
ENSCAFG00000008741		1.69187	0.0353153
ENSCAFG00000010829		8.50231	0.0353153
ENSCAFG00000019977	HSD17B2	-3.17037	0.0353153
ENSCAFG00000017992	MID2	1.28059	0.0353344
ENSCAFG00000016497	ZFP36L1	1.68837	0.0353475
ENSCAFG00000013388	ACOT9	0.686005	0.0354542
ENSCAFG00000014831	SH3BP2	1.43173	0.0354612
ENSCAFG00000004585	TMEM176B	1.45117	0.0356818
ENSCAFG00000006185	RELL2	1.55834	0.0356818
ENSCAFG00000006492	B4GALNT4	3.34608	0.0356818
ENSCAFG00000006941		-1.84398	0.0356818
ENSCAFG00000007151		-1.03257	0.0356818
ENSCAFG00000007396	SLC25A46	-0.966897	0.0356818
ENSCAFG00000009205	HOGA1	-2.05227	0.0356818
ENSCAFG00000018938	TVP23A	-1.07338	0.0356818
ENSCAFG00000019100	FAM134B	-1.5995	0.0356818
ENSCAFG00000017264		3.15855	0.0357521
ENSCAFG00000028968	SLC25A32	-1.06425	0.0359036
ENSCAFG00000020188	TAT	-2.3694	0.0360331
ENSCAFG00000007057	NPHP1	1.35625	0.0361793
ENSCAFG00000007515	NLN	-1.00216	0.0362542
ENSCAFG00000002266	WNK2	3.78754	0.0363032
ENSCAFG00000003808	JADE1	0.916243	0.0363171
ENSCAFG00000005155	MFSD11	-0.637485	0.0363171
ENSCAFG00000010453	TARSL2	-0.659572	0.0363171
ENSCAFG00000011268	B3GALNT2	0.845397	0.0363171
ENSCAFG00000013735		1.78575	0.0363171
ENSCAFG00000020121		-1.17523	0.0363171
ENSCAFG00000004446	TMEM43	1.30543	0.036371
ENSCAFG00000004731	TENM4	1.5729	0.0363962
ENSCAFG00000032596		0.88542	0.0364557
ENSCAFG00000003133	PDE1C	-1.2689	0.0367017
ENSCAFG00000011257	POLR3C	-0.757344	0.0367138
ENSCAFG00000002965	ASPDH	-2.60378	0.0367318
ENSCAFG00000004245	KIF3C	1.65601	0.0367318
ENSCAFG00000006691	SLC46A3	-1.79256	0.0367318
ENSCAFG00000012651	FAM110D	2.79731	0.0367318
ENSCAFG00000020235	STRBP	-0.874916	0.0367318
ENSCAFG00000004678	ABHD1	-0.77352	0.0367806
ENSCAFG00000006634	JAKMIP2	-1.6091	0.0367806
ENSCAFG00000028817	CFD	4.24536	0.0367819
ENSCAFG00000011566		-1.12043	0.0369127
ENSCAFG00000004510	CDC42EP4	2.534	0.0369445
ENSCAFG00000013500	LTBP3	1.9099	0.0369445
ENSCAFG00000011813	ZNF217	0.80419	0.0370269
ENSCAFG00000012905	STRADA	0.730308	0.0370269
ENSCAFG00000015945	ARHGEF19	2.68512	0.0370269
ENSCAFG00000031803	NIPAL1	-1.37678	0.0370269
ENSCAFG00000005768		1.32497	0.0370991
ENSCAFG00000012212	RAB4A	-1.02002	0.0370991
ENSCAFG00000015535	DHX33	1.10845	0.0372298
ENSCAFG00000005785	LRTOMT	-1.00314	0.0372895
ENSCAFG00000000124	TIMELESS	1.00982	0.0372967
ENSCAFG00000003257		-2.64141	0.0372967
ENSCAFG00000004598	UBP1	0.362333	0.0372967
ENSCAFG00000005677	ARAP1	1.19946	0.0372967
ENSCAFG00000005723	PSD2	1.57135	0.0372967
ENSCAFG00000007292	PSD4	1.36218	0.0372967
ENSCAFG00000008615	BRAP	-0.749237	0.0372967
ENSCAFG00000011896	DCAF11	-0.772207	0.0372967
ENSCAFG00000012368	SLCO1A2	-3.2291	0.0372967
ENSCAFG00000018059	ANKRD9	3.42612	0.0372967
ENSCAFG00000018747	AIFM1	-1.75267	0.0372967
ENSCAFG00000024225	ZNF444	2.00047	0.0372967
ENSCAFG00000029797		5.49301	0.0372967
ENSCAFG00000030716	GIMD1	-2.45868	0.0372967
ENSCAFG00000031933		2.60123	0.0372967
ENSCAFG00000032460		4.79083	0.0372967
ENSCAFG00000002924	SHANK1	2.1167	0.0373617
ENSCAFG00000019815	AMPD2	1.45467	0.0373756
ENSCAFG00000016396	PPP1R1B	3.77288	0.0373878
ENSCAFG00000015556	L3HYPDH	-2.3984	0.0374226
ENSCAFG00000015712	FAS	1.64491	0.0374226
ENSCAFG00000024309	HIST1H1A	3.07422	0.0374226
ENSCAFG00000029278	SOX18	2.87491	0.0374226
ENSCAFG00000010951	SDHA	-1.2366	0.0375028
ENSCAFG00000007868	LACTB2	-1.75914	0.0375541
ENSCAFG00000004130	NEBL	-1.60212	0.0376071
ENSCAFG00000009554		-5.57257	0.0376863
ENSCAFG00000015060	P2RX6	4.39364	0.0377348
ENSCAFG00000008369		2.91161	0.0377364
ENSCAFG00000009273	STAB1	1.24836	0.0379277
ENSCAFG00000013786	CCR2	3.41873	0.0379277
ENSCAFG00000013079	OLFML2B	2.1975	0.0379471
ENSCAFG00000007839	UBE2L6	1.20453	0.0380169
ENSCAFG00000011401	KIRREL	2.02883	0.0380169
ENSCAFG00000012553	PRKD1	-1.08516	0.0380169
ENSCAFG00000003884		0.796067	0.0380493
ENSCAFG00000018950	ANKRD13B	3.53013	0.0380493
ENSCAFG00000031290	C1QA	2.20688	0.0380493
ENSCAFG00000011123	LRRC27	2.25019	0.0381565
ENSCAFG00000014074	CRYAB	2.95651	0.0382055
ENSCAFG00000015835	HNRNPU	-0.379783	0.0382148
ENSCAFG00000010175	CDH22	3.05286	0.0382167
ENSCAFG00000007588	NCOA6	-0.624487	0.0382764
ENSCAFG00000009759	SNX21	1.84299	0.0382764
ENSCAFG00000019370	GSG2	2.38276	0.0382764
ENSCAFG00000019810	VAV2	1.14053	0.0382764
ENSCAFG00000005902	NALCN	-2.16468	0.0383939
ENSCAFG00000031669	CNRIP1	1.55907	0.0384421
ENSCAFG00000008286	CETN3	-0.852028	0.0384821
ENSCAFG00000030554	CD1D	2.98987	0.0385457
ENSCAFG00000000244	MTFR2	2.01821	0.03856
ENSCAFG00000001515	STRIP2	-2.04629	0.0385975
ENSCAFG00000009397		1.47683	0.0385975
ENSCAFG00000010394	PHLDB2	-0.828018	0.0385975
ENSCAFG00000012422		1.57099	0.0385975
ENSCAFG00000013540	AIDA	0.68968	0.0385975
ENSCAFG00000016118	C1orf64	-2.38435	0.0385975
ENSCAFG00000016360	NVL	-0.874935	0.0385975
ENSCAFG00000007411	CSPP1	-0.857695	0.0386421
ENSCAFG00000030145		-1.09563	0.0386635
ENSCAFG00000018487	EMB	2.24371	0.0386697
ENSCAFG00000028923	ANKRD46	-0.71585	0.0386697
ENSCAFG00000023658	ACSM5	-2.75967	0.0387133
ENSCAFG00000015884	SCCPDH	-1.3103	0.0387269
ENSCAFG00000009857	MCUR1	-1.19712	0.03881
ENSCAFG00000015464	FAM64A	3.74219	0.0388825
ENSCAFG00000029077		-0.523432	0.0388825
ENSCAFG00000004890	VILL	1.90025	0.0388924
ENSCAFG00000006862		-1.55533	0.0388924
ENSCAFG00000032014	RAB39A	2.74617	0.0388924
ENSCAFG00000007364		-2.09628	0.0389605
ENSCAFG00000019372	CCNF	3.18482	0.0389605
ENSCAFG00000008606	ATXN2	-0.631277	0.0390816
ENSCAFG00000032487	GINM1	-1.11099	0.0392021
ENSCAFG00000000972		1.42256	0.0392231
ENSCAFG00000004324	TMEM60	-1.03585	0.0392794
ENSCAFG00000005675	RNF213	2.06576	0.0392794
ENSCAFG00000018115		-2.56401	0.0392794
ENSCAFG00000007659	SMAD1	1.04099	0.0392845
ENSCAFG00000005141	SHKBP1	1.47813	0.039389
ENSCAFG00000030662		2.83392	0.039389
ENSCAFG00000031469	ZNF77	-1.32532	0.039389
ENSCAFG00000018401	JAG2	2.4715	0.0393931
ENSCAFG00000003252		2.27127	0.0393958
ENSCAFG00000020367	PLEKHG4	3.05054	0.0394293
ENSCAFG00000009170	ATG13	-0.663415	0.0394448
ENSCAFG00000018140	TADA2A	-0.663508	0.0394448
ENSCAFG00000010512	DAW1	4.28684	0.039509
ENSCAFG00000009092	PAIP2B	-1.50653	0.0395666
ENSCAFG00000008682		-2.72947	0.0398199
ENSCAFG00000007230		-1.56869	0.0400021
ENSCAFG00000004821	GLI2	2.14706	0.0400348
ENSCAFG00000011349		-1.6165	0.0400348
ENSCAFG00000015958	USP27X	-1.31615	0.0400348
ENSCAFG00000020037	TBC1D13	-0.989825	0.0400348
ENSCAFG00000011160	LRRC58	-1.07472	0.040087
ENSCAFG00000012751	AUNIP	-0.911476	0.0401155
ENSCAFG00000009086		1.96827	0.0401593
ENSCAFG00000018999	TTC22	1.73292	0.0402252
ENSCAFG00000012741	PSMC5	-0.714488	0.0402276
ENSCAFG00000008058	MTMR9	-0.677737	0.0402761
ENSCAFG00000008607	SOX6	-0.701998	0.0402761
ENSCAFG00000012753	MTFR1L	-0.695169	0.0402761
ENSCAFG00000015340	ADK	-1.4621	0.0402761
ENSCAFG00000015622	RHNO1	1.43799	0.0402761
ENSCAFG00000016697	ARL10	1.43392	0.0402761
ENSCAFG00000000459	TBC1D15	-0.907114	0.0404245
ENSCAFG00000019602	PLEKHG5	1.52416	0.0404655
ENSCAFG00000003016	ALB	-3.03533	0.0406073
ENSCAFG00000007499		-2.96352	0.0406412
ENSCAFG00000001498	MPDZ	-1.38577	0.0406526
ENSCAFG00000004586	RSU1	0.615063	0.0407748
ENSCAFG00000003267	RGS3	1.58163	0.0407789
ENSCAFG00000006293		-0.972417	0.0408562
ENSCAFG00000001460	PTPRD	-1.7454	0.0408938
ENSCAFG00000002111	MUT	-1.08161	0.0409915
ENSCAFG00000014487	ZNF445	0.955366	0.0410594
ENSCAFG00000029322	SCN2B	2.4289	0.0410594
ENSCAFG00000001086		1.82602	0.0411769
ENSCAFG00000000300	HIVEP2	0.91878	0.041222
ENSCAFG00000005276		-2.65408	0.041222
ENSCAFG00000010609	ZMYND10	1.88237	0.041222
ENSCAFG00000016160	EPHX1	-1.32103	0.041222
ENSCAFG00000031640	GNG2	1.23921	0.041222
ENSCAFG00000030961		3.62055	0.0412495
ENSCAFG00000011216	HADH	-2.17958	0.0413378
ENSCAFG00000011877	CSTA	-2.29733	0.0413485
ENSCAFG00000016081	CECR5	-1.2238	0.0413485
ENSCAFG00000017366	KANK2	1.45164	0.0413485
ENSCAFG00000029757	MMD	1.98479	0.0417096
ENSCAFG00000009318	CCDC148	1.38662	0.0417344
ENSCAFG00000003975		-2.47371	0.0417685
ENSCAFG00000006413	NCKAP1L	1.80281	0.0417685
ENSCAFG00000007987	SUCLG1	-1.53972	0.0418171
ENSCAFG00000018703	SASH3	2.40434	0.0418171
ENSCAFG00000007882	PCSK1	2.4865	0.04185
ENSCAFG00000003748	GEN1	1.09466	0.0418801
ENSCAFG00000012080	COG2	-0.735183	0.0418801
ENSCAFG00000012000	TRIM29	1.85209	0.0419759
ENSCAFG00000011821	TAGLN2	1.38297	0.0421924
ENSCAFG00000032359	GIMAP2	2.94545	0.0423023
ENSCAFG00000003043	KIAA1958	-1.07298	0.0423211
ENSCAFG00000020024	DYNLRB2	1.08475	0.0423211
ENSCAFG00000014785	CEP152	1.13268	0.0423242
ENSCAFG00000014995	LRRC74B	10.7279	0.0423242
ENSCAFG00000030005		1.30861	0.0423242
ENSCAFG00000016783	DPF3	-2.08298	0.0423432
ENSCAFG00000008678	CCNI	-0.593359	0.0423512
ENSCAFG00000003738	SOBP	1.51467	0.0424202
ENSCAFG00000001954		5.3069	0.0425146
ENSCAFG00000004454	SUCLA2	-1.06499	0.0425438
ENSCAFG00000002223	NPAS2	2.12684	0.042595
ENSCAFG00000009478	COL4A3BP	-0.775488	0.042595
ENSCAFG00000008850	PPP2R2A	-0.710616	0.0426375
ENSCAFG00000012686	CCDC157	1.21877	0.0426375
ENSCAFG00000020954		2.43168	0.0426375
ENSCAFG00000000220	KCNN2	1.54202	0.0426725
ENSCAFG00000002688	PPP1R21	-1.10493	0.0426914
ENSCAFG00000005312	PGS1	1.01637	0.0426914
ENSCAFG00000004334		-1.50733	0.0427023
ENSCAFG00000015838	CHRNE	2.10393	0.0427651
ENSCAFG00000020052	FRRS1	-2.18728	0.0427651
ENSCAFG00000013763		4.82672	0.0428067
ENSCAFG00000031785		3.80218	0.0428067
ENSCAFG00000006374	C20orf194	-0.950179	0.0428241
ENSCAFG00000008889	BMP3	6.76548	0.0428475
ENSCAFG00000032454	COL8A2	2.64158	0.0428575
ENSCAFG00000006479	PKDCC	1.53585	0.0429566
ENSCAFG00000008600	DNAJC22	-2.05837	0.0430531
ENSCAFG00000001082	FAM84B	2.11989	0.0430683
ENSCAFG00000002842	TTK	2.61424	0.0430683
ENSCAFG00000010390	AK2	-1.1767	0.0430683
ENSCAFG00000012430	BCL9L	1.50555	0.0430683
ENSCAFG00000015326	SLC38A5	3.56991	0.0430683
ENSCAFG00000017655		1.83889	0.0430683
ENSCAFG00000030285	CDR2L	1.89917	0.0430683
ENSCAFG00000019214	CALML6	3.14002	0.043143
ENSCAFG00000016011		2.31301	0.0432625
ENSCAFG00000006458	RASA3	1.43403	0.0432872
ENSCAFG00000013617	IDH1	-1.89245	0.0432872
ENSCAFG00000017550		3.45541	0.0432872
ENSCAFG00000002283	FGD3	1.96419	0.043294
ENSCAFG00000017347	COX11	-0.784992	0.0433206
ENSCAFG00000028909	KIAA1257	-1.90102	0.0433206
ENSCAFG00000001818		-1.15429	0.0433668
ENSCAFG00000025088	PHOSPHO2	-1.29609	0.0433668
ENSCAFG00000015254	VCL	1.29048	0.0435094
ENSCAFG00000007528		-0.934159	0.0435178
ENSCAFG00000014338	NRXN2	2.93328	0.0435178
ENSCAFG00000013983	COL13A1	-1.80125	0.0435727
ENSCAFG00000017834	TYK2	1.06274	0.0436202
ENSCAFG00000000834	TNFRSF11B	2.42516	0.0437606
ENSCAFG00000023338	JUND	2.90907	0.0437606
ENSCAFG00000030682		4.75142	0.0438096
ENSCAFG00000011920	CASS4	2.44425	0.0438418
ENSCAFG00000011278	PUDP	0.82086	0.0440984
ENSCAFG00000019064	TMEM59	-1.04783	0.0440984
ENSCAFG00000024573		1.32501	0.0440984
ENSCAFG00000019910		-1.30018	0.0441058
ENSCAFG00000000090		-4.79391	0.0441104
ENSCAFG00000012759	SLC17A9	2.25252	0.0442839
ENSCAFG00000014653		-3.36989	0.0442839
ENSCAFG00000014368	PECR	-1.6709	0.0443537
ENSCAFG00000016263		1.81325	0.0445421
ENSCAFG00000004423	TCAIM	-0.810337	0.0445479
ENSCAFG00000020105		4.69873	0.0445479
ENSCAFG00000002235	CHST10	1.04745	0.044556
ENSCAFG00000029016	CACYBP	-0.746877	0.0446088
ENSCAFG00000003945	DENND2A	0.887862	0.0446309
ENSCAFG00000008986	RASAL1	2.41211	0.0446309
ENSCAFG00000012954	FANK1	2.93117	0.044643
ENSCAFG00000003616	FAM131B	1.96957	0.0446567
ENSCAFG00000006055	ATP2C1	-0.643271	0.0446572
ENSCAFG00000018305	LLGL1	1.51233	0.0446572
ENSCAFG00000029396	BASP1	1.85335	0.0446572
ENSCAFG00000004332	PDSS1	-0.835771	0.0447235
ENSCAFG00000000751		4.0984	0.0448809
ENSCAFG00000030466		1.27907	0.0448809
ENSCAFG00000032423	SCP2	-1.56381	0.0448809
ENSCAFG00000017308	STON2	-1.53895	0.0451439
ENSCAFG00000001584	TREML1	3.74907	0.0451642
ENSCAFG00000006280		-1.95006	0.0453328
ENSCAFG00000013350	SIPA1	1.7267	0.0453513
ENSCAFG00000001712	LRRC19	-2.20138	0.0453551
ENSCAFG00000000250	ARHGEF25	1.59575	0.0453642
ENSCAFG00000013935	FAM20B	-0.7611	0.0453642
ENSCAFG00000009442	TRIM33	-0.697144	0.0456129
ENSCAFG00000020416	CMTM3	1.90638	0.0456637
ENSCAFG00000001057	TRMT11	-0.879276	0.0456705
ENSCAFG00000007247	ANKRD1	11.4473	0.0456728
ENSCAFG00000030110	POMK	-0.571896	0.0457801
ENSCAFG00000031580	CLYBL	-1.0577	0.0458291
ENSCAFG00000010111	GBAS	-0.721825	0.0459187
ENSCAFG00000007627	PLEKHF1	2.11708	0.0460022
ENSCAFG00000025410		10.2814	0.0460712
ENSCAFG00000019381	PRKCZ	-1.44419	0.046133
ENSCAFG00000000829		1.6432	0.0461641
ENSCAFG00000032395	SCAMP1	-0.971992	0.0461641
ENSCAFG00000023151		1.57409	0.0462153
ENSCAFG00000028978		3.65873	0.0462202
ENSCAFG00000012666	F11R	0.932137	0.0462493
ENSCAFG00000003013	SUSD1	-0.86264	0.0462813
ENSCAFG00000003233	MEIS1	1.37347	0.0462813
ENSCAFG00000007664	ZBTB38	-0.456735	0.0462813
ENSCAFG00000012111	NDUFB3	-1.06149	0.0462813
ENSCAFG00000014263	RFWD2	-0.522715	0.0462813
ENSCAFG00000019080	ZBTB7C	1.86576	0.0462813
ENSCAFG00000030170	ZNF229	1.11531	0.0463011
ENSCAFG00000015143	TAPBPL	1.33952	0.0463498
ENSCAFG00000016128		3.66707	0.0464652
ENSCAFG00000013401	YBX3	3.12128	0.0465286
ENSCAFG00000001814	PTK7	1.11015	0.0465732
ENSCAFG00000005806	SGO1	1.61185	0.0465732
ENSCAFG00000019599	TNFRSF25	1.90755	0.0465732
ENSCAFG00000029847	LASP1	1.00471	0.0465732
ENSCAFG00000007430		2.80965	0.0466383
ENSCAFG00000029671		-0.969814	0.0466689
ENSCAFG00000004917		-1.18897	0.0467664
ENSCAFG00000029170		1.49418	0.0467758
ENSCAFG00000007435		2.66737	0.0468094
ENSCAFG00000029663	CEBPZOS	-1.7726	0.0468094
ENSCAFG00000002918	RUFY3	-0.755592	0.046812
ENSCAFG00000030966	CCR6	5.90514	0.0468235
ENSCAFG00000008770	TMEM116	-1.9118	0.0468486
ENSCAFG00000017641	HAND1	10.6838	0.0469316
ENSCAFG00000009211		-1.22285	0.0469525
ENSCAFG00000029142	C5orf51	-0.740036	0.0469798
ENSCAFG00000028954		-1.73928	0.0470005
ENSCAFG00000018611		-2.03746	0.0470363
ENSCAFG00000009777	NAV2	1.62315	0.0472269
ENSCAFG00000016788	GPATCH4	1.22765	0.0472546
ENSCAFG00000008227	MORN3	1.49825	0.0474429
ENSCAFG00000012104	WASF2	0.695906	0.0475871
ENSCAFG00000003977	PIK3CG	1.87659	0.0476937
ENSCAFG00000018177	XYLT1	2.60369	0.0477583
ENSCAFG00000018557		1.5218	0.0479303
ENSCAFG00000005995	C12orf29	-1.30261	0.0479402
ENSCAFG00000002657	TTYH1	2.16033	0.048
ENSCAFG00000010689	SLC39A8	-1.85854	0.048003
ENSCAFG00000006052	RASSF2	1.93949	0.0480535
ENSCAFG00000009133	GPAT3	-1.95176	0.0480535
ENSCAFG00000011159	OXA1L	-0.785769	0.0480535
ENSCAFG00000031298	ZKSCAN1	-1.00978	0.0481618
ENSCAFG00000020181	GAPVD1	-0.736801	0.0481801
ENSCAFG00000032120	C1QTNF6	2.28325	0.0481992
ENSCAFG00000015758	EXO1	2.67591	0.0482167
ENSCAFG00000012193	RNF39	2.68316	0.0482477
ENSCAFG00000010133	C5orf49	-3.2095	0.0482613
ENSCAFG00000014219	KLHDC2	-0.709071	0.0482613
ENSCAFG00000014661	WNT4	2.45846	0.0482628
ENSCAFG00000003560	CDK5RAP2	0.978561	0.0482923
ENSCAFG00000007749	MYOF	1.5125	0.0482923
ENSCAFG00000016987	ITGA3	1.28488	0.0484187
ENSCAFG00000008544	MMP15	1.90934	0.0485458
ENSCAFG00000003102		-1.77672	0.0485775
ENSCAFG00000006494		2.05029	0.0485775
ENSCAFG00000012993	RNF185	-0.947374	0.0485775
ENSCAFG00000002675	TSEN34	1.04651	0.0485861
ENSCAFG00000011890	FAM162A	-0.915313	0.0485861
ENSCAFG00000006809	NCOA4	-0.968541	0.048686
ENSCAFG00000011751		2.07571	0.0487161
ENSCAFG00000030542	FEN1	1.30839	0.0488512
ENSCAFG00000009538	NUSAP1	1.90991	0.0488932
ENSCAFG00000013151	ARHGAP5	-0.811021	0.0489848
ENSCAFG00000023363	CNDP2	-1.56138	0.0489848
ENSCAFG00000004555	RARRES2	1.78381	0.0490049
ENSCAFG00000004274	LRRC17	2.08117	0.0491129
ENSCAFG00000014451		-1.38422	0.0491129
ENSCAFG00000005875	FAM98A	-0.571555	0.0492552
ENSCAFG00000007099		2.54799	0.0492552
ENSCAFG00000007568	CPA6	-1.46683	0.0492552
ENSCAFG00000008901	BPI	1.73812	0.0492552
ENSCAFG00000010656	FAM167B	1.41833	0.0492552
ENSCAFG00000015840	ATP13A2	1.53416	0.0492552
ENSCAFG00000016398	DCAF15	1.27104	0.0492552
ENSCAFG00000016416	CAPN2	1.29007	0.0492552
ENSCAFG00000016704	KIAA1191	-1.36483	0.0492552
ENSCAFG00000024922	ATP5J	-1.02101	0.0492552
ENSCAFG00000031622	ORMDL3	-1.47114	0.0492552
ENSCAFG00000029367	COL28A1	3.65216	0.0493137
ENSCAFG00000007571	PIGU	0.60429	0.0493659
ENSCAFG00000025332		-2.1363	0.0493789
ENSCAFG00000011086	SLC16A6	-2.61006	0.0493963
ENSCAFG00000029212		-2.27438	0.0494414
ENSCAFG00000011443		2.15988	0.0495874
ENSCAFG00000024041		-0.934255	0.0495874
ENSCAFG00000011181	ARFGEF2	-0.625152	0.0496203
ENSCAFG00000003189	RHBDL2	2.21712	0.0496377
ENSCAFG00000023269	GAS1	3.30092	0.0496582
ENSCAFG00000003886	PLEKHA4	2.15853	0.0496593
ENSCAFG00000031326	CEBPB	2.95739	0.0496796
ENSCAFG00000012598	SLAMF7	2.91425	0.0497802

## Sheet: T1 Rapid vs Slow
		ensembl ID	hgnc_symbol	log2FoldChange	padj
		ENSCAFG00000028708	SCD5	-1.82684	1.07e-05
		ENSCAFG00000005294	TK1	1.3174	0.0197765

## Sheet: T2 Rapid vs Slow
ensembl ID	hgnc_symbol	log2FoldChange	padj
ENSCAFG00000017018		2.70425	2.61783e-20
ENSCAFG00000014812	COL3A1	2.42032	1.04944e-17
ENSCAFG00000002069		2.00432	4.65676e-13
ENSCAFG00000014670		1.38501	1.51547e-07
ENSCAFG00000012226	COL6A3	1.70872	7.07779e-07
ENSCAFG00000011911	COL6A1	1.70596	1.82107e-05
ENSCAFG00000009421	MMP2	1.28265	4.48189e-05
ENSCAFG00000017855	SPARC	1.09132	4.48189e-05
ENSCAFG00000019848	COL5A1	1.92433	7.20793e-05
ENSCAFG00000029185	NAT8	-2.03422	0.00010916
ENSCAFG00000008704	THBS1	1.08729	0.00012642
ENSCAFG00000028708	SCD5	-2.07059	0.00012642
ENSCAFG00000029022		1.61639	0.000234494
ENSCAFG00000018782	PRLR	-1.90092	0.000463599
ENSCAFG00000003620	RCN3	1.30136	0.000693697
ENSCAFG00000010530	CCDC80	1.44113	0.000797995
ENSCAFG00000000178	LRP1	1.07947	0.000797995
ENSCAFG00000012963		1.19068	0.0012267
ENSCAFG00000031246	UGT1A6	-2.25468	0.00123251
ENSCAFG00000028461	LOX	1.64717	0.00142388
ENSCAFG00000006069	COL4A2	1.37811	0.00142388
ENSCAFG00000015854	MFAP2	1.29243	0.00142388
ENSCAFG00000009376	R3HDML	-2.00551	0.00142388
ENSCAFG00000022732		-1.11329	0.00348759
ENSCAFG00000014548	FBN1	1.24323	0.00357248
ENSCAFG00000032120	C1QTNF6	1.49145	0.00497628
ENSCAFG00000019985	COL11A1	1.5163	0.00532931
ENSCAFG00000006865	PAMR1	1.5789	0.00576352
ENSCAFG00000006062	COL4A1	1.37287	0.00576352
ENSCAFG00000011172	FSTL1	0.779765	0.00579573
ENSCAFG00000014322	PCOLCE	1.36482	0.00582636
ENSCAFG00000002525	COL15A1	1.49704	0.00623782
ENSCAFG00000013079	OLFML2B	1.35723	0.00623782
ENSCAFG00000014368	PECR	-1.36412	0.00623782
ENSCAFG00000006491	ITGA5	1.05229	0.0070287
ENSCAFG00000003891	SLC26A4	-1.47939	0.00713559
ENSCAFG00000007759	LIX1	-1.93662	0.00721084
ENSCAFG00000002011	HEPACAM2	-1.41344	0.00880906
ENSCAFG00000023837	PTGFRN	0.726944	0.00927887
ENSCAFG00000001550	FOXRED2	1.2313	0.0110835
ENSCAFG00000014397	SI	-1.69902	0.011565
ENSCAFG00000008741		1.19808	0.011836
ENSCAFG00000014773	HSPG2	1.29085	0.0120038
ENSCAFG00000016010	FSCN1	1.22521	0.0120477
ENSCAFG00000014986	FMO2	-1.7728	0.0178315
ENSCAFG00000019189		1.12812	0.0184525
ENSCAFG00000009587	BMP1	0.913692	0.0198928
ENSCAFG00000015712	FAS	1.11392	0.0207771
ENSCAFG00000024439	SLC22A8	-1.75468	0.0244757
ENSCAFG00000007224	HTR7	1.36708	0.0259509
ENSCAFG00000028875	CD248	1.23668	0.0271911
ENSCAFG00000017991	C15orf39	1.30702	0.0276209
ENSCAFG00000003278	CDCA8	1.57327	0.0280388
ENSCAFG00000020121		-0.931265	0.0280388
ENSCAFG00000000667	FNDC1	1.48848	0.0322169
ENSCAFG00000016764	MFSD7	1.43092	0.0322169
ENSCAFG00000000334	ADAMTS2	1.10238	0.0322981
ENSCAFG00000000799		-1.47023	0.0325231
ENSCAFG00000019566	FAM69B	1.37618	0.0342087
ENSCAFG00000005748	IDO2	-1.36591	0.0342087
ENSCAFG00000006424	GXYLT2	1.22609	0.036212
ENSCAFG00000003760		-1.54777	0.039586
ENSCAFG00000014345	FN1	1.48672	0.0409585
ENSCAFG00000000804	FBLN1	1.42647	0.0409585
ENSCAFG00000002947	PRSS35	1.29068	0.0409585
ENSCAFG00000003228	PXDN	1.09597	0.0409585
ENSCAFG00000001616	KCP	1.08279	0.0418674
ENSCAFG00000020061	CERCAM	1.07836	0.0438806
ENSCAFG00000010134	NDN	1.37371	0.0438845

## Sheet: T3 Rapid vs Slow
N/A

## Sheet: T1 Rapid vs Control
ensembl ID	hgnc_symbol	log2FoldChange	padj
ENSCAFG00000018020	COL4A5	-1.34273	4.35e-05
ENSCAFG00000028708	SCD5	-1.53132	0.000943828
ENSCAFG00000003483	KCNF1	-1.27828	0.00330928
ENSCAFG00000009821	PDZRN4	-1.24589	0.0189675
ENSCAFG00000029302		-1.08072	0.0234629
ENSCAFG00000000052	CDH19	-1.23079	0.0402371
ENSCAFG00000003363	CHRM2	-1.00014	0.0402371
ENSCAFG00000005160		0.966152	0.0402371
ENSCAFG00000006248	CHL1	-1.22061	0.0402371
ENSCAFG00000017641	HAND1	-0.938128	0.0402371
ENSCAFG00000017863	MYOCD	-1.1562	0.0402371
ENSCAFG00000009168		0.72104	0.0422329
ENSCAFG00000002101		0.94127	0.0445417

## Sheet: T2 Rapid vs Control
ensembl ID	hgnc_symbol	log2FoldChange	padj
ENSCAFG00000017018		4.40919	2.71e-46
ENSCAFG00000014812	COL3A1	3.59144	3.07e-33
ENSCAFG00000002069		2.62068	5.8e-19
ENSCAFG00000012963		2.41783	5.41e-15
ENSCAFG00000010530	CCDC80	2.76951	1.85e-13
ENSCAFG00000009696	WFDC2	2.90575	1.29e-12
ENSCAFG00000008917		3.28375	6.03e-12
ENSCAFG00000000667	FNDC1	3.21847	1.7e-11
ENSCAFG00000009421	MMP2	1.98413	1.7e-11
ENSCAFG00000016090	TOP2A	3.06645	3.96e-11
ENSCAFG00000014670		1.76615	5.02e-11
ENSCAFG00000006215	POLE	1.76831	1.25e-10
ENSCAFG00000000814		2.95084	1.32e-10
ENSCAFG00000029185	NAT8	-2.95722	2.16e-10
ENSCAFG00000012226	COL6A3	2.03992	5.07e-09
ENSCAFG00000011172	FSTL1	1.37414	5.44e-09
ENSCAFG00000000868	SMOC2	2.60189	1.47e-08
ENSCAFG00000010840	ADRA2A	2.84796	1.47e-08
ENSCAFG00000028461	LOX	2.53539	1.47e-08
ENSCAFG00000018625	C3	2.75519	2.22e-08
ENSCAFG00000031246	UGT1A6	-3.20568	2.22e-08
ENSCAFG00000006142		2.2962	2.3e-08
ENSCAFG00000014346	C1S	2.478	2.31e-08
ENSCAFG00000015892	CXCL16	2.56846	2.31e-08
ENSCAFG00000018251	PDE6A	-3.14008	2.45e-08
ENSCAFG00000012593		2.70125	4.11e-08
ENSCAFG00000008584		2.79015	4.26e-08
ENSCAFG00000014548	FBN1	1.95858	4.26e-08
ENSCAFG00000017855	SPARC	1.4174	5.19e-08
ENSCAFG00000018782	PRLR	-2.60305	5.38e-08
ENSCAFG00000003409	RRM2	2.31604	7.53e-08
ENSCAFG00000007455	RCN1	1.14567	1.32e-07
ENSCAFG00000015954	GRID1	-2.34438	1.52e-07
ENSCAFG00000028869		1.92857	2.54e-07
ENSCAFG00000011911	COL6A1	2.00053	2.78e-07
ENSCAFG00000019848	COL5A1	2.34573	2.81e-07
ENSCAFG00000006138	LUM	2.77185	3.03e-07
ENSCAFG00000015455	ECT2	2.1367	4.07e-07
ENSCAFG00000008340	RACGAP1	1.83372	5.64e-07
ENSCAFG00000013015		1.70559	6.93e-07
ENSCAFG00000008877	BUB1B	2.43198	7.78e-07
ENSCAFG00000031033	EMP1	1.50411	7.91e-07
ENSCAFG00000012455	TREH	-2.39686	8.79e-07
ENSCAFG00000003550	INHBA	2.62153	9.92e-07
ENSCAFG00000010260	DCDC2	2.52926	9.92e-07
ENSCAFG00000011140	KIF14	2.43845	9.95e-07
ENSCAFG00000016233	AGMAT	-2.53446	9.95e-07
ENSCAFG00000016417	SLC34A2	2.80595	1.17e-06
ENSCAFG00000000874	THBS2	2.49366	1.27e-06
ENSCAFG00000015885	FKBP10	2.3903	1.27e-06
ENSCAFG00000013255	MKI67	2.50348	1.28e-06
ENSCAFG00000018724		2.17775	1.28e-06
ENSCAFG00000023735		2.72895	1.28e-06
ENSCAFG00000025281		2.66084	1.28e-06
ENSCAFG00000006231	DCLK1	2.73353	1.33e-06
ENSCAFG00000007497	KIF11	2.46102	1.35e-06
ENSCAFG00000014220	C1R	2.27713	1.36e-06
ENSCAFG00000003243	ANLN	2.25627	1.47e-06
ENSCAFG00000014322	PCOLCE	1.98655	1.5e-06
ENSCAFG00000008404		2.74588	1.8e-06
ENSCAFG00000000812		2.59997	2.09e-06
ENSCAFG00000007077	CSAD	2.10854	2.22e-06
ENSCAFG00000006424	GXYLT2	2.05847	2.67e-06
ENSCAFG00000012904	CDK1	2.36374	3.13e-06
ENSCAFG00000004754	MCM10	2.33381	3.18e-06
ENSCAFG00000016616		2.31108	3.18e-06
ENSCAFG00000018349		2.58016	3.34e-06
ENSCAFG00000004902	DIAPH3	2.36675	3.41e-06
ENSCAFG00000014837	COL5A2	2.38123	3.52e-06
ENSCAFG00000003875	PLK4	2.07672	3.6e-06
ENSCAFG00000006865	PAMR1	2.21794	3.6e-06
ENSCAFG00000007649	MPEG1	1.92138	3.65e-06
ENSCAFG00000005689	NPTX1	-2.00542	3.66e-06
ENSCAFG00000000806		2.34864	4.42e-06
ENSCAFG00000030486		2.47544	4.42e-06
ENSCAFG00000000834	TNFRSF11B	2.5165	4.54e-06
ENSCAFG00000013863	CEMIP	2.28001	4.54e-06
ENSCAFG00000014098	C1RL	1.43582	4.84e-06
ENSCAFG00000000399		2.32021	4.89e-06
ENSCAFG00000007673		2.16316	4.89e-06
ENSCAFG00000006608	CPXM1	2.25252	5.3e-06
ENSCAFG00000004052	MCM2	1.4116	5.39e-06
ENSCAFG00000008901	BPI	1.85901	6.27e-06
ENSCAFG00000005143	MCM6	1.53021	6.28e-06
ENSCAFG00000006145	QPCT	1.57089	6.45e-06
ENSCAFG00000018219	CSF1R	1.52242	6.45e-06
ENSCAFG00000009187	LOXL2	2.11566	6.84e-06
ENSCAFG00000006550	NEURL3	2.43321	6.9e-06
ENSCAFG00000007242	CKAP2L	2.2425	6.9e-06
ENSCAFG00000024982	C4BPA	2.37344	6.9e-06
ENSCAFG00000015000	TACC3	1.99538	6.91e-06
ENSCAFG00000009905	MMP9	2.61829	7.43e-06
ENSCAFG00000029313	CLDN1	2.00071	7.51e-06
ENSCAFG00000030565	DUSP5	1.92563	7.51e-06
ENSCAFG00000032102		2.27392	7.51e-06
ENSCAFG00000017482	ITGA11	2.29773	7.79e-06
ENSCAFG00000005433		1.00631	8.3e-06
ENSCAFG00000013783		2.31614	8.38e-06
ENSCAFG00000007030	ESPL1	2.12296	8.79e-06
ENSCAFG00000006830	MSR1	1.708	9.01e-06
ENSCAFG00000018598	C6	2.0203	9.61e-06
ENSCAFG00000030686	GLIPR2	2.00793	9.76e-06
ENSCAFG00000001091	TGFBI	2.1278	1.06e-05
ENSCAFG00000014986	FMO2	-2.45373	1.1e-05
ENSCAFG00000024439	SLC22A8	-2.49533	1.23e-05
ENSCAFG00000013909	SERPINE1	2.49294	1.3e-05
ENSCAFG00000006697	TYROBP	2.26419	1.47e-05
ENSCAFG00000008704	THBS1	1.19586	1.55e-05
ENSCAFG00000015155	TIMP1	2.42353	1.55e-05
ENSCAFG00000019985	COL11A1	2.00339	1.57e-05
ENSCAFG00000004730	PLAUR	2.03571	1.68e-05
ENSCAFG00000011751		1.94929	1.82e-05
ENSCAFG00000023134		2.33589	1.88e-05
ENSCAFG00000000803		2.38511	1.93e-05
ENSCAFG00000007594	CD180	2.43435	1.93e-05
ENSCAFG00000011532	EGF	-2.31501	2.02e-05
ENSCAFG00000011782	GFRA1	2.26761	2.02e-05
ENSCAFG00000007224	HTR7	2.00676	2.06e-05
ENSCAFG00000028603		2.45896	2.06e-05
ENSCAFG00000005473	ARHGAP15	2.22399	2.18e-05
ENSCAFG00000007203	GGH	1.16647	2.18e-05
ENSCAFG00000032422	RARRES1	1.84264	2.18e-05
ENSCAFG00000010718		2.03686	2.28e-05
ENSCAFG00000030810		-1.81991	2.3e-05
ENSCAFG00000023455		2.35363	2.39e-05
ENSCAFG00000014600	BRCA1	1.64502	2.67e-05
ENSCAFG00000030931	LIF	2.43668	2.67e-05
ENSCAFG00000013852	MATN2	1.45016	3.11e-05
ENSCAFG00000014028		-1.93367	3.11e-05
ENSCAFG00000003461	ANKRD53	-1.61369	3.16e-05
ENSCAFG00000024748	CD55	1.13775	3.29e-05
ENSCAFG00000006888	IL31RA	2.23889	3.3e-05
ENSCAFG00000029779		-1.5234	3.3e-05
ENSCAFG00000024944		1.73517	3.33e-05
ENSCAFG00000010240	SLC22A18	-2.09619	3.39e-05
ENSCAFG00000010602	ELF3	2.21512	3.41e-05
ENSCAFG00000000848		2.05342	3.61e-05
ENSCAFG00000018931	CIITA	2.00446	4.04e-05
ENSCAFG00000003180	SLC1A4	2.0419	4.17e-05
ENSCAFG00000011247	LAPTM5	2.14545	4.17e-05
ENSCAFG00000009282	CREB3L1	1.86469	4.41e-05
ENSCAFG00000013710	DNA2	2.13285	4.53e-05
ENSCAFG00000001875	CKAP4	1.51882	4.83e-05
ENSCAFG00000022732		-1.3683	5.03e-05
ENSCAFG00000018101	CD74	2.03463	5.28e-05
ENSCAFG00000001360	CBX7	-1.28358	5.57e-05
ENSCAFG00000023972		1.92347	5.71e-05
ENSCAFG00000006062	COL4A1	1.70864	6.02e-05
ENSCAFG00000006538	HSPH1	1.21155	6.62e-05
ENSCAFG00000005182	FANCD2	1.53348	6.72e-05
ENSCAFG00000009336	MYBL2	2.12306	6.72e-05
ENSCAFG00000015725	STK32B	-1.62669	6.72e-05
ENSCAFG00000016161	FAM114A1	1.23897	6.82e-05
ENSCAFG00000002947	PRSS35	1.86002	7.06e-05
ENSCAFG00000006740	OLFML1	1.42167	7.06e-05
ENSCAFG00000014645		1.96638	7.1e-05
ENSCAFG00000000992	ATAD2	1.59523	7.17e-05
ENSCAFG00000016534	ACTN1	1.40591	7.17e-05
ENSCAFG00000031409	TMEM176A	1.56512	7.17e-05
ENSCAFG00000001827	CROT	-2.35676	7.19e-05
ENSCAFG00000025567	A2M	1.4164	7.21e-05
ENSCAFG00000009036	PLCB2	2.1141	7.36e-05
ENSCAFG00000002037	PLA2G7	2.08125	7.42e-05
ENSCAFG00000006413	NCKAP1L	1.92009	7.83e-05
ENSCAFG00000014397	SI	-2.13914	7.83e-05
ENSCAFG00000006638	SNAI2	1.52199	8.71e-05
ENSCAFG00000000637	SLC12A2	1.45242	8.93e-05
ENSCAFG00000006655	ADGRD1	1.82214	9.21e-05
ENSCAFG00000013933		2.07172	9.21e-05
ENSCAFG00000008369		2.12982	9.23e-05
ENSCAFG00000016958	KIF22	1.92159	9.31e-05
ENSCAFG00000013420	ETV5	-1.70279	9.39e-05
ENSCAFG00000008193	PI15	1.53902	9.55e-05
ENSCAFG00000014609	FERMT3	1.87913	9.76e-05
ENSCAFG00000002196	MCM3	1.41	0.000100464
ENSCAFG00000018648	OSMR	2.06218	0.000101087
ENSCAFG00000001611	IRF5	2.11408	0.000107009
ENSCAFG00000008962	CDCA2	2.0695	0.000107853
ENSCAFG00000016641	CD68	1.81276	0.000111193
ENSCAFG00000004491	LCP1	2.06085	0.00011524
ENSCAFG00000007759	LIX1	-2.26352	0.000124333
ENSCAFG00000006598	MCM4	1.01533	0.000125097
ENSCAFG00000007075	TPX2	1.76605	0.000125097
ENSCAFG00000023863	BAAT	-2.33806	0.000125097
ENSCAFG00000018240	SLC26A2	-1.97289	0.000125337
ENSCAFG00000003539	CLSPN	1.92077	0.000128001
ENSCAFG00000009538	NUSAP1	1.90837	0.000132476
ENSCAFG00000008249	GYG1	1.00383	0.00013309
ENSCAFG00000007882	PCSK1	1.96756	0.000137694
ENSCAFG00000012345	SEC24D	1.18846	0.000137694
ENSCAFG00000014043		-2.18716	0.000137694
ENSCAFG00000019070	CHAF1A	1.59467	0.000139611
ENSCAFG00000004374		2.11621	0.000139845
ENSCAFG00000012098	PGBD5	-2.12285	0.000139845
ENSCAFG00000008341	SPON1	1.77925	0.000144283
ENSCAFG00000013440	ADAM8	1.91053	0.000150917
ENSCAFG00000007344	MYBL1	1.86106	0.000153081
ENSCAFG00000004585	TMEM176B	1.55927	0.000154297
ENSCAFG00000020004	VCAM1	2.16437	0.000155044
ENSCAFG00000028947	ELN	1.49007	0.000155044
ENSCAFG00000011265	PTPRC	2.08788	0.000155781
ENSCAFG00000000829		1.56803	0.00016212
ENSCAFG00000006069	COL4A2	1.51858	0.000163806
ENSCAFG00000009333		-2.08601	0.000163806
ENSCAFG00000018063	ACSL4	1.34076	0.000163806
ENSCAFG00000020425	CDH11	1.82335	0.000168116
ENSCAFG00000008236		1.8256	0.000168921
ENSCAFG00000032608	LURAP1L	1.50275	0.000173794
ENSCAFG00000002142	IL1RL1	2.14606	0.000175575
ENSCAFG00000006560	NCAPH	1.65372	0.000179309
ENSCAFG00000009884	MMRN1	2.21127	0.000179309
ENSCAFG00000008902	PTX3	1.88559	0.000180654
ENSCAFG00000006629	EFCAB1	1.85178	0.000188769
ENSCAFG00000006024	SH3BP5	-1.01172	0.000221006
ENSCAFG00000016831		1.62665	0.000221006
ENSCAFG00000016883	ITGAX	2.03205	0.000221006
ENSCAFG00000011598		1.31007	0.000235533
ENSCAFG00000007112		1.05337	0.000239585
ENSCAFG00000030943		2.22421	0.000239978
ENSCAFG00000009376	R3HDML	-2.06981	0.000241746
ENSCAFG00000004496	MRC1	1.72161	0.000245384
ENSCAFG00000018540	MYO1F	1.86721	0.000247146
ENSCAFG00000007062	BUB1	2.15195	0.00025079
ENSCAFG00000009056	ADAM28	1.78762	0.00025079
ENSCAFG00000010930	COL16A1	1.70978	0.00025079
ENSCAFG00000013195	EFEMP2	1.47792	0.00025079
ENSCAFG00000004133	CCNA2	1.8839	0.000255691
ENSCAFG00000015105		1.60429	0.000262295
ENSCAFG00000000072		1.45206	0.000266494
ENSCAFG00000016956	KCNMB1	1.92996	0.000273363
ENSCAFG00000020182	CDC7	1.99437	0.000273363
ENSCAFG00000030262	BAMBI	-1.48096	0.000273769
ENSCAFG00000001022	BAK1	1.46916	0.000275205
ENSCAFG00000008896	KIAA1755	2.12994	0.000275205
ENSCAFG00000000244	MTFR2	1.90401	0.000289606
ENSCAFG00000020023	PHYHD1	-1.55072	0.000306528
ENSCAFG00000002842	TTK	2.01379	0.000307706
ENSCAFG00000007277		2.05358	0.000313463
ENSCAFG00000015753	SFTPD	2.20704	0.000313463
ENSCAFG00000031501	C15orf48	2.04379	0.000314206
ENSCAFG00000010642	CSTB	1.38967	0.000323756
ENSCAFG00000001272		-2.18444	0.000327471
ENSCAFG00000030770		1.36116	0.000339024
ENSCAFG00000012903	RUNX3	1.95481	0.000339615
ENSCAFG00000011041	CSF2RA	2.01778	0.000343791
ENSCAFG00000029826	DUSP1	-1.76702	0.000346645
ENSCAFG00000001487		1.67093	0.000355066
ENSCAFG00000017553	S100A6	1.9009	0.000365043
ENSCAFG00000017565	ITK	2.12721	0.000365043
ENSCAFG00000001086		1.60789	0.000372077
ENSCAFG00000020121		-1.17494	0.000382272
ENSCAFG00000029022		1.53517	0.000382272
ENSCAFG00000018359	IL13RA1	1.33354	0.000384378
ENSCAFG00000011899	HJURP	-1.74911	0.000395179
ENSCAFG00000009202	KNL1	1.64938	0.000415832
ENSCAFG00000015642	FOXM1	1.83079	0.000419274
ENSCAFG00000030269	MFAP4	2.02548	0.000425783
ENSCAFG00000008090	HELLS	1.17099	0.000433529
ENSCAFG00000013035		2.05189	0.000445558
ENSCAFG00000017835	HHIPL1	1.59068	0.000446099
ENSCAFG00000008378	ESCO2	1.95108	0.000446952
ENSCAFG00000001106	LAMA2	1.03843	0.000453763
ENSCAFG00000015213	STAT3	0.741993	0.000453763
ENSCAFG00000011057	TRAIP	1.86688	0.00047549
ENSCAFG00000009818	NOD2	1.81448	0.000502008
ENSCAFG00000014546	HTRA3	1.90625	0.000502008
ENSCAFG00000005949	HACL1	-1.2033	0.00050728
ENSCAFG00000014062	FANCM	1.79139	0.00050728
ENSCAFG00000007304		1.31512	0.000514541
ENSCAFG00000011301	CORO1C	1.12917	0.000514541
ENSCAFG00000006388	NTN4	1.27963	0.000525172
ENSCAFG00000001804	SHISA3	1.5713	0.000530591
ENSCAFG00000008693	ADGRG3	1.90172	0.000540913
ENSCAFG00000031841		2.11596	0.000540913
ENSCAFG00000006849	TMEM132C	-2.14581	0.000545507
ENSCAFG00000008154		2.0732	0.000547857
ENSCAFG00000017357	ADAM19	1.65578	0.000547857
ENSCAFG00000023837	PTGFRN	0.863886	0.000578335
ENSCAFG00000009596	RUNX1	1.75116	0.000586795
ENSCAFG00000000621		1.42399	0.000587341
ENSCAFG00000002011	HEPACAM2	-1.56937	0.000587341
ENSCAFG00000029125	SIRPB2	1.90245	0.000587341
ENSCAFG00000013079	OLFML2B	1.50656	0.000594469
ENSCAFG00000015026	DLGAP5	2.0272	0.000594469
ENSCAFG00000012260	DTL	1.58079	0.000599447
ENSCAFG00000032120	C1QTNF6	1.59859	0.000599447
ENSCAFG00000007875	TMSB10	1.5385	0.000605448
ENSCAFG00000014003		1.12077	0.000615553
ENSCAFG00000012215	AP1S2	1.4024	0.000622191
ENSCAFG00000000987	KIFC1	1.37742	0.000629146
ENSCAFG00000029218		1.56725	0.000629146
ENSCAFG00000012986	ADAM12	1.51452	0.000632356
ENSCAFG00000016494	CCDC149	-0.954705	0.000635371
ENSCAFG00000010617	ALDH1A3	2.07155	0.000638905
ENSCAFG00000014108	OSBPL1A	-1.03407	0.000639406
ENSCAFG00000017538	SPC24	1.78859	0.000639406
ENSCAFG00000009829	CD2	1.96925	0.000645339
ENSCAFG00000031280	KCNJ8	-1.55449	0.000646438
ENSCAFG00000011479		1.56443	0.000660432
ENSCAFG00000016333		1.5507	0.000666225
ENSCAFG00000008618	DSN1	1.59945	0.000674906
ENSCAFG00000016106	CDC6	1.69384	0.000674906
ENSCAFG00000009559	RCAN1	1.4016	0.000688713
ENSCAFG00000009083	DISP2	-1.77262	0.000727376
ENSCAFG00000030966	CCR6	2.08217	0.000732797
ENSCAFG00000006247	SEMA3E	1.95448	0.00073931
ENSCAFG00000013101	MAP7D2	-1.64675	0.00073931
ENSCAFG00000014345	FN1	1.83202	0.00073931
ENSCAFG00000031640	GNG2	1.35265	0.00073931
ENSCAFG00000011504		1.70649	0.000743256
ENSCAFG00000010949	SLC37A2	1.87222	0.000750572
ENSCAFG00000014278	ABCA12	1.42421	0.000762469
ENSCAFG00000006237	ACPP	1.59002	0.000790091
ENSCAFG00000015033	SH2D5	2.0733	0.000790091
ENSCAFG00000010137	MFSD4A	-1.85483	0.000791532
ENSCAFG00000030403	LRAT	-2.02182	0.000792306
ENSCAFG00000031248	FAM111A	1.60961	0.000796826
ENSCAFG00000025524		1.28549	0.000803879
ENSCAFG00000000178	LRP1	1.04643	0.000820748
ENSCAFG00000006889	CD44	1.99192	0.000826049
ENSCAFG00000031869		1.71274	0.00084822
ENSCAFG00000017924		1.63666	0.000861967
ENSCAFG00000009641		2.03704	0.000871255
ENSCAFG00000020276	CYR61	1.22034	0.000871255
ENSCAFG00000003278	CDCA8	1.85567	0.000919059
ENSCAFG00000013819	FMNL1	1.80895	0.000930809
ENSCAFG00000000402		1.45665	0.000952866
ENSCAFG00000005217	NCAPG2	1.68194	0.000952866
ENSCAFG00000007809	RETSAT	-1.29152	0.000952866
ENSCAFG00000008975	THBS4	1.84604	0.000952866
ENSCAFG00000013786	CCR2	2.05082	0.000952866
ENSCAFG00000031204	RGS10	1.89307	0.000952866
ENSCAFG00000011961	TICRR	1.54652	0.000955743
ENSCAFG00000017527	SRPX2	1.67634	0.000989848
ENSCAFG00000004722		1.46385	0.00101383
ENSCAFG00000003889	WEE2	-1.70345	0.00101566
ENSCAFG00000003464	ATP6V1C2	-1.46169	0.00101741
ENSCAFG00000005500	UGGT2	1.00404	0.00101741
ENSCAFG00000003620	RCN3	1.22781	0.00103259
ENSCAFG00000011556	FAM65C	-1.85214	0.00104002
ENSCAFG00000014050	EIF4EBP2	-1.04031	0.00104367
ENSCAFG00000003260		1.62763	0.0010459
ENSCAFG00000009264	BCL2L15	1.94953	0.0010577
ENSCAFG00000013049	EGR2	1.73864	0.0010577
ENSCAFG00000014154		-1.43677	0.0010577
ENSCAFG00000029844		-1.98066	0.0010577
ENSCAFG00000020090	LDHD	-1.2644	0.00105908
ENSCAFG00000031403		2.04584	0.00106245
ENSCAFG00000007693	LPXN	1.84209	0.00106622
ENSCAFG00000018936	MAP7D3	1.22782	0.00106622
ENSCAFG00000000923	ROS1	-1.46603	0.00107189
ENSCAFG00000023919	SLC8A3	1.61086	0.00107189
ENSCAFG00000020429	DEPDC1	1.9655	0.00108283
ENSCAFG00000014564		2.01994	0.00108396
ENSCAFG00000013625	KNG1	-1.60272	0.00109613
ENSCAFG00000017623	LRRC49	1.30761	0.00109613
ENSCAFG00000031036	E2F3	1.31751	0.00109613
ENSCAFG00000010370	MS4A7	1.7639	0.00110531
ENSCAFG00000001572	UNC5CL	1.56948	0.00113099
ENSCAFG00000012880		1.89098	0.00115902
ENSCAFG00000004175	C5AR1	1.685	0.00120386
ENSCAFG00000018083	TMEM164	-1.23687	0.00120386
ENSCAFG00000017110	CORO1A	1.88044	0.00120389
ENSCAFG00000011930	CCNDBP1	-1.18885	0.00122935
ENSCAFG00000018844	ADAMTS12	1.03674	0.00122935
ENSCAFG00000004274	LRRC17	1.77061	0.00124462
ENSCAFG00000008093	HPD	-1.88151	0.00124462
ENSCAFG00000012921	NR1I3	-1.93976	0.001261
ENSCAFG00000015712	FAS	1.2747	0.00134243
ENSCAFG00000000157	DCC	-1.71093	0.00138318
ENSCAFG00000020954		1.78132	0.00138318
ENSCAFG00000000788		-1.30595	0.0013835
ENSCAFG00000005437	SLCO2B1	1.16316	0.00139715
ENSCAFG00000017690	SCNN1G	-1.58963	0.00141443
ENSCAFG00000013843	UPB1	-1.73307	0.0014283
ENSCAFG00000014112	KIF15	1.49853	0.00143726
ENSCAFG00000000804	FBLN1	1.68889	0.00143927
ENSCAFG00000004615		1.99408	0.00145119
ENSCAFG00000025131		1.95662	0.00145352
ENSCAFG00000004457	CENPA	1.96546	0.00145761
ENSCAFG00000006576		1.87296	0.00145761
ENSCAFG00000000334	ADAMTS2	1.30516	0.00148063
ENSCAFG00000014650	CDCA3	1.67043	0.00148063
ENSCAFG00000020184	CHST4	1.97533	0.00148063
ENSCAFG00000020038	ADAMTS18	-1.70183	0.00149173
ENSCAFG00000012862	CHRD	1.49747	0.00152479
ENSCAFG00000005519	WDR37	-1.45503	0.00152505
ENSCAFG00000000946	A4GALT	1.32574	0.001529
ENSCAFG00000002171	SYK	1.74723	0.00156253
ENSCAFG00000015159	JAK3	1.68631	0.00157999
ENSCAFG00000012844	IL10RA	1.69703	0.00158965
ENSCAFG00000010285	ABCG1	1.67956	0.0015993
ENSCAFG00000012614	KCNK2	1.65091	0.0015993
ENSCAFG00000001508	RAC2	1.91407	0.00161602
ENSCAFG00000016764	MFSD7	1.64899	0.00162439
ENSCAFG00000011087	DKK2	1.49893	0.00163036
ENSCAFG00000032530	RGS18	1.83829	0.00167073
ENSCAFG00000001911	ALDH1L2	1.52048	0.0016903
ENSCAFG00000014463	PTPN6	1.7253	0.00169169
ENSCAFG00000014228		-1.51013	0.00169364
ENSCAFG00000019772	CD53	1.85166	0.00169433
ENSCAFG00000009259	SFRP5	1.88932	0.00171997
ENSCAFG00000012175	SLC26A6	-1.58523	0.00172108
ENSCAFG00000000074	MMP19	1.78832	0.00175024
ENSCAFG00000002334	MELK	1.71475	0.00175072
ENSCAFG00000005169	PRKCQ	1.3747	0.00176717
ENSCAFG00000011164	UBA7	1.2263	0.00177046
ENSCAFG00000016982	DOCK2	1.72625	0.00179999
ENSCAFG00000005175	SCEL	1.52536	0.00180977
ENSCAFG00000013047		-1.83192	0.0018111
ENSCAFG00000012569	CD84	1.71618	0.00181952
ENSCAFG00000019187	MATK	1.77427	0.00186841
ENSCAFG00000030731	HIST2H2BF	1.12352	0.00187866
ENSCAFG00000029624		1.90511	0.00188304
ENSCAFG00000011322	ATP6V1G3	-1.23438	0.00188508
ENSCAFG00000004347		-1.34096	0.0018885
ENSCAFG00000007357	ACVR1B	-1.0346	0.0018885
ENSCAFG00000020252	NQO1	-1.54218	0.0018885
ENSCAFG00000028991		-1.3475	0.0018885
ENSCAFG00000031104	CX3CR1	1.68799	0.0018885
ENSCAFG00000004169		-1.20553	0.00190488
ENSCAFG00000031859	FKBP7	1.52896	0.00190499
ENSCAFG00000003190	WDR91	-0.862652	0.00192545
ENSCAFG00000003891	SLC26A4	-1.51013	0.00192545
ENSCAFG00000018395	NDC80	1.84841	0.00192545
ENSCAFG00000002283	FGD3	1.65064	0.00194037
ENSCAFG00000013828		-1.28334	0.00197438
ENSCAFG00000018806	KANK4	1.24588	0.00197438
ENSCAFG00000032191	MAP1A	1.22296	0.00200823
ENSCAFG00000014603	TRIM9	1.54929	0.00201218
ENSCAFG00000008880	PIK3AP1	1.61467	0.00203964
ENSCAFG00000009745	UBE2C	1.85624	0.00206667
ENSCAFG00000013805		1.90382	0.00206667
ENSCAFG00000000430	ESR1	1.13275	0.00207478
ENSCAFG00000005013	SLC22A13	-1.74749	0.00208588
ENSCAFG00000005306		1.8776	0.00211931
ENSCAFG00000007291	PARPBP	1.74125	0.00215372
ENSCAFG00000031737		1.92892	0.00218131
ENSCAFG00000016072		1.64973	0.0023757
ENSCAFG00000029265		1.50172	0.0023757
ENSCAFG00000030541	PDZRN3	-1.1578	0.0023757
ENSCAFG00000001519	CSF2RB	1.49241	0.00238041
ENSCAFG00000009516	LY86	1.86796	0.0023921
ENSCAFG00000005515	OXGR1	-1.83763	0.00239701
ENSCAFG00000005741	THRB	-1.43857	0.00239701
ENSCAFG00000030025	FGL2	1.21323	0.00244991
ENSCAFG00000002646		1.31728	0.00246566
ENSCAFG00000000247	MAP7	-1.04382	0.00248665
ENSCAFG00000009237	RMDN3	-1.06112	0.00248665
ENSCAFG00000023498	TLR8	1.67686	0.00248665
ENSCAFG00000000510	PRR16	1.8233	0.00249502
ENSCAFG00000000782		1.59588	0.00252035
ENSCAFG00000025085	XKR9	-1.68258	0.00252035
ENSCAFG00000004595		1.89412	0.00255615
ENSCAFG00000008613	TROAP	1.80301	0.00255615
ENSCAFG00000008234		1.89323	0.00256086
ENSCAFG00000016677	NCAPG	1.3389	0.00258412
ENSCAFG00000017550		1.89936	0.0026541
ENSCAFG00000003314		1.01042	0.00270055
ENSCAFG00000017622	PRKCB	1.73446	0.0027194
ENSCAFG00000023507	CNPPD1	-1.154	0.00273474
ENSCAFG00000016961	LCP2	1.6924	0.00278412
ENSCAFG00000000832	TAP1	1.32487	0.00279146
ENSCAFG00000011716	UBASH3B	1.13813	0.00280554
ENSCAFG00000031101	CD48	1.85286	0.00280554
ENSCAFG00000012293	ADCY4	1.34143	0.0028394
ENSCAFG00000031118		1.6201	0.0028394
ENSCAFG00000002134	IL18RAP	1.89549	0.00292144
ENSCAFG00000002040	TFPI2	1.60098	0.00293135
ENSCAFG00000031346	RHOU	1.76827	0.00293135
ENSCAFG00000004859	ECHDC3	-1.21805	0.00296517
ENSCAFG00000001117	TMEM200A	1.68957	0.00297076
ENSCAFG00000004034	EMP3	1.26916	0.00297076
ENSCAFG00000003005	CREB5	1.75252	0.00297611
ENSCAFG00000011762	CA14	-1.31392	0.00301393
ENSCAFG00000001204	KIF20A	1.66074	0.00304252
ENSCAFG00000003334	ABCA13	1.79684	0.0030891
ENSCAFG00000000869		-1.297	0.00312047
ENSCAFG00000022728		-1.22518	0.00313631
ENSCAFG00000003895	HSD17B14	-1.64243	0.00316488
ENSCAFG00000028453		1.55464	0.00321967
ENSCAFG00000016718	HRH2	1.77293	0.003258
ENSCAFG00000018934	UHRF1	1.43723	0.00326058
ENSCAFG00000018146	ALDH3A1	-1.8597	0.00328538
ENSCAFG00000029121	FAM78A	1.59047	0.00329229
ENSCAFG00000004127	SESN3	0.982191	0.00330798
ENSCAFG00000000525	GLIPR1	1.12409	0.00334665
ENSCAFG00000012836	ADAMTS4	1.60836	0.00334665
ENSCAFG00000000433	GFPT2	1.53904	0.00342193
ENSCAFG00000008353	SFRP2	1.85214	0.00344632
ENSCAFG00000010686	NLRP3	1.71361	0.00344632
ENSCAFG00000015418	SLC22A6	-1.79182	0.00344632
ENSCAFG00000011706		1.46039	0.00346604
ENSCAFG00000011854		1.83648	0.00346604
ENSCAFG00000003888	TTC39A	1.43794	0.00348573
ENSCAFG00000009700	IRAK4	1.02724	0.00348573
ENSCAFG00000013641	DUSP10	1.05954	0.00348573
ENSCAFG00000002661	SMC2	1.1505	0.00348871
ENSCAFG00000004731	TENM4	1.26364	0.00348871
ENSCAFG00000031735		1.40344	0.00348871
ENSCAFG00000030508	TMSB4Y	1.29428	0.00352104
ENSCAFG00000011868	PCK2	-1.55872	0.00354514
ENSCAFG00000004529		1.19029	0.00354624
ENSCAFG00000010721		1.82658	0.00354624
ENSCAFG00000011559	HCLS1	1.37013	0.0035811
ENSCAFG00000025365	ACKR1	1.83063	0.00364744
ENSCAFG00000000686		1.5831	0.00368929
ENSCAFG00000032359	GIMAP2	1.77837	0.00371151
ENSCAFG00000001642	TRERF1	0.883024	0.0037148
ENSCAFG00000014687	TMEM59L	1.73191	0.00372799
ENSCAFG00000022729		-1.18858	0.00377605
ENSCAFG00000003442	ATP6V1B1	-1.39993	0.00380218
ENSCAFG00000010730		0.664612	0.00381296
ENSCAFG00000003821	ITGB1	0.706104	0.0038559
ENSCAFG00000004655	BCL3	1.49459	0.0038559
ENSCAFG00000007651	DTX4	1.38246	0.0038559
ENSCAFG00000024758	ADAMTS5	0.938739	0.0038559
ENSCAFG00000030509		1.63758	0.0038559
ENSCAFG00000006540	TF	1.40327	0.00388026
ENSCAFG00000004399	FZD4	-1.01475	0.00389859
ENSCAFG00000009850	DNAH5	1.77988	0.00389859
ENSCAFG00000012532		1.70539	0.00390346
ENSCAFG00000012630	CNKSR1	-1.07705	0.00391526
ENSCAFG00000006904	SLC52A3	-1.5474	0.00393355
ENSCAFG00000018036	HSP90AA1	0.704205	0.00394998
ENSCAFG00000024010	TLR1	1.67488	0.00394998
ENSCAFG00000003252		1.54753	0.00400359
ENSCAFG00000004018	CNTN5	-1.84655	0.00405775
ENSCAFG00000012621	LY9	1.72771	0.00406696
ENSCAFG00000002702	COL12A1	1.67002	0.00406869
ENSCAFG00000000795	PDE10A	1.19195	0.00409666
ENSCAFG00000012119	MYLK	0.635463	0.00414435
ENSCAFG00000019977	HSD17B2	-1.81426	0.00414435
ENSCAFG00000015228		1.31307	0.00423234
ENSCAFG00000012883	ARHGDIB	1.09469	0.00423814
ENSCAFG00000005852		1.28467	0.00432236
ENSCAFG00000019919	IRF8	1.71206	0.00432236
ENSCAFG00000031543		1.25425	0.00435483
ENSCAFG00000012093	CTSK	1.31546	0.00436776
ENSCAFG00000007662	ACSL1	-1.51043	0.00437785
ENSCAFG00000014923		1.61746	0.00437785
ENSCAFG00000030105	IL33	1.2783	0.00442856
ENSCAFG00000015206		1.81779	0.00445165
ENSCAFG00000018381	ESM1	1.62199	0.00445165
ENSCAFG00000002660		1.50581	0.00460856
ENSCAFG00000005843	LTBP1	1.45927	0.00462877
ENSCAFG00000002525	COL15A1	1.4064	0.00462955
ENSCAFG00000006585	ALOX5AP	1.64329	0.00462955
ENSCAFG00000017262	MYH10	0.846187	0.00462955
ENSCAFG00000011487	BCAT1	1.79836	0.00464197
ENSCAFG00000017319		1.59931	0.00464197
ENSCAFG00000017106	GCDH	-1.39575	0.00467724
ENSCAFG00000017943	ANXA6	1.03819	0.00477454
ENSCAFG00000025113	CLEC12A	1.73573	0.00483196
ENSCAFG00000008519	RTKN	-1.39876	0.00483638
ENSCAFG00000013969	SYTL5	1.82047	0.00483638
ENSCAFG00000029890	FGF9	-1.659	0.00488236
ENSCAFG00000009170	ATG13	-0.671864	0.00491557
ENSCAFG00000010877	ABCA9	1.12584	0.00493019
ENSCAFG00000025436	C3AR1	1.4914	0.00493306
ENSCAFG00000018487	EMB	1.45984	0.0050181
ENSCAFG00000019372	CCNF	1.54942	0.00501905
ENSCAFG00000002762	EML6	1.66185	0.00503508
ENSCAFG00000014571	CDC45	1.66629	0.00503508
ENSCAFG00000029553		1.78849	0.00504837
ENSCAFG00000019943	CRISPLD2	1.62931	0.00511116
ENSCAFG00000013940	CLEC4E	1.7877	0.00511181
ENSCAFG00000010304	ETS1	0.884301	0.00517632
ENSCAFG00000001616	KCP	1.19319	0.00520067
ENSCAFG00000031931	HIST1H2BJ	1.63665	0.00524716
ENSCAFG00000007838	SERPING1	1.36499	0.00526446
ENSCAFG00000020225		1.24496	0.0052833
ENSCAFG00000011824	B3GNT5	1.5765	0.00536036
ENSCAFG00000003591	C5	1.48893	0.005406
ENSCAFG00000004576	GIMAP7	1.71484	0.00541727
ENSCAFG00000032379		1.60211	0.00545369
ENSCAFG00000005097		1.3954	0.00546993
ENSCAFG00000009093	BHMT	-1.66449	0.00550562
ENSCAFG00000019676	ERRFI1	-1.41993	0.00552274
ENSCAFG00000004970	DPP10	-1.71599	0.00556681
ENSCAFG00000002837	TMEM245	-1.06429	0.00558238
ENSCAFG00000024189	SERPINF1	1.34144	0.0056049
ENSCAFG00000004011	TBXAS1	0.834873	0.00560807
ENSCAFG00000005144	FNDC4	1.53919	0.00560807
ENSCAFG00000028978		1.75825	0.00568503
ENSCAFG00000003374	IKZF1	1.64181	0.00576698
ENSCAFG00000013322		-1.63384	0.00579244
ENSCAFG00000031529	CLEC2D	1.71577	0.00579244
ENSCAFG00000015495	SLC3A2	-1.39274	0.00581103
ENSCAFG00000012326	FAM63A	-0.936805	0.00583304
ENSCAFG00000007178	KIF20B	0.965631	0.00589512
ENSCAFG00000004581	RBSN	-0.904188	0.00590209
ENSCAFG00000010744	NAV1	1.15582	0.00595284
ENSCAFG00000031988	HIST1H2BB	1.64254	0.00600498
ENSCAFG00000009135		1.76242	0.00609921
ENSCAFG00000012934	MAP3K3	-0.766799	0.00610408
ENSCAFG00000003807	KLF15	-1.33102	0.00612707
ENSCAFG00000032693	AIF1	1.45605	0.00612994
ENSCAFG00000011496		0.896102	0.00614415
ENSCAFG00000011394	KLHL25	-1.61438	0.00638637
ENSCAFG00000012249	ADCY1	1.77541	0.00638637
ENSCAFG00000012813	JAML	1.57925	0.00644977
ENSCAFG00000000405	PLEKHG1	1.23791	0.00654524
ENSCAFG00000005771	NKIRAS1	-1.02751	0.00654524
ENSCAFG00000006948		1.28051	0.00654524
ENSCAFG00000001909	KIF24	1.11517	0.00668368
ENSCAFG00000016150	NR1D1	-1.07206	0.00671858
ENSCAFG00000015493	NLRP1	1.72978	0.00676076
ENSCAFG00000005704	TMEM173	1.50654	0.00678057
ENSCAFG00000025213	FAM111B	1.20975	0.00678057
ENSCAFG00000007024	DMKN	-1.56634	0.00681243
ENSCAFG00000009242	FILIP1L	1.0758	0.00681243
ENSCAFG00000010571	DAPP1	1.6889	0.00681243
ENSCAFG00000028708	SCD5	-1.50967	0.00681243
ENSCAFG00000018589	OXCT1	-1.27464	0.00687691
ENSCAFG00000013966	CPS1	-1.73417	0.00690352
ENSCAFG00000005748	IDO2	-1.40655	0.00695228
ENSCAFG00000000823		0.873292	0.00697132
ENSCAFG00000018424	TOM1L2	-1.09127	0.00697132
ENSCAFG00000012886		-1.65116	0.00698733
ENSCAFG00000016114	CECR1	1.61546	0.00698733
ENSCAFG00000008409	VEGFC	1.06506	0.00701864
ENSCAFG00000013162	TAGLN	1.26645	0.00702741
ENSCAFG00000028762	KLRG1	1.37078	0.00702741
ENSCAFG00000030589	HYKK	-1.39908	0.0071695
ENSCAFG00000014338	NRXN2	1.73659	0.0071761
ENSCAFG00000018703	SASH3	1.62341	0.00723029
ENSCAFG00000018151	SLC47A2	-1.58947	0.00723057
ENSCAFG00000017765	GRIA1	1.66721	0.00728847
ENSCAFG00000000851	IRF1	1.37614	0.00731512
ENSCAFG00000003504	ASTN2	-1.41386	0.00740638
ENSCAFG00000008101	PLOD2	0.752971	0.00747808
ENSCAFG00000016623	VSIG4	1.35617	0.00747808
ENSCAFG00000018021		-1.68904	0.00750418
ENSCAFG00000011650	INPP5D	1.38849	0.0075094
ENSCAFG00000029883	SLC25A36	-1.24479	0.00762221
ENSCAFG00000005751	SLC4A9	-1.265	0.00762278
ENSCAFG00000011698	TLR7	1.62013	0.00765581
ENSCAFG00000002491		1.7425	0.00766074
ENSCAFG00000008680	DRC7	1.70557	0.00766074
ENSCAFG00000011995	THEMIS2	1.29356	0.00766074
ENSCAFG00000014821	RGN	-1.50531	0.00766074
ENSCAFG00000032685	C1QTNF5	1.5177	0.00766074
ENSCAFG00000014960	ATP8B4	1.55463	0.00766559
ENSCAFG00000015796	TPM4	1.33823	0.00769235
ENSCAFG00000011882	CBLN4	-1.66592	0.00775072
ENSCAFG00000019015	LRG1	1.72769	0.00776609
ENSCAFG00000016603	ITGAL	1.34441	0.00776649
ENSCAFG00000016917	SYT11	1.35135	0.0077867
ENSCAFG00000011197	MMP14	1.0481	0.00778687
ENSCAFG00000019893	CFAP77	-1.73833	0.00778687
ENSCAFG00000024920	GPN1	1.52001	0.00786547
ENSCAFG00000017101	TGFB3	1.16933	0.00788643
ENSCAFG00000015197	TNFRSF1A	1.27415	0.0079173
ENSCAFG00000018623	EVI2B	1.34687	0.0079173
ENSCAFG00000011454	SLC7A8	-1.68089	0.00791848
ENSCAFG00000011620	FANCI	1.18163	0.00794351
ENSCAFG00000014315		1.60647	0.00795421
ENSCAFG00000015464	FAM64A	1.68061	0.00795558
ENSCAFG00000015043	MMP13	1.73229	0.00798128
ENSCAFG00000020030	KYAT1	-1.31691	0.00798265
ENSCAFG00000002240	HINT2	-1.19704	0.00804553
ENSCAFG00000017329	FLRT2	1.47505	0.00814972
ENSCAFG00000012716	ARHGAP30	1.21094	0.0081733
ENSCAFG00000014453	AFAP1	1.05904	0.0081733
ENSCAFG00000005667	NEK10	1.0245	0.00822755
ENSCAFG00000011317	SELPLG	1.54385	0.00823076
ENSCAFG00000000260	IFNGR1	0.866818	0.0082844
ENSCAFG00000012847	PPEF1	-1.62788	0.0082844
ENSCAFG00000016692	SHBG	-1.50931	0.0082844
ENSCAFG00000029087		-1.68588	0.0082844
ENSCAFG00000023062	FYB	1.53853	0.00829427
ENSCAFG00000031803	NIPAL1	-1.00699	0.00836716
ENSCAFG00000000799		-1.4599	0.00838112
ENSCAFG00000006458	RASA3	1.09883	0.00838112
ENSCAFG00000015718		1.31165	0.00838112
ENSCAFG00000020152	IL34	1.16095	0.00838112
ENSCAFG00000024151	INSRR	-1.34539	0.00838112
ENSCAFG00000002959		-1.4809	0.00850736
ENSCAFG00000007686	SLCO5A1	1.70794	0.00856869
ENSCAFG00000005927	DCXR	-1.34365	0.00872754
ENSCAFG00000009255	PTPN22	1.51072	0.00872754
ENSCAFG00000015450	HS3ST1	1.68983	0.00872754
ENSCAFG00000011462	CFI	1.34949	0.0087515
ENSCAFG00000015258		-1.198	0.00875599
ENSCAFG00000010630	COBLL1	-0.973297	0.00879348
ENSCAFG00000001640	CALU	0.831282	0.00885337
ENSCAFG00000019791	SLC6A17	-1.4784	0.00893977
ENSCAFG00000011827		-1.2332	0.00894021
ENSCAFG00000002138	IL18R1	1.69005	0.00900651
ENSCAFG00000000090		-1.71714	0.00901955
ENSCAFG00000004329	APBB1IP	1.57296	0.00904853
ENSCAFG00000010293	CISH	-1.04609	0.00932994
ENSCAFG00000012206		-1.50131	0.00933366
ENSCAFG00000016284	CARD11	1.55354	0.0093338
ENSCAFG00000022730		-1.07236	0.00933982
ENSCAFG00000024309	HIST1H1A	1.64778	0.00935891
ENSCAFG00000008617	GLRB	1.58835	0.00937624
ENSCAFG00000000665	TAGAP	1.45007	0.00943545
ENSCAFG00000000784	TTC38	-1.51435	0.00944478
ENSCAFG00000006554	IKBIP	0.795451	0.00953147
ENSCAFG00000000681	FBN2	1.10138	0.00960392
ENSCAFG00000007423	CPEB3	-1.20629	0.00960392
ENSCAFG00000010883	FMO5	-1.34871	0.00960392
ENSCAFG00000012136	NEK2	1.55115	0.00960392
ENSCAFG00000009755	SALL1	-0.958618	0.00961439
ENSCAFG00000013496		-1.00908	0.00961584
ENSCAFG00000016763	RGS6	-0.999412	0.00991649
ENSCAFG00000007580	LYVE1	1.47455	0.0100151
ENSCAFG00000006421	GAS6	-1.17526	0.0100257
ENSCAFG00000018012	TRPV2	1.30838	0.0102457
ENSCAFG00000015769	SLC6A13	-1.50816	0.0102502
ENSCAFG00000001988	DMRT2	-1.46457	0.0103399
ENSCAFG00000004656	ITGA8	0.895549	0.0103399
ENSCAFG00000004736	BEND7	-1.10438	0.0103399
ENSCAFG00000006250	SPRY4	-1.37857	0.0103399
ENSCAFG00000008802	TPRKB	-1.09657	0.0103399
ENSCAFG00000011828	KLHL6	1.39804	0.0103399
ENSCAFG00000015810	ZBTB18	-0.821108	0.0103578
ENSCAFG00000010625	LCK	1.51292	0.0104196
ENSCAFG00000015177	SELL	1.60368	0.0104196
ENSCAFG00000024892		-1.61388	0.0104979
ENSCAFG00000010426	COL4A3	-0.925721	0.0105261
ENSCAFG00000029110		-0.886157	0.0105416
ENSCAFG00000010758	MAP2K6	-1.57104	0.0105899
ENSCAFG00000010593	GSTO1	1.28465	0.0106001
ENSCAFG00000013638		1.48344	0.0106398
ENSCAFG00000013918		1.3416	0.0106425
ENSCAFG00000014085	MIS18BP1	0.821177	0.0106745
ENSCAFG00000010529	PCSK6	-1.28671	0.0107265
ENSCAFG00000012983	ADGRG2	-1.05309	0.0108115
ENSCAFG00000019866	CDT1	1.50869	0.0108221
ENSCAFG00000001591		1.64403	0.0108601
ENSCAFG00000011727	MILR1	1.44656	0.0108601
ENSCAFG00000016172	TLR6	1.55467	0.0108601
ENSCAFG00000008706	ADGRG5	1.6282	0.0109021
ENSCAFG00000011927		-1.46406	0.0109782
ENSCAFG00000010836	CENPE	1.15304	0.0109808
ENSCAFG00000004592	TESK2	-0.970725	0.0109827
ENSCAFG00000030435		-1.61164	0.0109827
ENSCAFG00000004767	CAD	0.961867	0.011078
ENSCAFG00000018719		1.24283	0.0110871
ENSCAFG00000012718	CPXM2	1.0188	0.0111582
ENSCAFG00000011703		1.0502	0.0112848
ENSCAFG00000003351	TMEM268	1.14068	0.0113371
ENSCAFG00000005662	SNAP25	1.669	0.0113596
ENSCAFG00000011594	RLBP1	1.67301	0.0113596
ENSCAFG00000015999	KRT23	-1.45314	0.0113596
ENSCAFG00000016379	IQCE	-0.726362	0.0114935
ENSCAFG00000029492	ZNF260	0.912705	0.0115312
ENSCAFG00000002627	EPAS1	-0.971496	0.011554
ENSCAFG00000014992		-1.51324	0.011554
ENSCAFG00000032751	CLEC2B	1.64696	0.0115819
ENSCAFG00000001450	MEST	1.19409	0.0117433
ENSCAFG00000014903	POLN	-1.26864	0.0118006
ENSCAFG00000016175	TLR10	1.66305	0.0118176
ENSCAFG00000003775	OSR1	1.5396	0.01198
ENSCAFG00000009794		1.63782	0.01198
ENSCAFG00000010188	LGR4	-0.808693	0.01198
ENSCAFG00000000076	PYM1	-0.906978	0.0119833
ENSCAFG00000011318	ANOS1	1.57778	0.011985
ENSCAFG00000008586	ADAMTS1	1.38425	0.0119856
ENSCAFG00000010061	ABCC11	-1.54715	0.0119856
ENSCAFG00000013102		0.914527	0.0119856
ENSCAFG00000005806	SGO1	1.36655	0.0119861
ENSCAFG00000002876	TPBG	1.46822	0.0120563
ENSCAFG00000017353	SH3BGRL	0.95386	0.0120563
ENSCAFG00000015804	WNK1	-1.13294	0.0120961
ENSCAFG00000015180	SELP	1.54711	0.0122261
ENSCAFG00000003923	MFSD4B	-0.927101	0.0122699
ENSCAFG00000006383	BRCA2	0.955714	0.0122699
ENSCAFG00000013314		1.52252	0.0123147
ENSCAFG00000017122		-1.26616	0.0123147
ENSCAFG00000005212	FOSL2	1.28196	0.0124283
ENSCAFG00000019037	SLITRK4	1.11064	0.0124283
ENSCAFG00000012433	PER2	-1.40469	0.0124361
ENSCAFG00000016732	SIPA1L1	-1.14039	0.0124417
ENSCAFG00000017342	GPR65	1.60669	0.0125468
ENSCAFG00000013817	SRGN	1.2744	0.0126326
ENSCAFG00000006349	TESPA1	1.54516	0.0128203
ENSCAFG00000001968		-1.65742	0.0128362
ENSCAFG00000014579	PRDX6	-1.12723	0.0128888
ENSCAFG00000025238	ENTPD5	-1.32779	0.0128888
ENSCAFG00000031013	SAMSN1	1.35312	0.0128888
ENSCAFG00000008814		-1.35181	0.012926
ENSCAFG00000012086	CTSS	1.16302	0.012926
ENSCAFG00000013980	CDCA5	1.63455	0.012926
ENSCAFG00000030408		1.62552	0.012926
ENSCAFG00000029519	LDLRAP1	-0.933241	0.0129783
ENSCAFG00000020101	ST6GALNAC4	1.49609	0.0130565
ENSCAFG00000009509	F13A1	1.24834	0.0130708
ENSCAFG00000014653		-1.53945	0.0130708
ENSCAFG00000018590	VAV1	1.36055	0.0130708
ENSCAFG00000003604	RRAS	1.15298	0.0131184
ENSCAFG00000007408	THNSL2	-1.16217	0.0131258
ENSCAFG00000008723	SPI1	1.54824	0.0132116
ENSCAFG00000020417	CTH	-1.46555	0.0132439
ENSCAFG00000001306	LRGUK	1.28383	0.0132584
ENSCAFG00000023975		1.17984	0.0132893
ENSCAFG00000010449	FOXRED1	-1.1962	0.0134188
ENSCAFG00000023759		1.28506	0.0136078
ENSCAFG00000004770	KIF2C	1.26701	0.0136216
ENSCAFG00000013180	DDR2	0.737747	0.0136216
ENSCAFG00000031237		-1.63844	0.0136216
ENSCAFG00000003488	PAPPA	1.12276	0.0136311
ENSCAFG00000009994	CD40	1.24627	0.0136567
ENSCAFG00000005406		1.57427	0.0136588
ENSCAFG00000030845		1.39284	0.0136588
ENSCAFG00000002753	GPNMB	1.47246	0.0137558
ENSCAFG00000003845		1.63472	0.0137558
ENSCAFG00000006052	RASSF2	1.42255	0.0137558
ENSCAFG00000007213	CHPT1	-1.15957	0.0137558
ENSCAFG00000009368	GDAP1L1	-1.6006	0.0137558
ENSCAFG00000019798	CSF1	1.16416	0.0137558
ENSCAFG00000031299		1.56948	0.0137558
ENSCAFG00000007065	ITGB7	1.32224	0.0137818
ENSCAFG00000030087		1.46473	0.0137818
ENSCAFG00000010991	ACACB	-1.45442	0.0138733
ENSCAFG00000015593		1.56463	0.0139066
ENSCAFG00000022709		-1.05961	0.0139188
ENSCAFG00000010284	GPLD1	-1.06193	0.0139538
ENSCAFG00000010458	SHANK2	-1.16958	0.0139538
ENSCAFG00000015519	WAS	1.42182	0.0139538
ENSCAFG00000029191	STMN1	1.12403	0.0139538
ENSCAFG00000014529	CENPL	1.20809	0.0140008
ENSCAFG00000006491	ITGA5	0.907273	0.0142627
ENSCAFG00000030068	PLAC8	1.56914	0.0142787
ENSCAFG00000011901	ASB9	-0.953516	0.0142906
ENSCAFG00000017347	COX11	-0.91434	0.0142906
ENSCAFG00000019735	PIK3CD	1.45587	0.0142906
ENSCAFG00000012140	PRC1	1.11223	0.0143031
ENSCAFG00000009270		-1.27228	0.0143503
ENSCAFG00000015958	USP27X	-1.01478	0.0143572
ENSCAFG00000010652	STK17B	1.30532	0.0143972
ENSCAFG00000020395	RRAD	1.49055	0.0143972
ENSCAFG00000012598	SLAMF7	1.607	0.0144626
ENSCAFG00000003369	PTN	1.47482	0.0145078
ENSCAFG00000001522	NCF4	1.49847	0.0145582
ENSCAFG00000006371	NRG1	-1.17522	0.0145582
ENSCAFG00000017256		1.60939	0.0145595
ENSCAFG00000006050	MYO16	1.40949	0.0146017
ENSCAFG00000030554	CD1D	1.52494	0.0146843
ENSCAFG00000012042	USP2	-1.52058	0.0147329
ENSCAFG00000014882	GDF15	1.62557	0.0148438
ENSCAFG00000011437	CD1E	1.62268	0.0149927
ENSCAFG00000002717		1.45894	0.0150775
ENSCAFG00000016577		1.46405	0.0150775
ENSCAFG00000000765	AGPAT4	0.928195	0.0150874
ENSCAFG00000029394	HAS2	1.62308	0.0151365
ENSCAFG00000003367		1.59043	0.0152347
ENSCAFG00000022744		-1.19038	0.0152392
ENSCAFG00000028842		-1.50974	0.0153704
ENSCAFG00000009894		0.924266	0.0153822
ENSCAFG00000006454	ELK3	0.920302	0.0153866
ENSCAFG00000008822	CLDN8	-1.22209	0.0154451
ENSCAFG00000010596		-1.30521	0.0154451
ENSCAFG00000015030	SLC23A3	-1.31722	0.0155362
ENSCAFG00000022734		-1.0628	0.015556
ENSCAFG00000009205	HOGA1	-1.27983	0.0155824
ENSCAFG00000009027	FAM83D	1.21113	0.0156285
ENSCAFG00000029966		-1.20287	0.0158302
ENSCAFG00000004579	GIMAP4	1.48732	0.0158903
ENSCAFG00000029759	HIST1H2AM	1.58261	0.0161021
ENSCAFG00000015254	VCL	0.916832	0.0161099
ENSCAFG00000019615	ZBTB48	-0.799285	0.0161124
ENSCAFG00000017206	KIAA2022	1.61112	0.0162316
ENSCAFG00000000798		-0.924801	0.0162635
ENSCAFG00000011383	CMKLR1	1.17377	0.0162635
ENSCAFG00000006030	PCNA	0.752757	0.016346
ENSCAFG00000004242		-1.50338	0.0163467
ENSCAFG00000020333	PSMB10	1.35096	0.0163573
ENSCAFG00000000593	LMNB1	0.882304	0.0164198
ENSCAFG00000018877	NPR3	0.818946	0.0164198
ENSCAFG00000005403	LRP1B	-1.5864	0.0164269
ENSCAFG00000008561	WDR54	-1.13669	0.0164504
ENSCAFG00000001511		1.48056	0.0164588
ENSCAFG00000001867	KLF9	-1.12208	0.0165634
ENSCAFG00000003995	FYN	0.750517	0.0165914
ENSCAFG00000012702	SLC30A2	-1.50461	0.0165914
ENSCAFG00000001778		1.42635	0.0166088
ENSCAFG00000029756	PPP1R1A	-1.57056	0.016629
ENSCAFG00000017877	STRA6	-1.56627	0.0166733
ENSCAFG00000010717		0.95963	0.0167011
ENSCAFG00000017615	ST8SIA5	-1.46476	0.016886
ENSCAFG00000004531	SLC25A30	-1.21148	0.0169673
ENSCAFG00000000886	DSE	1.15261	0.0169952
ENSCAFG00000002590		-1.52348	0.0170624
ENSCAFG00000003922	SLC16A10	-1.16239	0.0172645
ENSCAFG00000007778	BIN2	1.42851	0.0172645
ENSCAFG00000029040	TMEM72	-1.24745	0.017452
ENSCAFG00000003410	ST7	-0.683577	0.0174992
ENSCAFG00000004488	SLC39A12	1.57123	0.017553
ENSCAFG00000019408	ARHGAP4	1.41849	0.0176279
ENSCAFG00000001439	C22orf23	-0.9017	0.0176295
ENSCAFG00000010475	SYT10	-1.38312	0.0176295
ENSCAFG00000011332		-1.28321	0.0176295
ENSCAFG00000007309		-0.694623	0.0177009
ENSCAFG00000012729	CGN	-0.699761	0.0177009
ENSCAFG00000014869		-1.51436	0.0177009
ENSCAFG00000028607	GMFG	1.30254	0.0177324
ENSCAFG00000011603	GRK3	1.41348	0.0178591
ENSCAFG00000002104	SGCE	1.25719	0.0179472
ENSCAFG00000002742	FAM126A	1.06589	0.0179623
ENSCAFG00000018423	ITGA2	1.14158	0.0180279
ENSCAFG00000017593	CENPI	1.51467	0.0181349
ENSCAFG00000018177	XYLT1	1.37748	0.0183555
ENSCAFG00000003393	MDFIC	0.700979	0.0184571
ENSCAFG00000004239	DEUP1	1.57082	0.0184571
ENSCAFG00000017542	S100A13	1.21213	0.0184814
ENSCAFG00000022735		-1.13054	0.0184821
ENSCAFG00000017387	PIK3R5	1.21981	0.0184828
ENSCAFG00000010815	TGFB2	1.41398	0.0184965
ENSCAFG00000016865		1.36556	0.0185758
ENSCAFG00000010640	SLC2A10	1.10877	0.0185901
ENSCAFG00000018955	C1orf168	-1.4211	0.0185901
ENSCAFG00000006600	LRRC18	1.57592	0.0186126
ENSCAFG00000007839	UBE2L6	0.866113	0.0186732
ENSCAFG00000030472	NRXN3	1.57641	0.0186732
ENSCAFG00000014033	PPA1	0.683641	0.0187042
ENSCAFG00000018752	IL7R	1.56206	0.0187042
ENSCAFG00000008351	TLR2	1.3969	0.0187441
ENSCAFG00000009931	SLC12A5	1.44214	0.018767
ENSCAFG00000015326	SLC38A5	1.51871	0.0188724
ENSCAFG00000003383	ADAM17	0.672364	0.0189824
ENSCAFG00000032187	RNF152	-1.31825	0.0191512
ENSCAFG00000020362	HSD11B2	-1.37803	0.019186
ENSCAFG00000018583	PDE4B	1.03832	0.0194855
ENSCAFG00000029471		0.935794	0.0195114
ENSCAFG00000003404		1.18838	0.0197114
ENSCAFG00000012473	SEMA6C	-1.0656	0.0197114
ENSCAFG00000018735	ELF4	1.29516	0.0197114
ENSCAFG00000018822	PATJ	-0.715319	0.0197526
ENSCAFG00000000009	PQLC1	-1.17043	0.0198164
ENSCAFG00000014368	PECR	-1.11519	0.0198322
ENSCAFG00000003340	AKNA	1.28256	0.0198464
ENSCAFG00000024573		1.07092	0.0198866
ENSCAFG00000001488	MDGA1	1.44673	0.0199069
ENSCAFG00000008433		0.961434	0.0199069
ENSCAFG00000016467	MAD2L1	1.07614	0.0199069
ENSCAFG00000029801	DUSP26	-1.15488	0.0199069
ENSCAFG00000014170	GMIP	1.16182	0.0199355
ENSCAFG00000016136	CECR2	-0.774512	0.0199453
ENSCAFG00000002766		1.451	0.0199678
ENSCAFG00000018154	PAK3	1.28177	0.0199678
ENSCAFG00000013599	HRG	-1.41045	0.0200369
ENSCAFG00000010588	MARCKSL1	1.49651	0.0201079
ENSCAFG00000013341	ARPC5	0.613276	0.0201828
ENSCAFG00000016010	FSCN1	1.04521	0.0202797
ENSCAFG00000025533	ITIH4	1.26144	0.020308
ENSCAFG00000007391	CENPJ	0.913547	0.020366
ENSCAFG00000019088	GLIS1	-1.20975	0.0203694
ENSCAFG00000017185	GSTZ1	-1.30487	0.0204946
ENSCAFG00000012803	RIN1	1.33841	0.020517
ENSCAFG00000010190	TMPRSS2	-1.21975	0.0205174
ENSCAFG00000012003	LAT2	1.3654	0.0205207
ENSCAFG00000028669	FAM171B	0.970149	0.0205556
ENSCAFG00000004143	GATA2	-1.37058	0.0205715
ENSCAFG00000014817	ISYNA1	-1.14861	0.0205715
ENSCAFG00000001126	KLHL3	-1.16985	0.0206447
ENSCAFG00000003010		1.10396	0.0206447
ENSCAFG00000016635	MYO1E	0.884621	0.0206447
ENSCAFG00000023663		-1.32344	0.0206447
ENSCAFG00000032656		-0.924541	0.0206447
ENSCAFG00000019076	CTIF	-1.29568	0.0206489
ENSCAFG00000002601	BRSK1	1.15636	0.020671
ENSCAFG00000000443	TUBB	0.908839	0.0206797
ENSCAFG00000005564		1.23361	0.0207069
ENSCAFG00000006788	MTIF3	-0.756559	0.0207225
ENSCAFG00000010159	PM20D1	-1.3361	0.0207225
ENSCAFG00000003063		1.3941	0.0207241
ENSCAFG00000015381	CCND2	0.739476	0.0207416
ENSCAFG00000007944	PAQR9	-1.4173	0.0208525
ENSCAFG00000011672	SLC15A2	-1.30389	0.0208525
ENSCAFG00000029004		-1.13936	0.0208525
ENSCAFG00000016470		-1.05468	0.0209189
ENSCAFG00000030355	CNTD2	-1.56286	0.0209189
ENSCAFG00000012861	MORC2	-0.746625	0.0211617
ENSCAFG00000015435	PORCN	1.13041	0.0212304
ENSCAFG00000018020	COL4A5	-1.11383	0.0213012
ENSCAFG00000016896	TGFB1I1	0.869196	0.0213104
ENSCAFG00000013411	ECHS1	-1.15572	0.0213266
ENSCAFG00000015708	ACTA2	1.09366	0.0213312
ENSCAFG00000000609	ADM2	-1.39335	0.0213566
ENSCAFG00000022739		-1.21559	0.0213944
ENSCAFG00000007731	ATP1B3	0.940638	0.0214404
ENSCAFG00000012403	COL7A1	1.23535	0.0215157
ENSCAFG00000003600	BVES	-1.45738	0.021555
ENSCAFG00000004572	GIMAP8	1.42695	0.0215861
ENSCAFG00000012937		-1.3938	0.0215861
ENSCAFG00000015831	RAD52	-0.947516	0.0215861
ENSCAFG00000022989		-1.11612	0.0215861
ENSCAFG00000015404	CRACR2A	1.38145	0.0216704
ENSCAFG00000015996	CCNB3	1.40081	0.0217655
ENSCAFG00000011015	SPATS2L	0.890047	0.0218685
ENSCAFG00000001264	TSNARE1	-1.1503	0.0221916
ENSCAFG00000012564	PIK3C2G	-1.40992	0.0222513
ENSCAFG00000002732	CTPS1	0.935794	0.0222538
ENSCAFG00000005661	ECH1	-1.21938	0.022393
ENSCAFG00000018728	RFX2	1.12352	0.022393
ENSCAFG00000000644	SYNJ2	1.08379	0.022487
ENSCAFG00000001815	GDA	-1.27622	0.022504
ENSCAFG00000022726		-0.946343	0.0228619
ENSCAFG00000006072	RAB20	-1.0615	0.0229569
ENSCAFG00000012780	CD3G	1.48808	0.0229911
ENSCAFG00000025115		1.34795	0.0229911
ENSCAFG00000014554	ACOX3	-1.27751	0.0233755
ENSCAFG00000007906	WWC2	-0.595335	0.0235364
ENSCAFG00000008031	RDH10	-1.04271	0.0235364
ENSCAFG00000017457		1.16424	0.0235364
ENSCAFG00000000148	RDH16	1.48172	0.0235429
ENSCAFG00000009564	ATP2B4	0.896825	0.0237328
ENSCAFG00000010491	LPCAT1	1.06721	0.0237699
ENSCAFG00000009116	IVD	-1.17823	0.0238797
ENSCAFG00000013504	CLEC7A	1.50962	0.0239087
ENSCAFG00000015076	UBXN10	-1.40027	0.0239087
ENSCAFG00000017669	BTK	1.35925	0.0239199
ENSCAFG00000012022	ECM1	0.86716	0.023955
ENSCAFG00000001532	ZDHHC21	-0.738833	0.023989
ENSCAFG00000019342	AGRN	1.12605	0.0241067
ENSCAFG00000032086	CBX2	1.16644	0.0241067
ENSCAFG00000016811	RHBG	-1.52085	0.0241389
ENSCAFG00000032259		1.53137	0.0241389
ENSCAFG00000005569	DNAJB13	1.47506	0.0241647
ENSCAFG00000031380	C1QTNF7	1.32574	0.0242729
ENSCAFG00000017160	IGDCC4	0.964269	0.0243159
ENSCAFG00000019030	ABAT	-1.30594	0.0243159
ENSCAFG00000024641	KIAA1671	-1.04794	0.0244439
ENSCAFG00000007392	CENPK	1.38298	0.024541
ENSCAFG00000009156	IRF4	1.52158	0.024541
ENSCAFG00000024867	TRIM22	1.33707	0.024541
ENSCAFG00000010303	C3orf18	-1.26109	0.024589
ENSCAFG00000023333	C5orf30	-1.03817	0.024589
ENSCAFG00000002855		1.49452	0.0246316
ENSCAFG00000004627	MAPRE3	-0.92944	0.0246316
ENSCAFG00000005898	CKAP2	0.983707	0.0249021
ENSCAFG00000000710	SLC27A6	-1.47981	0.0250946
ENSCAFG00000019543	SBNO2	1.19766	0.0251731
ENSCAFG00000014219	KLHDC2	-0.61202	0.0253612
ENSCAFG00000031339	TMEM86A	1.10977	0.0254256
ENSCAFG00000001506	CYTH4	1.29162	0.025427
ENSCAFG00000005693	MZB1	1.52022	0.025427
ENSCAFG00000010838		1.21256	0.025427
ENSCAFG00000015143	TAPBPL	1.04755	0.025427
ENSCAFG00000024320	FXYD5	1.35632	0.025427
ENSCAFG00000008713	NUCB2	0.754223	0.0254894
ENSCAFG00000016686		1.14311	0.0255803
ENSCAFG00000003916	KLHL29	0.934538	0.0256227
ENSCAFG00000008679	LMBR1L	-0.73509	0.0258879
ENSCAFG00000011669	SRSF4	-0.637677	0.0259428
ENSCAFG00000001444	FGD2	1.31043	0.0260356
ENSCAFG00000013650	CTTNBP2NL	0.650758	0.0261843
ENSCAFG00000007609	MRVI1	0.855048	0.0262104
ENSCAFG00000010055	LZTS1	-1.40681	0.0262314
ENSCAFG00000032631		1.39219	0.02628
ENSCAFG00000006838	PLPP1	-0.667276	0.0263397
ENSCAFG00000029961	APCDD1L	-1.35383	0.0263606
ENSCAFG00000008587	SPATS2	0.608542	0.026831
ENSCAFG00000016970	MVP	0.930398	0.0269405
ENSCAFG00000003670	TRPV5	1.37986	0.0270579
ENSCAFG00000015857	DYDC2	1.50215	0.0271067
ENSCAFG00000012753	MTFR1L	-0.690361	0.0271169
ENSCAFG00000001339		-1.15449	0.0271581
ENSCAFG00000009722	TOX3	-1.09146	0.0271641
ENSCAFG00000004095	EHD2	0.908459	0.0271697
ENSCAFG00000013291		-1.19149	0.0272202
ENSCAFG00000015130	ABCB6	-1.00803	0.0272202
ENSCAFG00000013735		1.24497	0.0272927
ENSCAFG00000017626	FAXDC2	-0.755477	0.0273648
ENSCAFG00000006134	KERA	1.46936	0.0273749
ENSCAFG00000000225		1.46928	0.027396
ENSCAFG00000019205	PIP5K1C	-1.12055	0.027396
ENSCAFG00000014478		1.47715	0.0274183
ENSCAFG00000002371	ZAP70	1.4388	0.0277084
ENSCAFG00000013763		1.47765	0.0277431
ENSCAFG00000007419	DNASE1L3	0.758746	0.0278224
ENSCAFG00000008646	ATG10	-0.700224	0.0278224
ENSCAFG00000000047	DSEL	0.974333	0.0279734
ENSCAFG00000007768		1.00971	0.0279734
ENSCAFG00000031622	ORMDL3	-1.0777	0.0279734
ENSCAFG00000009144	CDH17	1.04189	0.0280402
ENSCAFG00000010682		1.07976	0.0281369
ENSCAFG00000025172		1.50202	0.028212
ENSCAFG00000016825	SH3PXD2B	1.27501	0.0282364
ENSCAFG00000032173		1.47239	0.0283064
ENSCAFG00000009431	E2F8	1.40584	0.0283966
ENSCAFG00000031079	ZFP36L2	0.798765	0.0285719
ENSCAFG00000014354	C10orf54	0.981381	0.0286711
ENSCAFG00000004578	CCDC163	1.26962	0.0287276
ENSCAFG00000003538	SIM1	-1.19829	0.0288683
ENSCAFG00000009046	TPCN1	-1.00388	0.0288683
ENSCAFG00000015518	NLGN1	1.46579	0.0289265
ENSCAFG00000011390	WSCD2	-1.24519	0.0290847
ENSCAFG00000007146	SACS	1.27303	0.0292568
ENSCAFG00000000958		1.04962	0.0293258
ENSCAFG00000008716		1.40306	0.0293258
ENSCAFG00000013271	WIPF1	0.825581	0.0293258
ENSCAFG00000018318	RFFL	-0.678499	0.0293258
ENSCAFG00000019675	DECR2	-0.979044	0.0293258
ENSCAFG00000002917	AEBP1	1.07055	0.0295185
ENSCAFG00000007149	FBLN7	1.00079	0.0295185
ENSCAFG00000010735	GRAMD1C	-0.891729	0.0295185
ENSCAFG00000032505		-1.43297	0.0295185
ENSCAFG00000031733		1.48606	0.0295469
ENSCAFG00000003886	PLEKHA4	1.27914	0.0295789
ENSCAFG00000025332		-1.16159	0.0295789
ENSCAFG00000011933	IMPDH2	0.609166	0.0295878
ENSCAFG00000028587		1.43846	0.0295948
ENSCAFG00000003615	ZYX	0.984949	0.0296047
ENSCAFG00000007862		-1.19437	0.0296261
ENSCAFG00000015095	LAP3	0.785682	0.0296261
ENSCAFG00000018292	ZFYVE21	-0.828811	0.0296261
ENSCAFG00000019611	CHTF18	1.30285	0.0296261
ENSCAFG00000014879	LRRC25	1.3933	0.0296268
ENSCAFG00000028589		-1.36181	0.0296614
ENSCAFG00000004597	RELB	1.03289	0.0297562
ENSCAFG00000007881	CEP55	1.48072	0.0297562
ENSCAFG00000018568		1.48796	0.0297562
ENSCAFG00000000068	BCL2	-0.663242	0.0298658
ENSCAFG00000010583	SLC17A4	-1.07849	0.0298658
ENSCAFG00000008184		-1.17293	0.02991
ENSCAFG00000016341	ZBTB4	-0.629397	0.02991
ENSCAFG00000016901	ALDH6A1	-1.11915	0.02991
ENSCAFG00000003864	CLEC5A	1.45179	0.0299953
ENSCAFG00000004549		-1.17309	0.0301932
ENSCAFG00000014412	LPCAT3	0.719511	0.0302266
ENSCAFG00000015133	SMURF1	-0.628777	0.0302476
ENSCAFG00000002222	ASNS	0.965345	0.0302534
ENSCAFG00000015522	TEAD4	1.19926	0.0302755
ENSCAFG00000000598	APOM	-1.09412	0.0303014
ENSCAFG00000005728	GINS4	1.1688	0.0303256
ENSCAFG00000028553	PDLIM1	1.07655	0.0303256
ENSCAFG00000016757	CPLX1	-1.35039	0.030338
ENSCAFG00000009324	LOXL4	1.21577	0.0303604
ENSCAFG00000018572		-1.39456	0.030449
ENSCAFG00000001966	SH3RF3	0.821433	0.0305058
ENSCAFG00000000426		1.47169	0.0306127
ENSCAFG00000028759	BAG2	1.05792	0.0306293
ENSCAFG00000002923	CLEC11A	1.31368	0.0307202
ENSCAFG00000002744	SPTBN1	-0.629655	0.0308013
ENSCAFG00000008028	SLC9A9	1.21905	0.0308013
ENSCAFG00000006695		0.798381	0.0308082
ENSCAFG00000012367		1.11388	0.0308082
ENSCAFG00000014295	SMC4	0.725503	0.0308082
ENSCAFG00000016984	PER1	-1.03925	0.0308082
ENSCAFG00000000678		1.1465	0.0308798
ENSCAFG00000007073	ACOXL	1.4582	0.0308962
ENSCAFG00000016576	2016-09-01	1.14835	0.0308962
ENSCAFG00000006805	ADRA2B	-1.20474	0.0310892
ENSCAFG00000018612	CARD6	0.946558	0.0310892
ENSCAFG00000025146	SLC22A11	-1.17788	0.0310892
ENSCAFG00000017501	SLC5A11	-1.26671	0.0310996
ENSCAFG00000003709	CD37	1.31633	0.0311218
ENSCAFG00000030416	RGS16	1.37098	0.0312201
ENSCAFG00000015268		-0.94534	0.0312743
ENSCAFG00000002595	TMEM150B	1.23867	0.0314769
ENSCAFG00000005063	QRICH2	-1.45851	0.0314769
ENSCAFG00000007432	ATP12A	-1.4451	0.0315263
ENSCAFG00000029884	RPS20	0.585631	0.0315328
ENSCAFG00000007338	NR4A1	-1.44021	0.0316537
ENSCAFG00000008348	TM4SF4	1.47332	0.0316922
ENSCAFG00000011749	MCCC1	-0.749212	0.0317245
ENSCAFG00000020416	CMTM3	1.20369	0.0319199
ENSCAFG00000007154		1.12129	0.0319592
ENSCAFG00000007738	LSM6	0.632852	0.0319592
ENSCAFG00000031257		1.45514	0.0319592
ENSCAFG00000032614		1.45009	0.0319791
ENSCAFG00000000013	SALL3	-1.05092	0.0322547
ENSCAFG00000000896		1.38347	0.0322547
ENSCAFG00000001879	NUAK1	0.948803	0.0322547
ENSCAFG00000010997		1.15145	0.0322547
ENSCAFG00000013745	BLOC1S6	1.01638	0.0322547
ENSCAFG00000017737	BRIP1	0.982288	0.0322547
ENSCAFG00000020035	NUDT7	1.00867	0.0322547
ENSCAFG00000011664		-1.18395	0.0322972
ENSCAFG00000004244	NAPEPLD	-0.913869	0.0324664
ENSCAFG00000003189	RHBDL2	1.33098	0.0324696
ENSCAFG00000003792		-1.13898	0.0326474
ENSCAFG00000011571	SOX5	-0.858409	0.0326474
ENSCAFG00000032722	PRIMA1	-1.22527	0.0326474
ENSCAFG00000006175	CDC25B	1.02236	0.0327298
ENSCAFG00000014473	BCHE	0.786444	0.0327298
ENSCAFG00000019524	KCNAB2	1.3949	0.0334918
ENSCAFG00000016596	DISP3	-1.15933	0.0336419
ENSCAFG00000003676		-1.36078	0.0338167
ENSCAFG00000024720		1.44544	0.0338167
ENSCAFG00000012424	SYNPO2	0.790578	0.03385
ENSCAFG00000003373	DGKI	1.05647	0.0338954
ENSCAFG00000006091		-0.862465	0.0339001
ENSCAFG00000019560	LCN15	-1.35784	0.0340629
ENSCAFG00000004176	PANX1	0.817022	0.0340729
ENSCAFG00000029644	GPR132	1.41232	0.0340729
ENSCAFG00000024109		-1.29925	0.0342013
ENSCAFG00000029230	GP1BB	1.42156	0.0343685
ENSCAFG00000015203	PLEKHG6	1.31541	0.0343739
ENSCAFG00000012876		1.45022	0.0343966
ENSCAFG00000001597	MDFI	1.42896	0.0344489
ENSCAFG00000032716	EMCN	-0.722244	0.0345477
ENSCAFG00000010423	COL4A4	-0.932863	0.0345959
ENSCAFG00000031719	CD3D	1.41505	0.0346244
ENSCAFG00000023079	AFF3	1.15725	0.034781
ENSCAFG00000009587	BMP1	0.761304	0.0347905
ENSCAFG00000029267	CDC42EP5	1.27605	0.0348274
ENSCAFG00000015843	PLD2	1.05589	0.0348549
ENSCAFG00000016920	ABI3	0.868659	0.0348549
ENSCAFG00000019790	KCNC4	-1.34152	0.0349252
ENSCAFG00000023582	SERPINB10	1.44992	0.0349252
ENSCAFG00000001402	KDELR3	1.02934	0.0349885
ENSCAFG00000014175	ITGA4	1.02284	0.0349885
ENSCAFG00000012028	DHRS9	1.4519	0.0353733
ENSCAFG00000007755		-0.934813	0.0354297
ENSCAFG00000015488		1.42956	0.0354297
ENSCAFG00000016310	IKZF3	1.38224	0.0355725
ENSCAFG00000000339		-1.01497	0.0356134
ENSCAFG00000002064	SLC5A7	-1.45378	0.0357255
ENSCAFG00000008310	ZFHX4	1.19364	0.0357255
ENSCAFG00000032024	GPR162	1.30207	0.0357492
ENSCAFG00000020196	HSPA5	0.786458	0.0358235
ENSCAFG00000032010		1.14065	0.0359747
ENSCAFG00000011859	SPC25	1.33521	0.0359901
ENSCAFG00000030799	ZNF250	-0.843184	0.0360672
ENSCAFG00000000223	GLI1	1.25593	0.0362695
ENSCAFG00000029836	CENPW	1.17997	0.0362695
ENSCAFG00000011857		1.44193	0.0363854
ENSCAFG00000010706	MXI1	-0.573326	0.0364818
ENSCAFG00000014955	RPL22L1	0.760639	0.0364818
ENSCAFG00000020300	LPAR3	1.27516	0.0364818
ENSCAFG00000004156	QRFPR	-1.24183	0.0366143
ENSCAFG00000003333	GRIK3	-1.33129	0.0366443
ENSCAFG00000028511		-1.3453	0.0366475
ENSCAFG00000010292	DOCK10	1.18023	0.0367465
ENSCAFG00000003760		-1.29884	0.0368254
ENSCAFG00000030725		1.03027	0.0368451
ENSCAFG00000020321	TTLL7	1.03484	0.0368625
ENSCAFG00000009802	CYLD	0.82869	0.0369252
ENSCAFG00000016465	MAGED2	0.694282	0.036972
ENSCAFG00000012802		1.43755	0.0370676
ENSCAFG00000005750	IDO1	-0.825113	0.0371143
ENSCAFG00000031961	PPIC	0.823579	0.0372573
ENSCAFG00000003244	HDHD3	-0.933127	0.0372922
ENSCAFG00000020105		1.14154	0.0372922
ENSCAFG00000008143	MSRA	-1.22127	0.0373612
ENSCAFG00000008422	ZNF704	-0.835548	0.0378086
ENSCAFG00000017820	CD276	1.2225	0.0378086
ENSCAFG00000031460		1.17642	0.0379405
ENSCAFG00000008663	SOWAHB	-1.11238	0.0379585
ENSCAFG00000010509	UBE2T	1.02685	0.0379585
ENSCAFG00000016881	ITGAM	1.1597	0.0379735
ENSCAFG00000014752		0.854553	0.0380377
ENSCAFG00000019552	ARHGAP45	1.26258	0.0380404
ENSCAFG00000019902	RAPGEF1	-0.737672	0.0380404
ENSCAFG00000007306		0.70393	0.0380811
ENSCAFG00000001456	GCAT	-1.18166	0.0381164
ENSCAFG00000004544	DLG2	-1.02575	0.038129
ENSCAFG00000008700	FNIP2	-0.880911	0.0383466
ENSCAFG00000007133	DEPDC1B	1.23332	0.0383911
ENSCAFG00000013199		1.2016	0.0383911
ENSCAFG00000014262		1.42018	0.0383911
ENSCAFG00000014633	FRMD6	1.12364	0.0384134
ENSCAFG00000015163	CFP	1.372	0.0384134
ENSCAFG00000015414	CREG1	-0.949085	0.0384374
ENSCAFG00000012493	PFKFB4	-1.1606	0.0384769
ENSCAFG00000017438	RAB3D	1.00138	0.0384769
ENSCAFG00000018814	SAFB2	-0.556294	0.038537
ENSCAFG00000018864	GPC3	-0.984955	0.0385446
ENSCAFG00000018875	HOOK1	-0.949738	0.0385591
ENSCAFG00000007406	TLR3	0.930315	0.0385996
ENSCAFG00000018171		1.38803	0.0386774
ENSCAFG00000032706		1.40727	0.0387512
ENSCAFG00000024817		1.34345	0.0387747
ENSCAFG00000000195	SHMT2	-1.2748	0.0393726
ENSCAFG00000001490	SH3BP1	1.04232	0.0393726
ENSCAFG00000003162	PELI1	-1.09956	0.0393726
ENSCAFG00000017916	SEMA7A	0.95351	0.0393726
ENSCAFG00000002848	BCKDHB	-0.806946	0.0395844
ENSCAFG00000004821	GLI2	1.11009	0.0397481
ENSCAFG00000007137	TOX	1.28923	0.0397481
ENSCAFG00000029973		-1.337	0.0397481
ENSCAFG00000005259	CDC20	0.908285	0.0399041
ENSCAFG00000014941		-1.30205	0.0399041
ENSCAFG00000002471		0.99967	0.0399133
ENSCAFG00000012084	ADCY5	0.918344	0.0399139
ENSCAFG00000030458		-1.24395	0.0399139
ENSCAFG00000019940	SLC25A24	1.15259	0.0400053
ENSCAFG00000007042	DNAH10	0.864824	0.0401499
ENSCAFG00000013673	CXorf21	1.40462	0.0401986
ENSCAFG00000014367	SLC22A12	-1.21307	0.0403235
ENSCAFG00000009059	COL2A1	-1.11919	0.0404901
ENSCAFG00000008211	CACNA2D3	-1.13143	0.0405287
ENSCAFG00000014292	CDKL1	-1.07239	0.040698
ENSCAFG00000028579	RTN4RL1	-1.00069	0.0408841
ENSCAFG00000013894	SOAT1	0.941813	0.0409434
ENSCAFG00000005873	RFTN1	0.776622	0.0409706
ENSCAFG00000020404		-1.08217	0.0410122
ENSCAFG00000006234	ADAM33	1.26792	0.0412008
ENSCAFG00000006381	SEMA3C	0.886358	0.0412008
ENSCAFG00000012373		-1.40127	0.041216
ENSCAFG00000017023	GJB1	-1.24527	0.041216
ENSCAFG00000018506	ANGPTL4	1.16704	0.041216
ENSCAFG00000019344		-1.11091	0.041216
ENSCAFG00000029130	KAZALD1	1.39416	0.041216
ENSCAFG00000000203	AP3S1	0.907417	0.0412164
ENSCAFG00000017523	PAQR5	-1.05797	0.0412164
ENSCAFG00000018497		-0.935172	0.0412164
ENSCAFG00000009810	JAM3	0.723862	0.0412428
ENSCAFG00000029497		-1.29691	0.0413843
ENSCAFG00000007410	SNTA1	-1.17546	0.0413924
ENSCAFG00000016891	BBOF1	-0.945172	0.0414493
ENSCAFG00000014487	ZNF445	0.773974	0.0416472
ENSCAFG00000013320	APOA1	-1.3496	0.0418901
ENSCAFG00000015556	L3HYPDH	-1.22484	0.0418901
ENSCAFG00000001382	MAPK13	1.15727	0.0419352
ENSCAFG00000008719		-0.743427	0.0421819
ENSCAFG00000015536	NAALADL2	-1.08944	0.042184
ENSCAFG00000009824	SNX20	1.40948	0.0422525
ENSCAFG00000012368	SLCO1A2	-1.38881	0.0422525
ENSCAFG00000031609		-1.01599	0.0424417
ENSCAFG00000017120	CACNA1G	1.39371	0.0425004
ENSCAFG00000018761	PIEZO2	1.04135	0.0425004
ENSCAFG00000016519	PPARGC1A	-0.968947	0.0425264
ENSCAFG00000017409	AKAP1	-0.883909	0.0425696
ENSCAFG00000022486		0.963864	0.0425696
ENSCAFG00000025345	RELN	1.36053	0.0425696
ENSCAFG00000016607	MSN	0.75687	0.0426038
ENSCAFG00000015789	CEP170	0.825958	0.0427929
ENSCAFG00000023267	PRIM2	0.723265	0.0427929
ENSCAFG00000009034	SLC12A3	-0.960165	0.0427969
ENSCAFG00000013326		1.30538	0.0427969
ENSCAFG00000000840	SLC22A4	-0.993888	0.0431069
ENSCAFG00000001807	DDX58	0.975297	0.04332
ENSCAFG00000017879	GALNT1	0.668722	0.04332
ENSCAFG00000004272	RAD54L	1.12567	0.0433361
ENSCAFG00000005847	ADAM9	0.740242	0.0433361
ENSCAFG00000031096	TMEM109	0.626138	0.0433361
ENSCAFG00000004343	EFCC1	-1.15005	0.043359
ENSCAFG00000010885	TPPP	1.00009	0.043359
ENSCAFG00000015342	RAD51AP1	1.38625	0.043359
ENSCAFG00000019451	TKTL1	1.40774	0.043359
ENSCAFG00000028705	DHDDS	-0.79658	0.043359
ENSCAFG00000029613	AMACR	-1.16944	0.0433678
ENSCAFG00000000914	SHROOM1	1.04082	0.0435992
ENSCAFG00000015662	GNB5	0.575682	0.0436501
ENSCAFG00000017687		-1.1716	0.0436501
ENSCAFG00000006270	P2RX2	1.14656	0.0438981
ENSCAFG00000006716	FLT3	1.31622	0.0438981
ENSCAFG00000007165		-0.96821	0.0439549
ENSCAFG00000010453	TARSL2	-0.581462	0.0439549
ENSCAFG00000019207	HMOX2	-0.720165	0.0439549
ENSCAFG00000019330	ASPA	-1.26392	0.0439549
ENSCAFG00000007411	CSPP1	-0.602986	0.0440544
ENSCAFG00000003975		-1.32273	0.044349
ENSCAFG00000011160	LRRC58	-0.806723	0.0445431
ENSCAFG00000029582		1.24411	0.0446644
ENSCAFG00000001050	MTSS1	-0.825859	0.0447305
ENSCAFG00000019974	CDH13	1.1321	0.0447313
ENSCAFG00000008395	SCARA3	1.32792	0.0447863
ENSCAFG00000002931	DCK	1.08533	0.0448542
ENSCAFG00000008281	POLR3G	1.18802	0.044856
ENSCAFG00000017714	SYNE3	0.926278	0.0449387
ENSCAFG00000019910		-0.881736	0.0449387
ENSCAFG00000006931	BRI3BP	-0.865728	0.0453508
ENSCAFG00000006935	ELF5	-1.02142	0.0453954
ENSCAFG00000017532		0.784684	0.0456074
ENSCAFG00000022742		-1.03408	0.0456074
ENSCAFG00000028521		-1.34478	0.0456074
ENSCAFG00000002965	ASPDH	-1.25203	0.0456254
ENSCAFG00000009426	TTPAL	-0.951704	0.0458196
ENSCAFG00000031217		-1.04106	0.0458196
ENSCAFG00000011915		1.3796	0.0458675
ENSCAFG00000006152		-1.39415	0.0461679
ENSCAFG00000000372	UST	0.775778	0.0463418
ENSCAFG00000018635	ROR1	0.861625	0.0463614
ENSCAFG00000014104	PCBD1	-0.757782	0.046672
ENSCAFG00000006374	C20orf194	-0.861609	0.046746
ENSCAFG00000029700	LPAR6	0.9902	0.046746
ENSCAFG00000030932	TMEM218	0.781396	0.046746
ENSCAFG00000005401	GPD1L	-0.878939	0.0471085
ENSCAFG00000013325	PHEX	1.38087	0.0471085
ENSCAFG00000018386	PLD4	1.29064	0.0472383
ENSCAFG00000017658	PLK1	0.867199	0.0478174
ENSCAFG00000023910	LOXL1	1.22005	0.0478174
ENSCAFG00000011840	SYT12	1.38539	0.0478715
ENSCAFG00000012038	HHAT	0.815651	0.0478715
ENSCAFG00000017455	GAS7	1.04553	0.0478715
ENSCAFG00000007489	RILPL2	-0.715689	0.0478904
ENSCAFG00000019373	SAMD11	1.0806	0.0478904
ENSCAFG00000023066	RHOA	0.759457	0.0478904
ENSCAFG00000023981		1.38478	0.0478904
ENSCAFG00000018330	LIG3	-0.871303	0.0480544
ENSCAFG00000032232		1.35889	0.0480761
ENSCAFG00000030329		1.35918	0.0480937
ENSCAFG00000016472		-0.796077	0.0480988
ENSCAFG00000030766	MSMP	-0.937668	0.0482939
ENSCAFG00000005621	BHLHE40	0.763211	0.0483316
ENSCAFG00000007131	MERTK	-0.695564	0.0483316
ENSCAFG00000020204		1.01697	0.0484154
ENSCAFG00000003745	EPHB6	1.27969	0.0485953
ENSCAFG00000030935		1.3826	0.0487239
ENSCAFG00000012385	BLM	0.816844	0.0489335
ENSCAFG00000029853	CDKN1A	0.928168	0.0489335
ENSCAFG00000002827	NFYC	-0.788125	0.0489475
ENSCAFG00000012073	LIMK1	1.12846	0.0489475
ENSCAFG00000013691	PRG4	1.37637	0.0489475
ENSCAFG00000014124	CHCHD10	-1.11869	0.0489475
ENSCAFG00000023783	ZBP1	1.25665	0.0490755
ENSCAFG00000017001		-0.994848	0.0493735
ENSCAFG00000025063		0.872701	0.0493735
ENSCAFG00000014712	MACROD1	-1.18663	0.0494444
ENSCAFG00000020320	ESRP2	-0.895722	0.0495029
ENSCAFG00000014831	SH3BP2	0.976996	0.0497056
ENSCAFG00000013377	SMIM10L1	-0.791952	0.0497395
ENSCAFG00000001380	NTRK2	0.909129	0.0497582
ENSCAFG00000002834		1.32872	0.0497888
ENSCAFG00000005846	GCGR	-1.22355	0.049932
ENSCAFG00000003748	GEN1	0.807385	0.0499922

## Sheet: T3 Rapid vs Control
ensembl ID	hgnc_symbol	log2FoldChange	padj
ENSCAFG00000008404		5.42045	1.42e-73
ENSCAFG00000010260	DCDC2	3.90112	9.85e-55
ENSCAFG00000013047		-5.10652	9.93e-52
ENSCAFG00000016811	RHBG	-5.16716	9.93e-52
ENSCAFG00000010061	ABCC11	-5.83993	6.74e-45
ENSCAFG00000001827	CROT	-4.39233	5.3e-41
ENSCAFG00000017206	KIAA2022	4.885	6.28e-37
ENSCAFG00000004374		3.8226	4.34e-36
ENSCAFG00000024439	SLC22A8	-5.58233	1.49e-33
ENSCAFG00000018648	OSMR	2.99985	7.95e-30
ENSCAFG00000010810	ABCA5	-1.52145	1.66e-29
ENSCAFG00000009333		-6.63759	4.35e-29
ENSCAFG00000031246	UGT1A6	-6.28754	4.3e-27
ENSCAFG00000015892	CXCL16	2.8988	4.5e-26
ENSCAFG00000005013	SLC22A13	-4.66822	6.2e-25
ENSCAFG00000014346	C1S	3.39075	1.25e-24
ENSCAFG00000018240	SLC26A2	-4.12821	3.6e-24
ENSCAFG00000020004	VCAM1	3.71645	4.45e-24
ENSCAFG00000018349		3.81093	7.48e-24
ENSCAFG00000004531	SLC25A30	-2.03071	2.45e-23
ENSCAFG00000010758	MAP2K6	-3.88182	4.88e-22
ENSCAFG00000015450	HS3ST1	3.82373	7.86e-22
ENSCAFG00000016233	AGMAT	-5.55323	2.13e-21
ENSCAFG00000000404	IYD	-4.05133	2.63e-21
ENSCAFG00000003895	HSD17B14	-3.60441	7.05e-21
ENSCAFG00000006889	CD44	3.74551	7.05e-21
ENSCAFG00000012098	PGBD5	-3.80443	7.05e-21
ENSCAFG00000019330	ASPA	-3.42542	7.61e-21
ENSCAFG00000008568	AGPAT5	-1.79141	8.85e-21
ENSCAFG00000009421	MMP2	2.34766	8.9e-21
ENSCAFG00000031501	C15orf48	3.57142	2.42e-19
ENSCAFG00000002400	ALDH1B1	-4.04282	2.61e-19
ENSCAFG00000019714	SLC2A5	-3.02831	4.6e-19
ENSCAFG00000018625	C3	3.75256	4.97e-19
ENSCAFG00000013856	ACADL	-2.34611	5.1e-19
ENSCAFG00000009318	CCDC148	2.02917	1.71e-18
ENSCAFG00000017185	GSTZ1	-2.72127	2.76e-18
ENSCAFG00000017018		4.55257	4.91e-18
ENSCAFG00000006247	SEMA3E	3.46383	5.62e-18
ENSCAFG00000009737	GLB1L2	3.02746	9.58e-18
ENSCAFG00000030737	ERICH4	-4.81669	1.53e-17
ENSCAFG00000014220	C1R	2.66394	3.37e-17
ENSCAFG00000015264	C14orf37	-2.83849	8.73e-17
ENSCAFG00000010865		-1.78708	9.66e-17
ENSCAFG00000002762	EML6	2.95017	2.19e-16
ENSCAFG00000002041	SULT1C2	-3.6884	2.6e-16
ENSCAFG00000014397	SI	-4.7643	2.74e-16
ENSCAFG00000005741	THRB	-2.12789	3.35e-16
ENSCAFG00000005949	HACL1	-2.00094	3.48e-16
ENSCAFG00000018415	MOCS2	-1.54849	3.84e-16
ENSCAFG00000029040	TMEM72	-2.72975	3.91e-16
ENSCAFG00000009569	SPP1	4.28406	4.31e-16
ENSCAFG00000014980	FMO4	-2.04344	4.39e-16
ENSCAFG00000016519	PPARGC1A	-1.74622	4.46e-16
ENSCAFG00000009850	DNAH5	3.05861	5.02e-16
ENSCAFG00000020184	CHST4	4.17614	7.54e-16
ENSCAFG00000006176	RAB11FIP1	1.98338	1.18e-15
ENSCAFG00000017329	FLRT2	2.43035	1.35e-15
ENSCAFG00000020225		1.52586	1.35e-15
ENSCAFG00000006231	DCLK1	3.76816	1.56e-15
ENSCAFG00000014603	TRIM9	2.70949	1.66e-15
ENSCAFG00000015718		2.03201	1.7e-15
ENSCAFG00000030851	HLF	-2.05968	1.91e-15
ENSCAFG00000011487	BCAT1	3.38392	2.26e-15
ENSCAFG00000032423	SCP2	-1.6896	2.31e-15
ENSCAFG00000019943	CRISPLD2	2.9777	2.38e-15
ENSCAFG00000014604	NUDT13	-2.20988	3.78e-15
ENSCAFG00000007344	MYBL1	3.19693	3.97e-15
ENSCAFG00000032191	MAP1A	1.76695	5.17e-15
ENSCAFG00000018728	RFX2	2.24781	6.45e-15
ENSCAFG00000011927		-1.98236	8.43e-15
ENSCAFG00000007793	ENPP6	-3.72438	1.43e-14
ENSCAFG00000008917		4.15896	1.43e-14
ENSCAFG00000015414	CREG1	-1.45917	1.61e-14
ENSCAFG00000020101	ST6GALNAC4	2.62237	1.75e-14
ENSCAFG00000011454	SLC7A8	-3.82097	1.93e-14
ENSCAFG00000012847	PPEF1	-3.11293	2.09e-14
ENSCAFG00000000868	SMOC2	3.05157	2.12e-14
ENSCAFG00000008896	KIAA1755	3.54081	3.56e-14
ENSCAFG00000012886		-4.82304	3.57e-14
ENSCAFG00000007759	LIX1	-4.27438	4.85e-14
ENSCAFG00000001778		2.07912	5.16e-14
ENSCAFG00000018869	C1orf87	-3.74666	5.21e-14
ENSCAFG00000013030	PDHA1	-1.45928	6.65e-14
ENSCAFG00000028967	LRRIQ1	2.84282	7.63e-14
ENSCAFG00000014960	ATP8B4	2.49019	8.51e-14
ENSCAFG00000004549		-2.1806	9.23e-14
ENSCAFG00000014812	COL3A1	3.58917	9.81e-14
ENSCAFG00000028991		-2.1867	9.81e-14
ENSCAFG00000008693	ADGRG3	2.97901	1.27e-13
ENSCAFG00000003409	RRM2	2.54179	1.33e-13
ENSCAFG00000030810		-2.8513	1.33e-13
ENSCAFG00000010536	CARMIL1	1.57963	1.38e-13
ENSCAFG00000015875	WDR72	-2.52729	1.81e-13
ENSCAFG00000015804	WNK1	-1.81095	1.95e-13
ENSCAFG00000005403	LRP1B	-3.90753	2.19e-13
ENSCAFG00000009376	R3HDML	-4.33383	3.58e-13
ENSCAFG00000020038	ADAMTS18	-2.70211	3.68e-13
ENSCAFG00000000851	IRF1	1.82855	4.1e-13
ENSCAFG00000007720	GGCX	-1.06173	4.98e-13
ENSCAFG00000030931	LIF	3.8165	5.6e-13
ENSCAFG00000018575	EPB41L3	-2.9853	5.7e-13
ENSCAFG00000009237	RMDN3	-1.5608	5.76e-13
ENSCAFG00000009696	WFDC2	3.35348	5.91e-13
ENSCAFG00000007024	DMKN	-2.57031	6.7e-13
ENSCAFG00000030472	NRXN3	4.00413	6.7e-13
ENSCAFG00000031248	FAM111A	2.25043	6.7e-13
ENSCAFG00000013602	PBLD	-3.03052	6.97e-13
ENSCAFG00000015845	KIF26B	3.04027	7.16e-13
ENSCAFG00000018092	TMC5	4.02434	7.16e-13
ENSCAFG00000009641		4.22625	7.27e-13
ENSCAFG00000029756	PPP1R1A	-3.39859	7.27e-13
ENSCAFG00000031257		3.18203	7.27e-13
ENSCAFG00000009596	RUNX1	2.72381	7.45e-13
ENSCAFG00000019267		-4.77229	7.86e-13
ENSCAFG00000008586	ADAMTS1	2.48365	8.04e-13
ENSCAFG00000011016	HABP2	-3.28723	8.32e-13
ENSCAFG00000011804	CIART	-2.14989	8.44e-13
ENSCAFG00000020393	ACADM	-2.06267	8.58e-13
ENSCAFG00000025524		1.56637	8.73e-13
ENSCAFG00000020395	RRAD	2.78955	9.81e-13
ENSCAFG00000003888	TTC39A	2.2588	1.15e-12
ENSCAFG00000013182	EGLN3	-2.88702	1.25e-12
ENSCAFG00000023863	BAAT	-3.99419	1.25e-12
ENSCAFG00000029613	AMACR	-2.24993	1.25e-12
ENSCAFG00000005934	CRLS1	-1.74646	1.27e-12
ENSCAFG00000028869		2.298	1.45e-12
ENSCAFG00000006494		2.31049	1.56e-12
ENSCAFG00000012042	USP2	-2.72355	1.56e-12
ENSCAFG00000015203	PLEKHG6	2.89183	1.56e-12
ENSCAFG00000023972		2.2814	1.64e-12
ENSCAFG00000010027	HAO2	-3.96953	1.82e-12
ENSCAFG00000001091	TGFBI	2.7944	1.85e-12
ENSCAFG00000011086	SLC16A6	-2.29917	1.85e-12
ENSCAFG00000008680	DRC7	3.61903	1.87e-12
ENSCAFG00000009093	BHMT	-4.41284	1.92e-12
ENSCAFG00000015418	SLC22A6	-4.15267	1.92e-12
ENSCAFG00000007413		-4.18829	2.16e-12
ENSCAFG00000016719	SFXN1	-2.50418	2.35e-12
ENSCAFG00000017952	ACSM3	-2.92163	2.4e-12
ENSCAFG00000018822	PATJ	-0.982773	2.5e-12
ENSCAFG00000011164	UBA7	1.64327	2.56e-12
ENSCAFG00000004453	ABHD5	-2.29916	2.67e-12
ENSCAFG00000029185	NAT8	-4.54538	2.69e-12
ENSCAFG00000019869	RALGDS	1.63243	2.98e-12
ENSCAFG00000009159	TRIO	0.92883	3.4e-12
ENSCAFG00000009818	NOD2	2.31394	3.46e-12
ENSCAFG00000031735		1.89844	3.92e-12
ENSCAFG00000001130	ITPR3	1.13682	3.99e-12
ENSCAFG00000013353		-1.48301	4.28e-12
ENSCAFG00000008395	SCARA3	2.36782	5.17e-12
ENSCAFG00000000676	DPYS	-3.81195	6.41e-12
ENSCAFG00000010617	ALDH1A3	3.88185	6.41e-12
ENSCAFG00000006942	SLC5A8	-4.0615	6.65e-12
ENSCAFG00000020404		-2.39667	6.65e-12
ENSCAFG00000005306		3.68693	7.17e-12
ENSCAFG00000009628	GOLT1A	-3.20588	7.49e-12
ENSCAFG00000001394	ETV7	2.21868	8.31e-12
ENSCAFG00000013843	UPB1	-3.95651	8.6e-12
ENSCAFG00000015831	RAD52	-1.54927	8.84e-12
ENSCAFG00000005020	ACMSD	-3.50957	1.14e-11
ENSCAFG00000029004		-2.22151	1.16e-11
ENSCAFG00000006947	ATP6V1H	-1.49834	1.17e-11
ENSCAFG00000016692	SHBG	-3.30953	1.32e-11
ENSCAFG00000020014	GCSH	-1.68251	1.32e-11
ENSCAFG00000030686	GLIPR2	2.51561	1.35e-11
ENSCAFG00000016909	SLC5A2	-3.3973	1.42e-11
ENSCAFG00000003600	BVES	-3.57772	1.49e-11
ENSCAFG00000017553	S100A6	2.46497	1.49e-11
ENSCAFG00000009015	CALB1	-3.36481	1.53e-11
ENSCAFG00000000426		3.17353	1.7e-11
ENSCAFG00000010928	ACSL5	-2.62102	1.82e-11
ENSCAFG00000013218	EHHADH	-3.12234	1.82e-11
ENSCAFG00000013852	MATN2	1.84139	1.82e-11
ENSCAFG00000017877	STRA6	-4.26513	1.82e-11
ENSCAFG00000031529	CLEC2D	2.86586	2.12e-11
ENSCAFG00000000788		-2.22124	2.21e-11
ENSCAFG00000019848	COL5A1	3.03214	2.3e-11
ENSCAFG00000024646	ERAP2	2.32653	2.4e-11
ENSCAFG00000012675	SELENBP1	-2.37742	2.45e-11
ENSCAFG00000000798		-1.87599	2.65e-11
ENSCAFG00000017040	FOS	3.15006	2.77e-11
ENSCAFG00000003334	ABCA13	3.56131	3.28e-11
ENSCAFG00000024010	TLR1	2.33913	3.28e-11
ENSCAFG00000010165	SLC5A12	-4.34484	3.59e-11
ENSCAFG00000007504	AHCY	-2.43835	4.36e-11
ENSCAFG00000007753	GK5	-1.36053	4.36e-11
ENSCAFG00000030770		1.73897	4.53e-11
ENSCAFG00000014645		2.87542	5.14e-11
ENSCAFG00000010159	PM20D1	-2.39166	5.94e-11
ENSCAFG00000010735	GRAMD1C	-1.65177	7.69e-11
ENSCAFG00000003162	PELI1	-1.55559	8.71e-11
ENSCAFG00000018871	CYP2J2	-3.07081	8.9e-11
ENSCAFG00000008802	TPRKB	-1.79784	1.07e-10
ENSCAFG00000014554	ACOX3	-3.11732	1.1e-10
ENSCAFG00000001305	FBP1	-3.17841	1.11e-10
ENSCAFG00000011532	EGF	-3.54515	1.11e-10
ENSCAFG00000014605		-4.42402	1.16e-10
ENSCAFG00000004473	ESD	-1.33679	1.21e-10
ENSCAFG00000007875	TMSB10	1.67723	1.4e-10
ENSCAFG00000014329	TM6SF2	-4.10505	1.44e-10
ENSCAFG00000020105		2.00821	1.65e-10
ENSCAFG00000000799		-3.13724	1.7e-10
ENSCAFG00000001002	SMPDL3A	-3.44775	1.72e-10
ENSCAFG00000009756	ELOVL2	-3.1361	1.86e-10
ENSCAFG00000010682		1.4236	2.06e-10
ENSCAFG00000016917	SYT11	1.90772	2.09e-10
ENSCAFG00000013504	CLEC7A	3.80915	2.21e-10
ENSCAFG00000002914		-4.7484	2.24e-10
ENSCAFG00000018782	PRLR	-3.71345	2.39e-10
ENSCAFG00000019798	CSF1	1.78507	2.41e-10
ENSCAFG00000032590	IL21R	2.86986	2.51e-10
ENSCAFG00000022735		-1.59965	2.66e-10
ENSCAFG00000007809	RETSAT	-2.22895	2.78e-10
ENSCAFG00000002037	PLA2G7	3.03059	3.04e-10
ENSCAFG00000020417	CTH	-3.44928	3.88e-10
ENSCAFG00000015745	EVC	-1.14247	3.95e-10
ENSCAFG00000009116	IVD	-2.37884	4e-10
ENSCAFG00000007755		-1.7855	4.29e-10
ENSCAFG00000004615		3.76116	4.57e-10
ENSCAFG00000013819	FMNL1	2.24091	4.92e-10
ENSCAFG00000030589	HYKK	-3.09231	5.28e-10
ENSCAFG00000009684	DBNDD2	1.87374	5.31e-10
ENSCAFG00000001095	TEF	-1.80907	5.53e-10
ENSCAFG00000015235	SLC19A2	-1.28122	5.53e-10
ENSCAFG00000029076	CCDC126	-1.46715	5.59e-10
ENSCAFG00000009083	DISP2	-2.98696	5.72e-10
ENSCAFG00000015030	SLC23A3	-3.22491	5.72e-10
ENSCAFG00000018790	AGXT2	-4.10851	5.86e-10
ENSCAFG00000008408	TPD52	-1.28002	6.92e-10
ENSCAFG00000000178	LRP1	1.1904	7.1e-10
ENSCAFG00000012274	CISD1	-1.87957	7.33e-10
ENSCAFG00000017131	CLPX	-1.44989	7.48e-10
ENSCAFG00000003837		-1.53176	7.51e-10
ENSCAFG00000006008	SLC10A2	-3.06251	7.51e-10
ENSCAFG00000011462	CFI	1.46442	8.03e-10
ENSCAFG00000018251	PDE6A	-4.00743	8.59e-10
ENSCAFG00000006091		-1.73824	8.63e-10
ENSCAFG00000017833	CCDC33	-3.6874	9.5e-10
ENSCAFG00000010630	COBLL1	-1.06182	9.93e-10
ENSCAFG00000010137	MFSD4A	-2.99675	1.02e-09
ENSCAFG00000015572	GLOD5	-2.79027	1.02e-09
ENSCAFG00000000399		2.97242	1.09e-09
ENSCAFG00000013909	SERPINE1	3.44982	1.09e-09
ENSCAFG00000001798	SLC30A9	-1.76764	1.12e-09
ENSCAFG00000008859	SOD1	-2	1.12e-09
ENSCAFG00000010883	FMO5	-2.25341	1.17e-09
ENSCAFG00000018083	TMEM164	-1.8916	1.22e-09
ENSCAFG00000013786	CCR2	2.70042	1.25e-09
ENSCAFG00000008711		-3.95045	1.45e-09
ENSCAFG00000013239	SCRN3	-1.48608	1.46e-09
ENSCAFG00000000588	ALDH7A1	-2.29567	1.5e-09
ENSCAFG00000015885	FKBP10	2.72887	1.56e-09
ENSCAFG00000011882	CBLN4	-3.42463	1.59e-09
ENSCAFG00000009928	XPO7	-1.24923	1.74e-09
ENSCAFG00000008575	CUX2	-2.68649	1.76e-09
ENSCAFG00000002040	TFPI2	2.34697	1.78e-09
ENSCAFG00000010095	ATP6V1B2	-2.25207	1.8e-09
ENSCAFG00000000812		2.67691	1.87e-09
ENSCAFG00000000680	OXR1	-1.39623	1.98e-09
ENSCAFG00000014837	COL5A2	2.68556	2.13e-09
ENSCAFG00000023455		2.88831	2.24e-09
ENSCAFG00000013217	GPRC5A	2.67914	2.53e-09
ENSCAFG00000029313	CLDN1	2.79356	2.53e-09
ENSCAFG00000000784	TTC38	-3.09641	2.66e-09
ENSCAFG00000007158	SLC16A12	-2.11662	2.7e-09
ENSCAFG00000002171	SYK	2.33883	2.93e-09
ENSCAFG00000009138	DMGDH	-3.53674	2.99e-09
ENSCAFG00000014174	MFSD1	-1.28395	3.02e-09
ENSCAFG00000017121	SLC51B	-2.64348	3.02e-09
ENSCAFG00000002717		2.4653	3.09e-09
ENSCAFG00000011015	SPATS2L	1.29376	3.16e-09
ENSCAFG00000006697	TYROBP	2.4573	3.4e-09
ENSCAFG00000013322		-3.79619	3.58e-09
ENSCAFG00000031346	RHOU	2.3326	3.58e-09
ENSCAFG00000001293	HSPA9	-1.427	3.62e-09
ENSCAFG00000010387	FAP	3.43365	3.68e-09
ENSCAFG00000007887	MCCC2	-1.50047	3.78e-09
ENSCAFG00000018589	OXCT1	-2.5465	3.84e-09
ENSCAFG00000000834	TNFRSF11B	2.92316	3.85e-09
ENSCAFG00000015843	PLD2	1.63698	3.97e-09
ENSCAFG00000008497	GPM6A	-2.00869	4.08e-09
ENSCAFG00000018686	NDUFV2	-1.1954	4.4e-09
ENSCAFG00000003568	CPT1C	2.10865	4.45e-09
ENSCAFG00000005081	INSIG1	-2.04489	4.5e-09
ENSCAFG00000011113	GYG2	-1.64331	4.5e-09
ENSCAFG00000030403	LRAT	-3.9506	4.5e-09
ENSCAFG00000013979		3.57834	4.87e-09
ENSCAFG00000005661	ECH1	-2.17212	4.94e-09
ENSCAFG00000010254	SFXN2	-2.57988	5.39e-09
ENSCAFG00000017308	STON2	-1.62633	5.58e-09
ENSCAFG00000017457		2.2481	6.02e-09
ENSCAFG00000014292	CDKL1	-1.90055	6.09e-09
ENSCAFG00000003760		-2.83729	6.12e-09
ENSCAFG00000002123		-2.52058	6.23e-09
ENSCAFG00000008400	TMBIM6	-1.52122	6.24e-09
ENSCAFG00000019940	SLC25A24	1.35659	6.39e-09
ENSCAFG00000019674	PARK7	-2.1289	6.6e-09
ENSCAFG00000024892		-3.70547	6.66e-09
ENSCAFG00000012433	PER2	-2.58762	6.89e-09
ENSCAFG00000014016	DLAT	-1.25585	7.37e-09
ENSCAFG00000014453	AFAP1	1.39646	7.41e-09
ENSCAFG00000000752	CERK	1.17462	7.57e-09
ENSCAFG00000005519	WDR37	-2.53786	7.71e-09
ENSCAFG00000004161	MEIS3	2.08884	8.57e-09
ENSCAFG00000008584		2.99803	8.76e-09
ENSCAFG00000015475		2.82014	8.79e-09
ENSCAFG00000000621		1.59973	8.98e-09
ENSCAFG00000020108	SLC44A3	-1.2116	9.01e-09
ENSCAFG00000007876	TRABD2A	-2.37413	9.08e-09
ENSCAFG00000011672	SLC15A2	-2.83226	9.17e-09
ENSCAFG00000013422	ALDH9A1	-1.84883	9.24e-09
ENSCAFG00000012455	TREH	-3.39543	9.75e-09
ENSCAFG00000006487		2.16431	1.02e-08
ENSCAFG00000014548	FBN1	1.86462	1.08e-08
ENSCAFG00000000195	SHMT2	-2.50753	1.12e-08
ENSCAFG00000023837	PTGFRN	1.47937	1.12e-08
ENSCAFG00000002876	TPBG	2.57311	1.13e-08
ENSCAFG00000012850	NDUFS2	-1.17197	1.14e-08
ENSCAFG00000031409	TMEM176A	1.57833	1.15e-08
ENSCAFG00000001254	EGR1	1.92842	1.17e-08
ENSCAFG00000005144	FNDC4	2.4117	1.2e-08
ENSCAFG00000004491	LCP1	2.26458	1.23e-08
ENSCAFG00000024758	ADAMTS5	2.44191	1.26e-08
ENSCAFG00000005191	RBKS	-1.26186	1.27e-08
ENSCAFG00000012803	RIN1	1.99162	1.27e-08
ENSCAFG00000018884	FGGY	-2.13589	1.29e-08
ENSCAFG00000000115	CS	-0.991341	1.3e-08
ENSCAFG00000010949	SLC37A2	2.46363	1.3e-08
ENSCAFG00000010995	LGMN	-2.93749	1.31e-08
ENSCAFG00000016885	COQ6	-1.24788	1.31e-08
ENSCAFG00000014003		1.24415	1.37e-08
ENSCAFG00000008288	GPD1	-3.37613	1.51e-08
ENSCAFG00000015522	TEAD4	1.88347	1.52e-08
ENSCAFG00000000437	NRM	1.09673	1.58e-08
ENSCAFG00000017347	COX11	-1.29539	1.58e-08
ENSCAFG00000003869		-2.65978	1.68e-08
ENSCAFG00000016989	DLST	-1.60274	1.69e-08
ENSCAFG00000014040	CDCP1	1.54235	1.89e-08
ENSCAFG00000006024	SH3BP5	-1.39592	1.93e-08
ENSCAFG00000000992	ATAD2	1.72691	2.11e-08
ENSCAFG00000011021	B3GNT7	2.64448	2.13e-08
ENSCAFG00000015971	CLCN5	-1.59579	2.22e-08
ENSCAFG00000003676		-3.36972	2.26e-08
ENSCAFG00000015197	TNFRSF1A	1.75785	2.32e-08
ENSCAFG00000029506	GLO1	-0.884242	2.43e-08
ENSCAFG00000007948	FDFT1	-1.8159	2.5e-08
ENSCAFG00000004174	SPAG6	2.70409	2.54e-08
ENSCAFG00000002308	VWDE	-2.34796	2.67e-08
ENSCAFG00000028603		2.91401	2.73e-08
ENSCAFG00000002118	PON3	-2.65595	2.77e-08
ENSCAFG00000008143	MSRA	-3.01458	2.77e-08
ENSCAFG00000016614	SRCIN1	2.10852	2.79e-08
ENSCAFG00000007213	CHPT1	-2.31651	2.82e-08
ENSCAFG00000015493	NLRP1	3.0335	2.9e-08
ENSCAFG00000015258		-1.77855	2.94e-08
ENSCAFG00000013684	PIKFYVE	-1.25306	3.04e-08
ENSCAFG00000010925	HFE	-1.26461	3.08e-08
ENSCAFG00000015155	TIMP1	3.0284	3.23e-08
ENSCAFG00000006050	MYO16	2.39442	3.27e-08
ENSCAFG00000032648		-0.873696	3.28e-08
ENSCAFG00000013969	SYTL5	3.31988	3.34e-08
ENSCAFG00000014982		-3.3013	3.41e-08
ENSCAFG00000031079	ZFP36L2	1.21166	3.54e-08
ENSCAFG00000000334	ADAMTS2	2.051	3.55e-08
ENSCAFG00000002223	NPAS2	2.06332	3.56e-08
ENSCAFG00000013411	ECHS1	-2.38208	3.62e-08
ENSCAFG00000018760	PDXDC1	-1.15091	3.76e-08
ENSCAFG00000001616	KCP	1.90059	3.79e-08
ENSCAFG00000004369	NOX4	-3.02555	3.79e-08
ENSCAFG00000016138	FBLIM1	1.46833	3.79e-08
ENSCAFG00000003550	INHBA	3.17111	3.88e-08
ENSCAFG00000029883	SLC25A36	-1.58903	3.89e-08
ENSCAFG00000013476	PDK3	-1.23937	3.98e-08
ENSCAFG00000025238	ENTPD5	-2.52321	3.98e-08
ENSCAFG00000001524	AHCYL2	-1.40947	4.08e-08
ENSCAFG00000012215	AP1S2	1.56496	4.08e-08
ENSCAFG00000014484	ETV4	2.50264	4.09e-08
ENSCAFG00000010530	CCDC80	3.01164	4.17e-08
ENSCAFG00000008245	FAR1	-0.947018	4.28e-08
ENSCAFG00000007165		-1.99761	4.29e-08
ENSCAFG00000004655	BCL3	2.37835	4.51e-08
ENSCAFG00000018151	SLC47A2	-3.25856	4.52e-08
ENSCAFG00000018817	AFG3L2	-0.912244	4.58e-08
ENSCAFG00000010840	ADRA2A	3.00021	4.65e-08
ENSCAFG00000010602	ELF3	2.6607	4.88e-08
ENSCAFG00000011868	PCK2	-3.40155	4.9e-08
ENSCAFG00000015891	GHITM	-1.5366	4.9e-08
ENSCAFG00000017550		2.73703	4.9e-08
ENSCAFG00000002515	MACC1	3.24944	4.93e-08
ENSCAFG00000003472	TSPAN12	-0.88162	4.93e-08
ENSCAFG00000025085	XKR9	-2.89089	5.27e-08
ENSCAFG00000000405	PLEKHG1	1.61512	5.39e-08
ENSCAFG00000017122		-2.29609	5.39e-08
ENSCAFG00000015725	STK32B	-2.12921	5.48e-08
ENSCAFG00000001611	IRF5	2.31909	5.58e-08
ENSCAFG00000000803		2.48476	5.68e-08
ENSCAFG00000012998	ACE	-3.18565	5.86e-08
ENSCAFG00000006413	NCKAP1L	2.03482	5.9e-08
ENSCAFG00000011247	LAPTM5	2.20652	5.9e-08
ENSCAFG00000004447	ITM2B	-1.34644	5.96e-08
ENSCAFG00000003010		1.52522	5.97e-08
ENSCAFG00000016961	LCP2	2.1332	5.97e-08
ENSCAFG00000004595		3.15802	6.02e-08
ENSCAFG00000029037	FBXO28	-1.43654	6.11e-08
ENSCAFG00000014368	PECR	-2.58325	6.16e-08
ENSCAFG00000016856	STK10	1.22359	6.16e-08
ENSCAFG00000015954	GRID1	-3.48063	6.26e-08
ENSCAFG00000003215	SLC31A1	-1.39618	6.31e-08
ENSCAFG00000007671	GSS	-1.65654	6.36e-08
ENSCAFG00000019030	ABAT	-2.74349	6.42e-08
ENSCAFG00000010449	FOXRED1	-2.36919	6.48e-08
ENSCAFG00000005686	SLC23A1	-2.44189	6.5e-08
ENSCAFG00000011254	HGD	-2.23971	6.72e-08
ENSCAFG00000018735	ELF4	1.62217	6.85e-08
ENSCAFG00000018572		-2.39183	6.92e-08
ENSCAFG00000024936	MTUS2	-1.63774	6.92e-08
ENSCAFG00000031339	TMEM86A	1.74974	6.92e-08
ENSCAFG00000007042	DNAH10	1.21562	6.93e-08
ENSCAFG00000007686	SLCO5A1	3.11319	6.99e-08
ENSCAFG00000002301	ECM2	-1.66354	7.05e-08
ENSCAFG00000000561	MIOX	-3.45766	7.18e-08
ENSCAFG00000009994	CD40	1.85218	7.18e-08
ENSCAFG00000028797	ADM5	3.38791	7.55e-08
ENSCAFG00000014120		-0.92373	7.63e-08
ENSCAFG00000031036	E2F3	1.42656	7.63e-08
ENSCAFG00000014821	RGN	-3.47955	7.8e-08
ENSCAFG00000018021		-3.52177	7.9e-08
ENSCAFG00000012156		2.33922	8.04e-08
ENSCAFG00000010239	IKBKE	1.24604	8.15e-08
ENSCAFG00000011650	INPP5D	1.60461	8.15e-08
ENSCAFG00000017181	MAT2B	-1.01574	8.29e-08
ENSCAFG00000005329	AKR1E2	-2.60663	8.46e-08
ENSCAFG00000019228	SMIM24	-3.62146	8.46e-08
ENSCAFG00000009036	PLCB2	1.99808	8.54e-08
ENSCAFG00000004156	QRFPR	-3.03086	8.82e-08
ENSCAFG00000000751		1.75199	8.99e-08
ENSCAFG00000016497	ZFP36L1	1.12222	9.44e-08
ENSCAFG00000005458	CLDN10	-1.70371	9.96e-08
ENSCAFG00000012712	EXTL1	-3.14324	1.05e-07
ENSCAFG00000016901	ALDH6A1	-2.51944	1.05e-07
ENSCAFG00000001545	TTC39B	-1.97974	1.07e-07
ENSCAFG00000010890		-1.31351	1.07e-07
ENSCAFG00000022744		-1.57442	1.07e-07
ENSCAFG00000001586	TREM2	3.33243	1.08e-07
ENSCAFG00000019064	TMEM59	-1.06233	1.08e-07
ENSCAFG00000007909	RHOBTB3	-0.837505	1.11e-07
ENSCAFG00000032530	RGS18	2.28598	1.11e-07
ENSCAFG00000001339		-1.88313	1.14e-07
ENSCAFG00000016700	RORA	-1.03679	1.17e-07
ENSCAFG00000022740		-1.61543	1.19e-07
ENSCAFG00000002210	EFHC1	1.64107	1.21e-07
ENSCAFG00000017741	VWA3A	2.13138	1.25e-07
ENSCAFG00000010951	SDHA	-1.61685	1.26e-07
ENSCAFG00000013599	HRG	-2.83217	1.26e-07
ENSCAFG00000014923		2.25162	1.26e-07
ENSCAFG00000006175	CDC25B	1.97302	1.3e-07
ENSCAFG00000009794		2.80777	1.3e-07
ENSCAFG00000028589		-2.70146	1.3e-07
ENSCAFG00000001484	LGALS2	-3.33768	1.32e-07
ENSCAFG00000009467	HIBCH	-0.998536	1.32e-07
ENSCAFG00000012345	SEC24D	1.25148	1.32e-07
ENSCAFG00000032487	GINM1	-0.941215	1.32e-07
ENSCAFG00000015213	STAT3	0.969506	1.34e-07
ENSCAFG00000031013	SAMSN1	2.42334	1.34e-07
ENSCAFG00000011603	GRK3	1.86883	1.43e-07
ENSCAFG00000002598	ALDOB	-2.95541	1.45e-07
ENSCAFG00000010446	ACADS	-2.52102	1.46e-07
ENSCAFG00000003175	AFTPH	-0.949747	1.51e-07
ENSCAFG00000010521	LGR6	-3.164	1.56e-07
ENSCAFG00000004454	SUCLA2	-1.26504	1.59e-07
ENSCAFG00000032480	MCFD2	-1.00055	1.59e-07
ENSCAFG00000010930	COL16A1	1.9611	1.63e-07
ENSCAFG00000014570	ACAT1	-1.72689	1.64e-07
ENSCAFG00000031460		1.96735	1.65e-07
ENSCAFG00000008341	SPON1	1.96148	1.69e-07
ENSCAFG00000004764	VWA8	-0.900799	1.7e-07
ENSCAFG00000001944		-1.3716	1.76e-07
ENSCAFG00000007288	CRYL1	-3.37861	1.76e-07
ENSCAFG00000028511		-3.19765	1.76e-07
ENSCAFG00000024088	CFAP47	-1.07197	1.78e-07
ENSCAFG00000008719		-1.19906	1.8e-07
ENSCAFG00000002939	SLC4A4	-2.83188	1.81e-07
ENSCAFG00000031802	ISPD	-1.27203	1.81e-07
ENSCAFG00000001966	SH3RF3	1.65178	1.85e-07
ENSCAFG00000002015		-0.951759	1.85e-07
ENSCAFG00000003180	SLC1A4	2.70639	1.91e-07
ENSCAFG00000020287	SYDE2	-1.20891	1.91e-07
ENSCAFG00000008670	PTK2B	1.34086	1.92e-07
ENSCAFG00000010029	LONP2	-1.65746	1.92e-07
ENSCAFG00000007432	ATP12A	-2.42021	1.96e-07
ENSCAFG00000015043	MMP13	3.58588	1.96e-07
ENSCAFG00000011332		-2.74694	2.08e-07
ENSCAFG00000017319		2.03404	2.08e-07
ENSCAFG00000006608	CPXM1	2.64718	2.14e-07
ENSCAFG00000015180	SELP	2.37329	2.19e-07
ENSCAFG00000008749	ATP6V0D2	-1.33923	2.22e-07
ENSCAFG00000009564	ATP2B4	1.16172	2.26e-07
ENSCAFG00000012702	SLC30A2	-3.47309	2.4e-07
ENSCAFG00000010953	PLCL1	-1.77688	2.49e-07
ENSCAFG00000006576		1.99551	2.5e-07
ENSCAFG00000012591	NDUFA10	-1.30411	2.55e-07
ENSCAFG00000002965	ASPDH	-3.36003	2.57e-07
ENSCAFG00000018243	ABHD3	-1.87186	2.64e-07
ENSCAFG00000022726		-1.43929	2.65e-07
ENSCAFG00000016883	ITGAX	2.3945	2.71e-07
ENSCAFG00000004597	RELB	1.60475	2.75e-07
ENSCAFG00000022739		-1.76036	2.81e-07
ENSCAFG00000006550	NEURL3	2.5431	2.93e-07
ENSCAFG00000011751		2.1939	2.94e-07
ENSCAFG00000017924		2.03481	2.94e-07
ENSCAFG00000006794	GTF3A	-1.06172	3.01e-07
ENSCAFG00000017344	CLINT1	-0.774	3.05e-07
ENSCAFG00000031033	EMP1	1.87718	3.05e-07
ENSCAFG00000017106	GCDH	-2.78365	3.1e-07
ENSCAFG00000011749	MCCC1	-1.17448	3.16e-07
ENSCAFG00000014579	PRDX6	-2.03506	3.29e-07
ENSCAFG00000005028	XYLB	-1.68754	3.49e-07
ENSCAFG00000000649	ATP6V1C1	-0.906403	3.51e-07
ENSCAFG00000032583	METTL7A	-1.68579	3.55e-07
ENSCAFG00000022732		-1.78725	3.63e-07
ENSCAFG00000002857	UGT2A1	-3.27179	3.67e-07
ENSCAFG00000002007	SAMD9L	2.48012	3.72e-07
ENSCAFG00000009205	HOGA1	-2.78717	3.73e-07
ENSCAFG00000014108	OSBPL1A	-1.4599	3.84e-07
ENSCAFG00000031938	GEM	2.07428	3.86e-07
ENSCAFG00000010813		-2.07975	3.88e-07
ENSCAFG00000002240	HINT2	-2.20396	3.92e-07
ENSCAFG00000005113	UBXN4	-1.08182	3.95e-07
ENSCAFG00000032173		3.06455	4.06e-07
ENSCAFG00000000832	TAP1	1.58084	4.11e-07
ENSCAFG00000001052	HINT3	-1.362	4.16e-07
ENSCAFG00000004166	PMPCB	-1.10428	4.25e-07
ENSCAFG00000009910	PEBP1	-1.38525	4.27e-07
ENSCAFG00000014354	C10orf54	1.409	4.64e-07
ENSCAFG00000010704	SP140	1.1804	4.72e-07
ENSCAFG00000015300	SPPL2A	-0.780075	4.82e-07
ENSCAFG00000007987	SUCLG1	-1.80009	4.83e-07
ENSCAFG00000010384	DNAH7	2.48199	4.89e-07
ENSCAFG00000011698	TLR7	2.40763	4.96e-07
ENSCAFG00000007154		1.90764	4.97e-07
ENSCAFG00000031204	RGS10	2.21844	5.05e-07
ENSCAFG00000012937		-3.35681	5.07e-07
ENSCAFG00000005122	ST6GALNAC2	-1.19468	5.11e-07
ENSCAFG00000029612	MSS51	-1.78596	5.2e-07
ENSCAFG00000030262	BAMBI	-2.07739	5.33e-07
ENSCAFG00000019543	SBNO2	1.88175	5.39e-07
ENSCAFG00000019076	CTIF	-1.3668	5.54e-07
ENSCAFG00000017270		-1.48514	5.61e-07
ENSCAFG00000015177	SELL	2.57696	5.74e-07
ENSCAFG00000029872		-3.1606	5.75e-07
ENSCAFG00000011398	CDH24	2.09791	5.83e-07
ENSCAFG00000020152	IL34	1.52611	5.99e-07
ENSCAFG00000023615	MMP12	3.47993	5.99e-07
ENSCAFG00000013333	NDUFS1	-1.27675	6.05e-07
ENSCAFG00000000873	KIAA1644	2.0919	6.11e-07
ENSCAFG00000018154	PAK3	2.28142	6.13e-07
ENSCAFG00000004723	KCNN4	1.90474	6.26e-07
ENSCAFG00000004592	TESK2	-1.47347	6.31e-07
ENSCAFG00000008506	TCTN1	-0.977504	6.38e-07
ENSCAFG00000004728	FRMD4A	1.2099	6.4e-07
ENSCAFG00000016825	SH3PXD2B	1.4888	6.45e-07
ENSCAFG00000002202	KIAA1211	-2.66479	6.49e-07
ENSCAFG00000031809	HCN4	3.27314	6.56e-07
ENSCAFG00000007364		-2.11505	6.76e-07
ENSCAFG00000013625	KNG1	-2.96329	6.77e-07
ENSCAFG00000007838	SERPING1	1.66152	6.79e-07
ENSCAFG00000006454	ELK3	1.41714	6.86e-07
ENSCAFG00000009134		0.826096	7.02e-07
ENSCAFG00000022729		-1.52912	7.08e-07
ENSCAFG00000016504	IL27RA	1.52228	7.11e-07
ENSCAFG00000000806		2.28092	7.15e-07
ENSCAFG00000013463	EHBP1L1	1.31467	7.15e-07
ENSCAFG00000023658	ACSM5	-3.30649	7.41e-07
ENSCAFG00000022730		-1.54592	7.51e-07
ENSCAFG00000030466		1.36129	7.86e-07
ENSCAFG00000010744	NAV1	1.58806	7.94e-07
ENSCAFG00000016831		2.06239	7.99e-07
ENSCAFG00000013160	NPL	-2.17338	8.16e-07
ENSCAFG00000010742	PGAP1	-1.20483	8.32e-07
ENSCAFG00000002827	NFYC	-0.952999	8.35e-07
ENSCAFG00000002069		2.26931	8.58e-07
ENSCAFG00000009264	BCL2L15	2.49869	8.62e-07
ENSCAFG00000028954		-1.77915	8.73e-07
ENSCAFG00000007882	PCSK1	2.9949	8.79e-07
ENSCAFG00000019060	ABR	1.00654	8.79e-07
ENSCAFG00000018747	AIFM1	-1.90693	8.8e-07
ENSCAFG00000005927	DCXR	-2.43521	9.01e-07
ENSCAFG00000004931	PLCD1	1.62576	9.32e-07
ENSCAFG00000002618		3.0079	9.35e-07
ENSCAFG00000011318	ANOS1	2.10132	9.36e-07
ENSCAFG00000024922	ATP5J	-1.13796	9.41e-07
ENSCAFG00000022709		-1.45179	9.43e-07
ENSCAFG00000002525	COL15A1	2.04491	9.52e-07
ENSCAFG00000024817		2.56487	9.65e-07
ENSCAFG00000014451		-1.50938	1e-06
ENSCAFG00000004225	C11orf54	-2.5277	1.01e-06
ENSCAFG00000019933	HENMT1	2.65979	1.01e-06
ENSCAFG00000012368	SLCO1A2	-3.20103	1.03e-06
ENSCAFG00000012621	LY9	1.90351	1.04e-06
ENSCAFG00000014154		-1.70697	1.05e-06
ENSCAFG00000025365	ACKR1	3.21894	1.08e-06
ENSCAFG00000013733		-3.69386	1.09e-06
ENSCAFG00000010174	BBOX1	1.68049	1.11e-06
ENSCAFG00000017690	SCNN1G	-1.87162	1.14e-06
ENSCAFG00000017958	COL5A3	2.11186	1.15e-06
ENSCAFG00000000303	AIG1	-0.923899	1.16e-06
ENSCAFG00000000681	FBN2	2.11478	1.16e-06
ENSCAFG00000006006	FASN	-2.36589	1.16e-06
ENSCAFG00000008929		2.47681	1.16e-06
ENSCAFG00000007307		1.9952	1.17e-06
ENSCAFG00000004932	GALNT11	-1.61184	1.18e-06
ENSCAFG00000013291		-2.13473	1.19e-06
ENSCAFG00000013940	CLEC4E	2.51095	1.2e-06
ENSCAFG00000015320		-1.32448	1.24e-06
ENSCAFG00000019015	LRG1	2.65155	1.24e-06
ENSCAFG00000006545		-1.23564	1.25e-06
ENSCAFG00000000840	SLC22A4	-2.09485	1.29e-06
ENSCAFG00000004917		-1.50948	1.29e-06
ENSCAFG00000014463	PTPN6	1.79324	1.29e-06
ENSCAFG00000004529		1.32961	1.31e-06
ENSCAFG00000010458	SHANK2	-1.6819	1.32e-06
ENSCAFG00000019422		1.61827	1.33e-06
ENSCAFG00000013035		2.56638	1.35e-06
ENSCAFG00000008031	RDH10	-1.46806	1.36e-06
ENSCAFG00000023134		2.60932	1.39e-06
ENSCAFG00000005569	DNAJB13	2.57918	1.45e-06
ENSCAFG00000014869		-3.30753	1.45e-06
ENSCAFG00000002601	BRSK1	1.73084	1.46e-06
ENSCAFG00000008510	CHMP4C	-1.52038	1.49e-06
ENSCAFG00000004776	TRANK1	1.68179	1.5e-06
ENSCAFG00000004754	MCM10	2.44743	1.58e-06
ENSCAFG00000005218	FBXO18	-0.785734	1.61e-06
ENSCAFG00000006865	PAMR1	2.28531	1.61e-06
ENSCAFG00000009292	NIT2	-2.42214	1.61e-06
ENSCAFG00000009374	FITM2	-1.64844	1.61e-06
ENSCAFG00000001702	NMRK1	-1.12325	1.65e-06
ENSCAFG00000005212	FOSL2	1.8044	1.65e-06
ENSCAFG00000013933		2.20955	1.65e-06
ENSCAFG00000007076	RET	1.64871	1.66e-06
ENSCAFG00000008211	CACNA2D3	-1.95024	1.66e-06
ENSCAFG00000013102		1.41853	1.66e-06
ENSCAFG00000022734		-1.41481	1.66e-06
ENSCAFG00000007340		-1.29936	1.69e-06
ENSCAFG00000009006	GFM1	-1.0638	1.69e-06
ENSCAFG00000000078	DGKA	1.43013	1.7e-06
ENSCAFG00000003028	HSDL2	-1.5491	1.7e-06
ENSCAFG00000004267	HADHA	-1.46192	1.7e-06
ENSCAFG00000008267		2.52583	1.77e-06
ENSCAFG00000000024	CNDP1	-2.8842	1.79e-06
ENSCAFG00000000829		1.85995	1.79e-06
ENSCAFG00000006232	NDUFA12	-0.946695	1.79e-06
ENSCAFG00000029395		-1.69329	1.8e-06
ENSCAFG00000002341	HMGCLL1	-3.16333	1.86e-06
ENSCAFG00000017669	BTK	1.67876	1.86e-06
ENSCAFG00000032187	RNF152	-2.909	1.9e-06
ENSCAFG00000003745	EPHB6	2.64915	1.96e-06
ENSCAFG00000010436	ACOT13	-1.78296	1.97e-06
ENSCAFG00000002122	MRPS9	-0.912138	1.98e-06
ENSCAFG00000011216	HADH	-2.46497	1.98e-06
ENSCAFG00000015033	SH2D5	2.84811	1.98e-06
ENSCAFG00000017523	PAQR5	-2.06945	1.98e-06
ENSCAFG00000009187	LOXL2	2.30418	2.04e-06
ENSCAFG00000008901	BPI	2.01812	2.06e-06
ENSCAFG00000010479	FAM118B	1.17424	2.06e-06
ENSCAFG00000011109	NDUFV1	-1.73433	2.06e-06
ENSCAFG00000000911	GPRC6A	-2.11555	2.07e-06
ENSCAFG00000000671	SOD2	-1.46162	2.08e-06
ENSCAFG00000004629		-2.33878	2.09e-06
ENSCAFG00000006237	ACPP	1.80906	2.1e-06
ENSCAFG00000010064	CMBL	-2.0144	2.1e-06
ENSCAFG00000007199		1.96045	2.15e-06
ENSCAFG00000010686	NLRP3	2.02405	2.15e-06
ENSCAFG00000024109		-3.60953	2.15e-06
ENSCAFG00000018339	ADRB2	-1.83196	2.17e-06
ENSCAFG00000019738	ATP5F1	-1.35077	2.23e-06
ENSCAFG00000025332		-2.61933	2.24e-06
ENSCAFG00000008822	CLDN8	-1.5529	2.25e-06
ENSCAFG00000018004	VSIG1	-2.91253	2.25e-06
ENSCAFG00000012862	CHRD	1.92192	2.29e-06
ENSCAFG00000009003	DDX60	3.08557	2.33e-06
ENSCAFG00000016718	HRH2	2.43166	2.42e-06
ENSCAFG00000030250		-2.18103	2.42e-06
ENSCAFG00000007663	GLYAT	-2.9141	2.47e-06
ENSCAFG00000020188	TAT	-2.46689	2.48e-06
ENSCAFG00000005143	MCM6	1.36887	2.51e-06
ENSCAFG00000015536	NAALADL2	-1.96244	2.51e-06
ENSCAFG00000017050	ACSF2	-2.70872	2.53e-06
ENSCAFG00000000136		-1.66598	2.61e-06
ENSCAFG00000007868	LACTB2	-1.88066	2.61e-06
ENSCAFG00000011324	ISCU	-1.13631	2.61e-06
ENSCAFG00000017197	ATP8B2	0.961352	2.63e-06
ENSCAFG00000029125	SIRPB2	2.51208	2.66e-06
ENSCAFG00000007662	ACSL1	-2.84477	2.68e-06
ENSCAFG00000005605	RELT	2.0793	2.74e-06
ENSCAFG00000013482	CADM1	0.938415	2.79e-06
ENSCAFG00000004334		-1.39072	2.8e-06
ENSCAFG00000005473	ARHGAP15	2.09826	2.8e-06
ENSCAFG00000015871	TM4SF5	-3.07339	2.8e-06
ENSCAFG00000009762	ACAD8	-1.02722	2.84e-06
ENSCAFG00000011930	CCNDBP1	-1.45529	2.86e-06
ENSCAFG00000017820	CD276	2.03232	2.86e-06
ENSCAFG00000003005	CREB5	1.92561	2.88e-06
ENSCAFG00000007846	GBE1	-1.18001	2.89e-06
ENSCAFG00000016686		1.29388	2.89e-06
ENSCAFG00000009466		-1.80966	2.91e-06
ENSCAFG00000016869		-1.25178	2.91e-06
ENSCAFG00000025088	PHOSPHO2	-1.23788	2.91e-06
ENSCAFG00000013966	CPS1	-2.66372	2.96e-06
ENSCAFG00000007907	LRBA	-0.915982	3.02e-06
ENSCAFG00000015556	L3HYPDH	-2.80006	3.17e-06
ENSCAFG00000012674	ACADSB	-1.37059	3.23e-06
ENSCAFG00000014995	LRRC74B	3.32023	3.24e-06
ENSCAFG00000003267	RGS3	1.19612	3.3e-06
ENSCAFG00000010642	CSTB	1.13672	3.3e-06
ENSCAFG00000014879	LRRC25	2.467	3.31e-06
ENSCAFG00000004169		-2.29419	3.32e-06
ENSCAFG00000010594	LRRK1	1.07689	3.36e-06
ENSCAFG00000013672	SORD	-2.79862	3.38e-06
ENSCAFG00000029573	COQ10A	-0.847372	3.38e-06
ENSCAFG00000030565	DUSP5	1.85422	3.39e-06
ENSCAFG00000013617	IDH1	-1.85332	3.4e-06
ENSCAFG00000004818	SLC5A6	-1.83994	3.43e-06
ENSCAFG00000016880	ATP5G1	-1.90273	3.51e-06
ENSCAFG00000010386	ST3GAL4	1.50665	3.53e-06
ENSCAFG00000030759	TMEM207	-3.08257	3.53e-06
ENSCAFG00000016891	BBOF1	-1.93169	3.55e-06
ENSCAFG00000015720	DHX58	2.2483	3.57e-06
ENSCAFG00000009133	GPAT3	-2.02209	3.58e-06
ENSCAFG00000005675	RNF213	2.06668	3.62e-06
ENSCAFG00000010274		2.63856	3.66e-06
ENSCAFG00000032614		2.7744	3.66e-06
ENSCAFG00000004095	EHD2	1.57502	3.67e-06
ENSCAFG00000014237	L2HGDH	-1.1075	3.67e-06
ENSCAFG00000016947	FAM117A	-1.94851	3.73e-06
ENSCAFG00000003464	ATP6V1C2	-1.46862	3.74e-06
ENSCAFG00000009906	VSIG10	1.25773	3.88e-06
ENSCAFG00000013204	PTPRE	1.38323	3.89e-06
ENSCAFG00000030376		-2.51159	3.94e-06
ENSCAFG00000011160	LRRC58	-1.27305	3.99e-06
ENSCAFG00000031458		-1.41765	4.02e-06
ENSCAFG00000005049	CYP2S1	2.71642	4.07e-06
ENSCAFG00000019009	TMIGD1	-3.11061	4.13e-06
ENSCAFG00000014043		-3.58472	4.14e-06
ENSCAFG00000002111	MUT	-1.12686	4.23e-06
ENSCAFG00000003922	SLC16A10	-2.06865	4.25e-06
ENSCAFG00000004784	CAMK1D	1.64428	4.27e-06
ENSCAFG00000001957	DOCK8	-1.49633	4.28e-06
ENSCAFG00000002471		1.89162	4.28e-06
ENSCAFG00000002694	TMC4	1.86037	4.28e-06
ENSCAFG00000031318	P3H3	1.43899	4.35e-06
ENSCAFG00000001786	ACO1	-1.79203	4.39e-06
ENSCAFG00000020252	NQO1	-1.92439	4.4e-06
ENSCAFG00000013971	ATP2A3	-1.46399	4.52e-06
ENSCAFG00000011265	PTPRC	2.04014	4.58e-06
ENSCAFG00000002871		-3.55876	4.61e-06
ENSCAFG00000007673		2.15721	4.64e-06
ENSCAFG00000006941		-2.10549	4.65e-06
ENSCAFG00000012293	ADCY4	1.89673	4.77e-06
ENSCAFG00000018253	SHMT1	-1.73356	4.77e-06
ENSCAFG00000031101	CD48	2.30618	4.77e-06
ENSCAFG00000004855	EPB41L5	-1.11492	4.83e-06
ENSCAFG00000006673	PPP1R3B	2.24879	4.85e-06
ENSCAFG00000008193	PI15	1.77024	4.88e-06
ENSCAFG00000003808	JADE1	1.12753	4.92e-06
ENSCAFG00000010491	LPCAT1	1.37726	5.03e-06
ENSCAFG00000002959		-2.17323	5.05e-06
ENSCAFG00000020167	HYDIN	1.45096	5.05e-06
ENSCAFG00000030814	DOC2B	1.62448	5.05e-06
ENSCAFG00000008700	FNIP2	-1.24774	5.07e-06
ENSCAFG00000019910		-1.80493	5.1e-06
ENSCAFG00000005175	SCEL	1.98599	5.13e-06
ENSCAFG00000017266	C1orf43	-1.04901	5.13e-06
ENSCAFG00000005667	NEK10	1.5046	5.16e-06
ENSCAFG00000015159	JAK3	1.99239	5.19e-06
ENSCAFG00000017256		3.01355	5.19e-06
ENSCAFG00000029642		3.11577	5.2e-06
ENSCAFG00000014098	C1RL	1.37743	5.28e-06
ENSCAFG00000015105		1.60702	5.32e-06
ENSCAFG00000004880	CFAP221	2.50909	5.46e-06
ENSCAFG00000012829	TMPRSS4	2.79079	5.52e-06
ENSCAFG00000018611		-2.41512	5.52e-06
ENSCAFG00000009102	BHMT2	-2.74596	5.55e-06
ENSCAFG00000019788	SLC16A4	-2.40856	5.65e-06
ENSCAFG00000001841	SLC25A40	-1.11787	5.83e-06
ENSCAFG00000018132	TAF4B	1.52449	5.83e-06
ENSCAFG00000006354	CDKL4	-1.93901	5.9e-06
ENSCAFG00000011728		-2.94818	5.9e-06
ENSCAFG00000017615	ST8SIA5	-2.12718	5.9e-06
ENSCAFG00000000667	FNDC1	3.00342	5.97e-06
ENSCAFG00000002424	BZW2	1.23685	5.97e-06
ENSCAFG00000032685	C1QTNF5	2.11893	6e-06
ENSCAFG00000011813	ZNF217	0.949587	6.16e-06
ENSCAFG00000028461	LOX	1.81042	6.25e-06
ENSCAFG00000003340	AKNA	1.67918	6.41e-06
ENSCAFG00000014735	LRRC31	-2.25519	6.42e-06
ENSCAFG00000006458	RASA3	1.23991	6.47e-06
ENSCAFG00000015094		-0.938475	6.49e-06
ENSCAFG00000014895	GALK2	-1.05258	6.5e-06
ENSCAFG00000016412	SLC34A1	-3.51794	6.5e-06
ENSCAFG00000010794	SPATA17	1.49328	6.59e-06
ENSCAFG00000003784	ARMC2	2.11749	6.62e-06
ENSCAFG00000010118	MTRR	-0.811286	6.7e-06
ENSCAFG00000004998	GPR39	1.37175	6.85e-06
ENSCAFG00000016175	TLR10	2.81025	6.95e-06
ENSCAFG00000001045	NDUFB9	-1.14279	6.96e-06
ENSCAFG00000007636	UQCRFS1	-1.64107	7.12e-06
ENSCAFG00000019560	LCN15	-2.77837	7.12e-06
ENSCAFG00000009324	LOXL4	2.06401	7.19e-06
ENSCAFG00000005370	CYP8B1	-3.07271	7.2e-06
ENSCAFG00000012093	CTSK	1.51714	7.2e-06
ENSCAFG00000028521		-3.25124	7.2e-06
ENSCAFG00000011314	ETNPPL	-3.42256	7.24e-06
ENSCAFG00000018683	MTCL1	2.18297	7.38e-06
ENSCAFG00000002477	CORO2A	2.84236	7.42e-06
ENSCAFG00000018651		-1.79901	7.45e-06
ENSCAFG00000002825	DFNA5	-1.88624	7.48e-06
ENSCAFG00000012619	MGST1	-2.24843	7.5e-06
ENSCAFG00000000510	PRR16	2.3161	7.53e-06
ENSCAFG00000007443	PXMP4	-1.66845	7.56e-06
ENSCAFG00000005233	ASB13	-2.67797	7.69e-06
ENSCAFG00000023153	CCDC152	-2.68516	7.7e-06
ENSCAFG00000019772	CD53	1.92647	7.77e-06
ENSCAFG00000029844		-3.06421	7.77e-06
ENSCAFG00000007970	FAM167A	1.9994	7.95e-06
ENSCAFG00000006374	C20orf194	-1.13425	7.99e-06
ENSCAFG00000001382	MAPK13	1.56972	8.04e-06
ENSCAFG00000012226	COL6A3	1.96241	8.04e-06
ENSCAFG00000005997	GPCPD1	-1.27646	8.13e-06
ENSCAFG00000000158	HSD17B4	-0.884786	8.29e-06
ENSCAFG00000000223	GLI1	2.04489	8.31e-06
ENSCAFG00000008236		2.17167	8.34e-06
ENSCAFG00000020052	FRRS1	-1.87563	8.34e-06
ENSCAFG00000018955	C1orf168	-2.20828	8.39e-06
ENSCAFG00000004673		-2.82559	8.48e-06
ENSCAFG00000007749	MYOF	1.23992	8.54e-06
ENSCAFG00000007408	THNSL2	-1.82608	8.63e-06
ENSCAFG00000000710	SLC27A6	-2.66354	8.74e-06
ENSCAFG00000003397	TFEC	-2.07889	8.79e-06
ENSCAFG00000010529	PCSK6	-1.83118	8.82e-06
ENSCAFG00000031215	CXorf36	1.61817	8.82e-06
ENSCAFG00000010730		0.790076	8.83e-06
ENSCAFG00000018359	IL13RA1	1.2413	8.95e-06
ENSCAFG00000000644	SYNJ2	1.51132	9e-06
ENSCAFG00000015958	USP27X	-1.82892	9.04e-06
ENSCAFG00000002334	MELK	2.28823	9.15e-06
ENSCAFG00000005055	RNF157	1.09913	9.17e-06
ENSCAFG00000014104	PCBD1	-1.48722	9.18e-06
ENSCAFG00000018540	MYO1F	1.71513	9.36e-06
ENSCAFG00000011824	B3GNT5	2.14377	9.48e-06
ENSCAFG00000002753	GPNMB	1.56212	9.49e-06
ENSCAFG00000007902	SLC11A2	0.968265	9.5e-06
ENSCAFG00000014600	BRCA1	1.50456	9.5e-06
ENSCAFG00000016982	DOCK2	1.92266	9.5e-06
ENSCAFG00000006952	DHX37	1.11545	9.66e-06
ENSCAFG00000007010	RASSF4	-1.00639	9.69e-06
ENSCAFG00000011876	HSPA12A	-1.75393	9.8e-06
ENSCAFG00000001312	CHCHD3	-1.10697	9.94e-06
ENSCAFG00000006767		-3.11837	9.95e-06
ENSCAFG00000031622	ORMDL3	-1.97306	1.01e-05
ENSCAFG00000004585	TMEM176B	1.3102	1.02e-05
ENSCAFG00000004350	ACAD9	-1.14994	1.03e-05
ENSCAFG00000031014	FAM180A	2.97833	1.03e-05
ENSCAFG00000017542	S100A13	1.53558	1.04e-05
ENSCAFG00000000814		2.10639	1.05e-05
ENSCAFG00000001796	TMEM33	-0.740508	1.05e-05
ENSCAFG00000017409	AKAP1	-1.19718	1.05e-05
ENSCAFG00000023499		-1.47033	1.06e-05
ENSCAFG00000031217		-1.07028	1.06e-05
ENSCAFG00000012349	PRUNE1	-0.932427	1.07e-05
ENSCAFG00000005704	TMEM173	1.74517	1.08e-05
ENSCAFG00000013085	HMGCL	-1.44398	1.08e-05
ENSCAFG00000015865	NT5C3B	-1.05574	1.08e-05
ENSCAFG00000016502	LRRC71	1.70586	1.08e-05
ENSCAFG00000018510	LAMP2	-1.44194	1.08e-05
ENSCAFG00000003556	SUGCT	-1.26971	1.09e-05
ENSCAFG00000011504		2.11389	1.09e-05
ENSCAFG00000014564		2.91674	1.09e-05
ENSCAFG00000024900	SLC22A5	-1.36477	1.09e-05
ENSCAFG00000003678	CCNY	-0.911803	1.1e-05
ENSCAFG00000023062	FYB	2.13708	1.11e-05
ENSCAFG00000032505		-3.14883	1.12e-05
ENSCAFG00000002145		2.67604	1.13e-05
ENSCAFG00000008731	COQ9	-0.936701	1.13e-05
ENSCAFG00000017648		-1.42038	1.13e-05
ENSCAFG00000009917		-2.79994	1.14e-05
ENSCAFG00000011496		1.37343	1.14e-05
ENSCAFG00000011953	PARP15	1.72882	1.14e-05
ENSCAFG00000020391	CES2	-2.82717	1.14e-05
ENSCAFG00000018219	CSF1R	1.61833	1.15e-05
ENSCAFG00000030171	NDUFA8	-1.20553	1.15e-05
ENSCAFG00000003129	MDH1	-1.46128	1.17e-05
ENSCAFG00000011677		-0.831116	1.17e-05
ENSCAFG00000017438	RAB3D	1.28957	1.18e-05
ENSCAFG00000015967	MTHFD1	-1.30941	1.19e-05
ENSCAFG00000023591		-1.33043	1.2e-05
ENSCAFG00000005411	OSBPL10	-1.45408	1.24e-05
ENSCAFG00000010867		-0.941458	1.24e-05
ENSCAFG00000016948	LTBP2	2.28286	1.24e-05
ENSCAFG00000019909		-1.56296	1.25e-05
ENSCAFG00000001506	CYTH4	1.67503	1.27e-05
ENSCAFG00000006864	MICU3	-0.957439	1.27e-05
ENSCAFG00000007178	KIF20B	0.976164	1.27e-05
ENSCAFG00000009343	SLC40A1	-1.22826	1.28e-05
ENSCAFG00000025130	SLC6A19	-3.39632	1.28e-05
ENSCAFG00000014170	GMIP	1.47518	1.29e-05
ENSCAFG00000014034		-1.82024	1.31e-05
ENSCAFG00000024953		-3.31848	1.31e-05
ENSCAFG00000029553		3.26313	1.31e-05
ENSCAFG00000013875	MYL1	-2.94088	1.32e-05
ENSCAFG00000018384	SLC25A5	-1.48768	1.32e-05
ENSCAFG00000031353	BST2	2.25728	1.33e-05
ENSCAFG00000032130	TUBB1	-1.17651	1.33e-05
ENSCAFG00000017387	PIK3R5	1.44475	1.34e-05
ENSCAFG00000011211	ECEL1	-2.83355	1.35e-05
ENSCAFG00000011588		-1.6187	1.38e-05
ENSCAFG00000007496	DZIP1L	-1.46076	1.39e-05
ENSCAFG00000022728		-1.35213	1.4e-05
ENSCAFG00000017829	CA4	-2.75833	1.43e-05
ENSCAFG00000011664		-2.45726	1.45e-05
ENSCAFG00000032439	PPTC7	-1.10584	1.45e-05
ENSCAFG00000010133	C5orf49	-2.71469	1.48e-05
ENSCAFG00000020023	PHYHD1	-2.00139	1.48e-05
ENSCAFG00000005401	GPD1L	-1.32017	1.49e-05
ENSCAFG00000005433		1.21407	1.52e-05
ENSCAFG00000005764		-0.710004	1.52e-05
ENSCAFG00000015920	HAP1	-2.4385	1.52e-05
ENSCAFG00000024320	FXYD5	1.83573	1.52e-05
ENSCAFG00000025291	SLC22A10	-3.06334	1.52e-05
ENSCAFG00000015796	TPM4	1.30613	1.53e-05
ENSCAFG00000029826	DUSP1	-1.88488	1.53e-05
ENSCAFG00000018064	DSG1	-2.91229	1.55e-05
ENSCAFG00000003757	OSTM1	-0.961112	1.56e-05
ENSCAFG00000005466	KYNU	-2.11729	1.56e-05
ENSCAFG00000023142	FAM196B	1.96762	1.59e-05
ENSCAFG00000001704	APOL6	1.23785	1.6e-05
ENSCAFG00000014236	FDX1	-1.14644	1.63e-05
ENSCAFG00000018583	PDE4B	1.98483	1.63e-05
ENSCAFG00000010423	COL4A4	-1.66254	1.64e-05
ENSCAFG00000016197	TKFC	-1.87646	1.65e-05
ENSCAFG00000005995	C12orf29	-1.07996	1.72e-05
ENSCAFG00000009202	KNL1	1.92156	1.72e-05
ENSCAFG00000028968	SLC25A32	-1.02538	1.72e-05
ENSCAFG00000007906	WWC2	-0.695065	1.73e-05
ENSCAFG00000008308	NFS1	-0.936506	1.8e-05
ENSCAFG00000013735		1.43242	1.8e-05
ENSCAFG00000007239		1.8489	1.81e-05
ENSCAFG00000007489	RILPL2	-1.31311	1.81e-05
ENSCAFG00000009320	ARHGAP24	-0.713997	1.83e-05
ENSCAFG00000011057	TRAIP	2.59285	1.83e-05
ENSCAFG00000016090	TOP2A	2.59673	1.83e-05
ENSCAFG00000007170	PCCB	-1.81601	1.84e-05
ENSCAFG00000007649	MPEG1	1.57273	1.85e-05
ENSCAFG00000011995	THEMIS2	1.89867	1.85e-05
ENSCAFG00000019685	CARD9	1.9122	1.86e-05
ENSCAFG00000005838	PCCA	-1.03079	1.88e-05
ENSCAFG00000008174	LARP4	-0.865043	1.89e-05
ENSCAFG00000002538		-2.21369	1.9e-05
ENSCAFG00000005063	QRICH2	-3.0937	1.9e-05
ENSCAFG00000007497	KIF11	2.43938	1.92e-05
ENSCAFG00000005961	MRPS31	-1.08274	1.94e-05
ENSCAFG00000020090	LDHD	-2.60934	1.94e-05
ENSCAFG00000020362	HSD11B2	-1.84333	1.94e-05
ENSCAFG00000032344	C1QB	1.783	2e-05
ENSCAFG00000000874	THBS2	2.38881	2.03e-05
ENSCAFG00000025112		-1.10243	2.03e-05
ENSCAFG00000004024	RINT1	-0.740626	2.04e-05
ENSCAFG00000006334	GRTP1	-2.09542	2.06e-05
ENSCAFG00000010426	COL4A3	-1.5703	2.07e-05
ENSCAFG00000018143	ETFA	-1.29199	2.07e-05
ENSCAFG00000007073	ACOXL	2.45678	2.08e-05
ENSCAFG00000004406	FBLN2	1.75578	2.14e-05
ENSCAFG00000008770	TMEM116	-1.66031	2.14e-05
ENSCAFG00000003404		1.79288	2.15e-05
ENSCAFG00000016095		-1.26615	2.15e-05
ENSCAFG00000029771	LYRM5	-1.58973	2.15e-05
ENSCAFG00000030145		-1.27652	2.15e-05
ENSCAFG00000018424	TOM1L2	-1.09628	2.17e-05
ENSCAFG00000008234		2.58616	2.18e-05
ENSCAFG00000008683		-2.14059	2.19e-05
ENSCAFG00000009414	CHAC1	-2.11947	2.21e-05
ENSCAFG00000011101	GPR137B	-1.73007	2.21e-05
ENSCAFG00000006502		-1.97323	2.22e-05
ENSCAFG00000014903	POLN	-1.41715	2.22e-05
ENSCAFG00000030355	CNTD2	-2.78564	2.22e-05
ENSCAFG00000001456	GCAT	-2.61762	2.29e-05
ENSCAFG00000009519	WISP2	2.60782	2.29e-05
ENSCAFG00000019735	PIK3CD	1.69551	2.29e-05
ENSCAFG00000011827		-2.17745	2.35e-05
ENSCAFG00000010593	GSTO1	1.12342	2.39e-05
ENSCAFG00000012593		2.73142	2.39e-05
ENSCAFG00000015581	A1CF	-2.80022	2.39e-05
ENSCAFG00000020429	DEPDC1	2.56181	2.42e-05
ENSCAFG00000004762	SLC25A19	1.28311	2.48e-05
ENSCAFG00000015872	TSPAN14	0.891218	2.48e-05
ENSCAFG00000017644	GALNT10	1.18819	2.48e-05
ENSCAFG00000029394	HAS2	2.93384	2.48e-05
ENSCAFG00000030269	MFAP4	2.70019	2.49e-05
ENSCAFG00000008877	BUB1B	2.14925	2.53e-05
ENSCAFG00000009182	CPOX	-1.25998	2.61e-05
ENSCAFG00000005528	TIMP2	0.997494	2.63e-05
ENSCAFG00000018776	NTAN1	-1.64806	2.63e-05
ENSCAFG00000020471		1.6075	2.63e-05
ENSCAFG00000016172	TLR6	2.05862	2.7e-05
ENSCAFG00000031869		2.09394	2.7e-05
ENSCAFG00000009817	KCNJ15	-2.06926	2.73e-05
ENSCAFG00000011620	FANCI	1.38901	2.86e-05
ENSCAFG00000006215	POLE	1.58308	2.87e-05
ENSCAFG00000017482	ITGA11	2.67166	2.87e-05
ENSCAFG00000013255	MKI67	2.3766	2.93e-05
ENSCAFG00000018598	C6	1.84123	2.96e-05
ENSCAFG00000007328	KRT80	2.83034	2.99e-05
ENSCAFG00000015014	SLC7A4	1.55238	2.99e-05
ENSCAFG00000023349		2.51927	2.99e-05
ENSCAFG00000007146	SACS	1.2266	3.01e-05
ENSCAFG00000017017	THBS3	1.5334	3.03e-05
ENSCAFG00000010390	AK2	-1.34004	3.2e-05
ENSCAFG00000015340	ADK	-1.25884	3.2e-05
ENSCAFG00000015704	FH	-1.45456	3.2e-05
ENSCAFG00000003539	CLSPN	2.30596	3.21e-05
ENSCAFG00000012963		1.98389	3.21e-05
ENSCAFG00000016602	SMOC1	-2.59503	3.21e-05
ENSCAFG00000012775		0.833162	3.22e-05
ENSCAFG00000007499		-2.76664	3.25e-05
ENSCAFG00000010881	IGF1R	-0.711235	3.26e-05
ENSCAFG00000006612	SUCLG2	-1.87057	3.27e-05
ENSCAFG00000005248	TUBAL3	-2.57826	3.28e-05
ENSCAFG00000018511		2.06963	3.28e-05
ENSCAFG00000028848	JUNB	2.03415	3.28e-05
ENSCAFG00000010438	IFIH1	1.29422	3.31e-05
ENSCAFG00000002848	BCKDHB	-1.5452	3.41e-05
ENSCAFG00000017756	UQCRC2	-1.09206	3.41e-05
ENSCAFG00000001229	C6orf106	-1.03338	3.45e-05
ENSCAFG00000006243	GNPDA1	-1.37259	3.46e-05
ENSCAFG00000012134	TMEM27	-2.74879	3.46e-05
ENSCAFG00000019490	HAGH	-2.33131	3.5e-05
ENSCAFG00000023594	CSRP2	-1.76166	3.5e-05
ENSCAFG00000016926		-1.26932	3.51e-05
ENSCAFG00000014244	NDUFA13	-1.169	3.57e-05
ENSCAFG00000008618	DSN1	2.00577	3.58e-05
ENSCAFG00000013423	FUOM	-2.70777	3.59e-05
ENSCAFG00000014091	RBP5	-2.649	3.59e-05
ENSCAFG00000008784	WWP1	-0.801952	3.62e-05
ENSCAFG00000012403	COL7A1	1.838	3.62e-05
ENSCAFG00000013049	EGR2	2.34046	3.62e-05
ENSCAFG00000014117	MMP11	1.56447	3.62e-05
ENSCAFG00000032014	RAB39A	2.09279	3.68e-05
ENSCAFG00000017623	LRRC49	1.52064	3.71e-05
ENSCAFG00000019408	ARHGAP4	2.11995	3.71e-05
ENSCAFG00000014987	WNT10A	2.80872	3.72e-05
ENSCAFG00000024310	FBXO27	-2.03622	3.72e-05
ENSCAFG00000004006	SVIL	1.16081	3.76e-05
ENSCAFG00000013015		1.76156	3.79e-05
ENSCAFG00000008833	ACP2	-1.04816	3.8e-05
ENSCAFG00000012255	RAB17	-2.41358	3.8e-05
ENSCAFG00000009426	TTPAL	-1.19364	3.82e-05
ENSCAFG00000013817	SRGN	1.83469	3.83e-05
ENSCAFG00000020261		-1.46593	3.85e-05
ENSCAFG00000003102		-2.22705	3.86e-05
ENSCAFG00000007057	NPHP1	1.49755	3.92e-05
ENSCAFG00000008723	SPI1	1.95135	3.93e-05
ENSCAFG00000010741		-1.38703	3.98e-05
ENSCAFG00000013958	FAH	-2.4868	4.04e-05
ENSCAFG00000001444	FGD2	1.53475	4.07e-05
ENSCAFG00000015769	SLC6A13	-2.83892	4.07e-05
ENSCAFG00000012096	FAM126B	-0.963117	4.08e-05
ENSCAFG00000004989	ACOX1	-1.44779	4.09e-05
ENSCAFG00000019811	SPIRE2	1.45742	4.1e-05
ENSCAFG00000003532	AASS	-2.15879	4.11e-05
ENSCAFG00000010868	GPAM	-1.04758	4.11e-05
ENSCAFG00000015026	DLGAP5	2.6009	4.15e-05
ENSCAFG00000003591	C5	2.46626	4.17e-05
ENSCAFG00000004347		-1.39682	4.19e-05
ENSCAFG00000008617	GLRB	2.32805	4.2e-05
ENSCAFG00000005217	NCAPG2	1.8569	4.21e-05
ENSCAFG00000014653		-3.15255	4.24e-05
ENSCAFG00000014054	ACHE	2.4871	4.27e-05
ENSCAFG00000005188	SPOPL	-0.919889	4.32e-05
ENSCAFG00000003252		2.0907	4.33e-05
ENSCAFG00000007596	SLC25A4	-1.53191	4.38e-05
ENSCAFG00000032746	MXD1	-1.57357	4.38e-05
ENSCAFG00000023467		-1.2468	4.39e-05
ENSCAFG00000004242		-2.74064	4.44e-05
ENSCAFG00000002142	IL1RL1	2.27374	4.53e-05
ENSCAFG00000030926	GIPC2	-1.97951	4.54e-05
ENSCAFG00000013883		-1.55713	4.55e-05
ENSCAFG00000010190	TMPRSS2	-1.87701	4.62e-05
ENSCAFG00000031273		2.87882	4.62e-05
ENSCAFG00000003748	GEN1	1.23422	4.64e-05
ENSCAFG00000003889	WEE2	-2.04447	4.64e-05
ENSCAFG00000015861	FAM213A	-1.83684	4.64e-05
ENSCAFG00000004260		-1.06396	4.66e-05
ENSCAFG00000008933	NLRC5	1.16309	4.68e-05
ENSCAFG00000000848		1.79781	4.71e-05
ENSCAFG00000011919	CHEK2	-1.40138	4.85e-05
ENSCAFG00000002744	SPTBN1	-0.825412	4.86e-05
ENSCAFG00000006634	JAKMIP2	-1.51501	4.86e-05
ENSCAFG00000017535	KIF23	-1.39289	4.86e-05
ENSCAFG00000005630	P2RY2	2.27651	4.92e-05
ENSCAFG00000012044	ADAMTSL4	1.36496	4.94e-05
ENSCAFG00000015143	TAPBPL	1.53203	4.99e-05
ENSCAFG00000022742		-1.3701	5.12e-05
ENSCAFG00000011089	ARNTL2	2.01206	5.13e-05
ENSCAFG00000030170	ZNF229	1.28685	5.13e-05
ENSCAFG00000017447	IL4R	1.37649	5.28e-05
ENSCAFG00000018372		-1.26747	5.28e-05
ENSCAFG00000000026		-1.55215	5.3e-05
ENSCAFG00000013800	FIS1	-0.801402	5.38e-05
ENSCAFG00000002873		-2.43332	5.41e-05
ENSCAFG00000030541	PDZRN3	-1.41533	5.41e-05
ENSCAFG00000016732	SIPA1L1	-1.51749	5.49e-05
ENSCAFG00000019464	SLC34A3	-2.557	5.52e-05
ENSCAFG00000017469	CALML4	-2.03332	5.63e-05
ENSCAFG00000020040		-0.683513	5.64e-05
ENSCAFG00000014599	GOLIM4	-1.06502	5.66e-05
ENSCAFG00000030647		1.15453	5.71e-05
ENSCAFG00000031121		2.94642	5.74e-05
ENSCAFG00000011117	FABP3	-2.32545	5.77e-05
ENSCAFG00000005857	GGACT	-1.12906	5.79e-05
ENSCAFG00000012367		1.15553	5.79e-05
ENSCAFG00000012532		2.10974	5.79e-05
ENSCAFG00000002207		-3.02363	5.86e-05
ENSCAFG00000013889		2.48596	5.87e-05
ENSCAFG00000004143	GATA2	-1.26186	5.9e-05
ENSCAFG00000006898	PDHX	-0.977326	5.92e-05
ENSCAFG00000000902		1.48959	5.95e-05
ENSCAFG00000008681		-1.34301	5.95e-05
ENSCAFG00000007326	ADHFE1	-1.51042	6.02e-05
ENSCAFG00000001272		-2.89644	6.05e-05
ENSCAFG00000004906	AQP11	-2.04244	6.05e-05
ENSCAFG00000017821	SETD3	-1.13953	6.06e-05
ENSCAFG00000020343	IFI44L	2.18046	6.1e-05
ENSCAFG00000019921	COX4I1	-1.33138	6.13e-05
ENSCAFG00000030753		-2.44836	6.14e-05
ENSCAFG00000001037	FER1L6	-2.32833	6.25e-05
ENSCAFG00000006655	ADGRD1	1.90305	6.28e-05
ENSCAFG00000023079	AFF3	1.47919	6.29e-05
ENSCAFG00000008296	CHDH	-1.95899	6.34e-05
ENSCAFG00000006913		-1.38465	6.4e-05
ENSCAFG00000006862		-1.59773	6.43e-05
ENSCAFG00000012975	MAP4	0.686397	6.43e-05
ENSCAFG00000009692		-0.93159	6.49e-05
ENSCAFG00000009722	TOX3	-1.47307	6.5e-05
ENSCAFG00000010160		-1.4605	6.5e-05
ENSCAFG00000015728	SYT16	1.86089	6.5e-05
ENSCAFG00000017439	USP43	1.79173	6.5e-05
ENSCAFG00000031992	SAR1B	-1.04546	6.61e-05
ENSCAFG00000001567	SH3GL2	-1.00026	6.63e-05
ENSCAFG00000018612	CARD6	1.33645	6.68e-05
ENSCAFG00000014660	AOC3	-1.81729	6.72e-05
ENSCAFG00000031478		-0.820822	6.74e-05
ENSCAFG00000011180	MXRA5	1.62547	6.78e-05
ENSCAFG00000031841		2.53727	6.83e-05
ENSCAFG00000003535	GLI3	1.29746	6.89e-05
ENSCAFG00000012120		1.66966	6.89e-05
ENSCAFG00000000112	SLC39A5	-2.28926	6.91e-05
ENSCAFG00000000253	PEX7	-1.02587	6.91e-05
ENSCAFG00000003887	APOB	-2.36358	6.91e-05
ENSCAFG00000018875	HOOK1	-1.4427	6.91e-05
ENSCAFG00000020112	ABCD3	-0.996523	6.91e-05
ENSCAFG00000012206		-2.13392	6.93e-05
ENSCAFG00000005381	MAP6	2.38967	7e-05
ENSCAFG00000008411	NDUFS3	-0.986705	7.02e-05
ENSCAFG00000025004		-2.15158	7.05e-05
ENSCAFG00000004827	DHTKD1	-2.16682	7.08e-05
ENSCAFG00000008348	TM4SF4	2.91031	7.28e-05
ENSCAFG00000020354	CARMIL2	1.6373	7.32e-05
ENSCAFG00000009152	HDAC7	1.28165	7.36e-05
ENSCAFG00000019187	MATK	2.12405	7.43e-05
ENSCAFG00000018846	SPIRE1	-0.898776	7.44e-05
ENSCAFG00000012630	CNKSR1	-1.09358	7.48e-05
ENSCAFG00000025063		1.20593	7.48e-05
ENSCAFG00000023903	RNF212B	-1.66716	7.51e-05
ENSCAFG00000003373	DGKI	1.64361	7.52e-05
ENSCAFG00000008409	VEGFC	1.1985	7.56e-05
ENSCAFG00000001106	LAMA2	1.46867	7.62e-05
ENSCAFG00000015172	CD9	1.21501	7.64e-05
ENSCAFG00000030360		1.39775	7.64e-05
ENSCAFG00000015721	LIPA	-1.971	7.83e-05
ENSCAFG00000008343	TM4SF1	1.65925	7.87e-05
ENSCAFG00000012863	CCDC47	-0.777997	7.87e-05
ENSCAFG00000010329	OSBPL5	1.20556	7.94e-05
ENSCAFG00000016011		1.65502	7.95e-05
ENSCAFG00000003244	HDHD3	-1.58364	7.96e-05
ENSCAFG00000016413	GNAI1	-0.826742	7.99e-05
ENSCAFG00000030915		2.77831	8.2e-05
ENSCAFG00000014286	C17orf53	2.41086	8.3e-05
ENSCAFG00000030508	TMSB4Y	1.31559	8.3e-05
ENSCAFG00000014364	GRPEL1	-1.20296	8.36e-05
ENSCAFG00000011594	RLBP1	2.71477	8.41e-05
ENSCAFG00000032608	LURAP1L	1.52262	8.42e-05
ENSCAFG00000025115		1.9891	8.43e-05
ENSCAFG00000011948	DTX3L	1.30162	8.46e-05
ENSCAFG00000003864	CLEC5A	2.49852	8.49e-05
ENSCAFG00000010155	NFKB2	1.21935	8.56e-05
ENSCAFG00000010887	PPA2	-1.05836	8.65e-05
ENSCAFG00000000835		-2.3244	8.7e-05
ENSCAFG00000031052		2.01909	8.7e-05
ENSCAFG00000000009	PQLC1	-1.37808	8.76e-05
ENSCAFG00000019514	NPHP4	1.12055	8.81e-05
ENSCAFG00000017835	HHIPL1	2.1816	8.87e-05
ENSCAFG00000006275		2.67792	8.92e-05
ENSCAFG00000012329	UQCRC1	-1.55635	8.93e-05
ENSCAFG00000023963	SLC25A1	-1.99321	8.93e-05
ENSCAFG00000029218		1.68704	8.93e-05
ENSCAFG00000016838	KAT8	-0.990072	8.96e-05
ENSCAFG00000012667	CYBRD1	1.13401	8.97e-05
ENSCAFG00000007873		2.14243	9.01e-05
ENSCAFG00000005621	BHLHE40	0.98838	9.02e-05
ENSCAFG00000000309	FUCA2	-0.844425	9.07e-05
ENSCAFG00000014774	GPR160	-1.07802	9.24e-05
ENSCAFG00000012836	ADAMTS4	2.62745	9.32e-05
ENSCAFG00000018173	LAMA3	2.10246	9.37e-05
ENSCAFG00000007062	BUB1	2.06994	9.44e-05
ENSCAFG00000003442	ATP6V1B1	-1.23647	9.48e-05
ENSCAFG00000000242	PHYKPL	-1.78643	9.54e-05
ENSCAFG00000018101	CD74	1.99195	9.54e-05
ENSCAFG00000010898	EI24	-0.887311	9.61e-05
ENSCAFG00000030033	ERP29	-1.64393	9.61e-05
ENSCAFG00000016422	TNFRSF1B	1.73826	9.63e-05
ENSCAFG00000032747	FN3K	-1.76376	9.67e-05
ENSCAFG00000003488	PAPPA	1.68547	9.78e-05
ENSCAFG00000031015	YWHAH	1.04942	9.78e-05
ENSCAFG00000003342	NAPSA	-2.54836	9.94e-05
ENSCAFG00000014028		-2.7054	9.95e-05
ENSCAFG00000012111	NDUFB3	-0.967758	0.000100043
ENSCAFG00000015377	KIAA0586	0.836021	0.000101463
ENSCAFG00000002589	COL9A1	2.57947	0.000101814
ENSCAFG00000000750	SLC22A1	-2.50831	0.000102628
ENSCAFG00000000721	ISOC1	-1.0901	0.000103055
ENSCAFG00000008481		-1.11708	0.00010339
ENSCAFG00000016788	GPATCH4	1.11063	0.000103855
ENSCAFG00000004770	KIF2C	1.64357	0.000104288
ENSCAFG00000008093	HPD	-2.97752	0.000104944
ENSCAFG00000005024		-1.29216	0.000105003
ENSCAFG00000010547		1.4618	0.000105273
ENSCAFG00000012968	HELZ2	1.64474	0.000105978
ENSCAFG00000010473	SH3PXD2A	1.2124	0.000106144
ENSCAFG00000007637	ACSS2	-1.48916	0.000106517
ENSCAFG00000013918		1.63194	0.000106517
ENSCAFG00000009877	ITGB6	1.91396	0.000107109
ENSCAFG00000007423	CPEB3	-1.3324	0.000108088
ENSCAFG00000018597	LAMA1	-2.42701	0.000109261
ENSCAFG00000005276		-2.55892	0.000109973
ENSCAFG00000009211		-1.29422	0.000109973
ENSCAFG00000019205	PIP5K1C	-1.70215	0.000109973
ENSCAFG00000005037	KLF5	1.22489	0.000110065
ENSCAFG00000011706		1.55594	0.000110359
ENSCAFG00000012980	SMCO3	1.87496	0.000110773
ENSCAFG00000012128	LRP2	-2.434	0.000111163
ENSCAFG00000014639	C1QC	1.75154	0.000111163
ENSCAFG00000018330	LIG3	-0.95934	0.000111648
ENSCAFG00000009218	MORN4	-1.19822	0.000112966
ENSCAFG00000019861	GALNS	1.46635	0.000113272
ENSCAFG00000004581	RBSN	-1.20051	0.00011465
ENSCAFG00000005537	LGALS3BP	1.63648	0.00011465
ENSCAFG00000019207	HMOX2	-1.00803	0.000114768
ENSCAFG00000001416	GLDC	-2.35357	0.000115179
ENSCAFG00000032761	DCLK3	-2.52958	0.000117329
ENSCAFG00000012109		-1.55982	0.000117514
ENSCAFG00000006629	EFCAB1	2.10792	0.000117829
ENSCAFG00000001835		-1.8871	0.000117917
ENSCAFG00000014617	ECD	-0.729079	0.000117917
ENSCAFG00000000482	FLT4	0.905842	0.00011798
ENSCAFG00000008378	ESCO2	2.22903	0.000118808
ENSCAFG00000020001	DOLPP1	-1.48855	0.000118808
ENSCAFG00000030822		1.3371	0.000118808
ENSCAFG00000032102		1.98458	0.000119513
ENSCAFG00000007862		-1.6756	0.00012573
ENSCAFG00000030662		1.71455	0.00012573
ENSCAFG00000013895	ACBD4	-1.50197	0.00012623
ENSCAFG00000018607	DNAJC6	-1.63539	0.000126966
ENSCAFG00000012291	NIPSNAP1	-1.82493	0.000127577
ENSCAFG00000003059	SNX30	-1.23507	0.000128704
ENSCAFG00000004322	APMAP	-1.19899	0.000128973
ENSCAFG00000012726	PAFAH2	-1.06253	0.000129819
ENSCAFG00000023287	SMIM14	-0.780592	0.000130772
ENSCAFG00000002855		2.39933	0.000131139
ENSCAFG00000013745	BLOC1S6	1.42171	0.000132333
ENSCAFG00000017981	SCAMP5	-1.17282	0.000132333
ENSCAFG00000005058	SCN1A	-1.96215	0.000132824
ENSCAFG00000031290	C1QA	1.63484	0.000133195
ENSCAFG00000016091	SNCG	2.18419	0.000133317
ENSCAFG00000004703		-1.12924	0.000133357
ENSCAFG00000010285	ABCG1	1.53743	0.000133357
ENSCAFG00000031148		-1.92045	0.000134886
ENSCAFG00000004682	FAM171A1	1.37671	0.000135882
ENSCAFG00000006349	TESPA1	2.0975	0.000136332
ENSCAFG00000001490	SH3BP1	1.24352	0.000136535
ENSCAFG00000008316	FAM169A	1.15265	0.000136535
ENSCAFG00000009046	TPCN1	-0.923684	0.000136535
ENSCAFG00000024099	FAT3	-1.39277	0.000136535
ENSCAFG00000017010	NLGN3	1.87888	0.000136553
ENSCAFG00000013741	SLC30A4	1.38201	0.000136893
ENSCAFG00000006888	IL31RA	2.24328	0.00013756
ENSCAFG00000026252		-2.9587	0.000138736
ENSCAFG00000011917	TMEM62	-0.867351	0.00013877
ENSCAFG00000016764	MFSD7	1.69645	0.000140749
ENSCAFG00000003260		1.5763	0.000141303
ENSCAFG00000004399	FZD4	-1.15575	0.000141303
ENSCAFG00000014712	MACROD1	-2.08815	0.000141303
ENSCAFG00000013638		1.38655	0.00014149
ENSCAFG00000002222	ASNS	1.37025	0.000141822
ENSCAFG00000002008		1.34866	0.00014223
ENSCAFG00000006293		-0.72409	0.000142492
ENSCAFG00000011140	KIF14	2.2698	0.00014422
ENSCAFG00000015884	SCCPDH	-1.25999	0.000145498
ENSCAFG00000012298	FES	1.20364	0.000145569
ENSCAFG00000031331	OCIAD2	-1.49307	0.000145569
ENSCAFG00000019012		-2.42006	0.00014634
ENSCAFG00000011967	SMPDL3B	-2.31696	0.000147606
ENSCAFG00000029302		-2.79492	0.000148257
ENSCAFG00000015832		-1.82325	0.000149416
ENSCAFG00000020121		-1.18899	0.00014987
ENSCAFG00000031614	IFIT3	1.72443	0.000151323
ENSCAFG00000013326		2.23534	0.000152271
ENSCAFG00000010284	GPLD1	-1.1332	0.00015286
ENSCAFG00000006117	NUDT16	-2.02477	0.000153317
ENSCAFG00000000985	VDAC1	-1.23022	0.000153522
ENSCAFG00000013954	KIF18B	2.67856	0.000153522
ENSCAFG00000029966		-2.219	0.000153522
ENSCAFG00000000637	SLC12A2	1.55205	0.000154331
ENSCAFG00000016956	KCNMB1	2.32789	0.000154331
ENSCAFG00000019344		-1.72042	0.000154624
ENSCAFG00000005800	GPR18	1.61961	0.000156178
ENSCAFG00000004377	ACBD5	-0.827057	0.000156615
ENSCAFG00000012921	NR1I3	-2.81641	0.000156615
ENSCAFG00000008279	PTPRJ	0.872652	0.000156825
ENSCAFG00000002988	PEX13	-0.773219	0.000157049
ENSCAFG00000000627	SNX9	-0.632288	0.000157111
ENSCAFG00000000982	NDUFA6	-1.3907	0.000157508
ENSCAFG00000006360		-1.57937	0.000158913
ENSCAFG00000008413	EPB41L1	0.955582	0.000161699
ENSCAFG00000012511	AIM1L	-1.83687	0.000162291
ENSCAFG00000019985	COL11A1	2.62712	0.000162291
ENSCAFG00000031746		-2.39458	0.000162291
ENSCAFG00000005225	PLB1	1.9671	0.000162689
ENSCAFG00000014345	FN1	2.09449	0.000163447
ENSCAFG00000003063		1.93003	0.000164184
ENSCAFG00000007473	NUDT12	-0.865592	0.000166646
ENSCAFG00000006371	NRG1	-1.98054	0.000166736
ENSCAFG00000006904	SLC52A3	-1.80641	0.000166736
ENSCAFG00000010717		1.34818	0.000168178
ENSCAFG00000015468		-2.56231	0.000168335
ENSCAFG00000004859	ECHDC3	-1.87226	0.000168371
ENSCAFG00000007224	HTR7	1.82855	0.000169713
ENSCAFG00000013850	PRKRA	-1.08296	0.000169713
ENSCAFG00000029067		1.24841	0.000170675
ENSCAFG00000031237		-2.13962	0.000170675
ENSCAFG00000001204	KIF20A	2.18768	0.000171162
ENSCAFG00000008351	TLR2	1.78142	0.000171198
ENSCAFG00000005006		-1.46938	0.0001721
ENSCAFG00000008214	FHDC1	-1.6958	0.000172307
ENSCAFG00000005130	NAPB	-0.92352	0.000173756
ENSCAFG00000010058	SYT8	1.82255	0.000173959
ENSCAFG00000017004	PPP1R9B	1.35579	0.000174314
ENSCAFG00000032422	RARRES1	1.75422	0.000174314
ENSCAFG00000016704	KIAA1191	-1.40767	0.000174485
ENSCAFG00000024867	TRIM22	2.0951	0.000174668
ENSCAFG00000001519	CSF2RB	1.91883	0.00017609
ENSCAFG00000008051		-0.964609	0.000176101
ENSCAFG00000018129		2.3218	0.000176255
ENSCAFG00000011911	COL6A1	2.0002	0.000176873
ENSCAFG00000017264		2.36593	0.0001781
ENSCAFG00000013659	EIF4A2	-0.609199	0.000178113
ENSCAFG00000004722		1.25861	0.000178486
ENSCAFG00000012880		2.48244	0.000179439
ENSCAFG00000003196	RRAGC	-0.839256	0.000180165
ENSCAFG00000013371	ETV6	0.684842	0.000180792
ENSCAFG00000015209	TUBA4A	-1.84473	0.000184628
ENSCAFG00000014265	FBXO24	1.87691	0.000185356
ENSCAFG00000016106	CDC6	2.06434	0.000185495
ENSCAFG00000010588	MARCKSL1	1.95214	0.000186454
ENSCAFG00000000430	ESR1	1.44229	0.000186536
ENSCAFG00000007055	CHCHD7	-0.945902	0.000186536
ENSCAFG00000005150		1.61873	0.000186828
ENSCAFG00000007592	TSHZ3	1.15804	0.000186841
ENSCAFG00000017149	IGDCC3	-2.10319	0.000186841
ENSCAFG00000002011	HEPACAM2	-1.82908	0.000187813
ENSCAFG00000009587	BMP1	0.921219	0.000188132
ENSCAFG00000012932	RHOBTB1	-1.66556	0.000188132
ENSCAFG00000003792		-2.23308	0.000188314
ENSCAFG00000013922	ARNT2	-1.45914	0.000188387
ENSCAFG00000005396	CMTM6	-0.893396	0.000189169
ENSCAFG00000007149	FBLN7	1.28591	0.000189598
ENSCAFG00000017404	SCPEP1	-1.2218	0.000190038
ENSCAFG00000003353		-1.27828	0.000193297
ENSCAFG00000010971	SATB2	-1.00649	0.000193514
ENSCAFG00000002277	SUSD3	-2.5115	0.000194429
ENSCAFG00000007885	SLC12A6	-1.01907	0.000194429
ENSCAFG00000007308	DEPDC7	-1.90096	0.000195547
ENSCAFG00000009156	IRF4	1.64419	0.000196444
ENSCAFG00000011489		-0.832766	0.000196697
ENSCAFG00000014738		-1.52144	0.000197161
ENSCAFG00000006130	PXMP2	-1.11853	0.000197275
ENSCAFG00000017626	FAXDC2	-0.945411	0.000197275
ENSCAFG00000024982	C4BPA	2.68647	0.000197462
ENSCAFG00000000820		-2.74054	0.000198676
ENSCAFG00000008857	CACNB3	1.26502	0.000198676
ENSCAFG00000025281		2.41351	0.00019921
ENSCAFG00000002081	CDC37L1	-0.818464	0.000199265
ENSCAFG00000010167		1.98767	0.000199265
ENSCAFG00000013713		-2.28229	0.000200285
ENSCAFG00000009822	HTATIP2	-1.33209	0.000202192
ENSCAFG00000012175	SLC26A6	-1.835	0.000203525
ENSCAFG00000005677	ARAP1	0.760313	0.000204557
ENSCAFG00000008028	SLC9A9	1.43238	0.000206063
ENSCAFG00000001498	MPDZ	-1.22991	0.000206301
ENSCAFG00000009417		0.877062	0.000207082
ENSCAFG00000018322	LRRC8E	1.66903	0.000207735
ENSCAFG00000016617		-1.08194	0.000208275
ENSCAFG00000012992	SDHC	-1.3634	0.000208508
ENSCAFG00000006051		1.49775	0.000208596
ENSCAFG00000023333	C5orf30	-1.33546	0.000209072
ENSCAFG00000002595	TMEM150B	1.82181	0.00020916
ENSCAFG00000009799	NCAPD3	0.986083	0.00020916
ENSCAFG00000003189	RHBDL2	1.88674	0.000210067
ENSCAFG00000031150	PAIP2	-0.799602	0.0002115
ENSCAFG00000007137	TOX	1.71733	0.000213888
ENSCAFG00000014527	NPAT	-0.82825	0.000213888
ENSCAFG00000030152	NDUFS6	-1.41715	0.000213888
ENSCAFG00000004245	KIF3C	1.05921	0.00021393
ENSCAFG00000016627	ARHGAP23	1.11655	0.000216036
ENSCAFG00000015940	ADIPOR2	-1.17241	0.000217773
ENSCAFG00000030390	MRPS15	-0.892163	0.000219232
ENSCAFG00000030486		2.3742	0.000219232
ENSCAFG00000003609	GJB4	2.43434	0.000219713
ENSCAFG00000015455	ECT2	1.72102	0.000220945
ENSCAFG00000019676	ERRFI1	-2.35884	0.000221565
ENSCAFG00000005682	NGLY1	-0.74688	0.000221579
ENSCAFG00000013366		-1.37411	0.000221579
ENSCAFG00000023363	CNDP2	-1.63763	0.000222326
ENSCAFG00000017532		1.04881	0.000222609
ENSCAFG00000005182	FANCD2	1.37624	0.000224211
ENSCAFG00000007047		1.3403	0.000225807
ENSCAFG00000008627		-1.29256	0.000226609
ENSCAFG00000005748	IDO2	-1.57885	0.000227705
ENSCAFG00000003411	EZH2	1.14176	0.000228558
ENSCAFG00000011479		1.27553	0.000228867
ENSCAFG00000014224	IKZF2	1.44775	0.000229338
ENSCAFG00000023645	REEP6	-2.61865	0.000230013
ENSCAFG00000019338	PKMYT1	2.29205	0.000232111
ENSCAFG00000007410	SNTA1	-2.26486	0.000233189
ENSCAFG00000004755	ETHE1	-1.30603	0.000234172
ENSCAFG00000008321	SEMA4F	1.1096	0.00023459
ENSCAFG00000015452	ARL6IP1	-1.35753	0.00023459
ENSCAFG00000025172		2.25026	0.000236269
ENSCAFG00000004902	DIAPH3	2.28267	0.000238494
ENSCAFG00000009700	IRAK4	1.22083	0.000238638
ENSCAFG00000013972		-0.836632	0.000239919
ENSCAFG00000006966	ST5	0.697048	0.000240649
ENSCAFG00000002982	MYBPC2	1.4891	0.000240685
ENSCAFG00000008596		1.94375	0.000243422
ENSCAFG00000009128		-0.714774	0.000244297
ENSCAFG00000020109	RFWD3	-0.781727	0.000244637
ENSCAFG00000000225		1.77034	0.000245083
ENSCAFG00000031543		1.80402	0.000245238
ENSCAFG00000028743	C18orf32	-0.846255	0.000245342
ENSCAFG00000010571	DAPP1	1.94649	0.000245368
ENSCAFG00000000247	MAP7	-0.998938	0.000245758
ENSCAFG00000017455	GAS7	1.77086	0.00024667
ENSCAFG00000009281		1.48986	0.000247419
ENSCAFG00000025436	C3AR1	2.07979	0.000248131
ENSCAFG00000004488	SLC39A12	2.56179	0.00024865
ENSCAFG00000016534	ACTN1	1.44857	0.000249143
ENSCAFG00000020416	CMTM3	1.55305	0.000250783
ENSCAFG00000012530	PTPN14	0.866601	0.000251852
ENSCAFG00000017207	CCNG1	-0.920029	0.000252174
ENSCAFG00000020369	SLC9A5	1.32992	0.0002537
ENSCAFG00000000072		1.39556	0.000253905
ENSCAFG00000010512	DAW1	2.29464	0.000256872
ENSCAFG00000004329	APBB1IP	1.8336	0.000257151
ENSCAFG00000018665		-0.916682	0.000258187
ENSCAFG00000012086	CTSS	1.07384	0.00026193
ENSCAFG00000006910	APIP	-0.871583	0.000262297
ENSCAFG00000012309	ANXA9	-1.16498	0.000263676
ENSCAFG00000015930	RGR	-2.53522	0.000268472
ENSCAFG00000011890	FAM162A	-0.880879	0.000268484
ENSCAFG00000007894	EYA1	-2.07886	0.000269249
ENSCAFG00000012380	SLC37A4	-1.8934	0.0002705
ENSCAFG00000006740	OLFML1	1.38379	0.000272959
ENSCAFG00000007000	AKIP1	0.938712	0.000273244
ENSCAFG00000000103	ZNF532	0.824025	0.000275354
ENSCAFG00000029948	IDNK	-0.999982	0.000275934
ENSCAFG00000016160	EPHX1	-1.40727	0.000277061
ENSCAFG00000018752	IL7R	2.29847	0.000277345
ENSCAFG00000015130	ABCB6	-1.35352	0.000278374
ENSCAFG00000010874		1.22075	0.000279013
ENSCAFG00000009634	NFKBIZ	1.0303	0.000279401
ENSCAFG00000013515		-1.28433	0.000282059
ENSCAFG00000017687		-1.37092	0.000282461
ENSCAFG00000030702	GABRB3	-2.47749	0.000282519
ENSCAFG00000000934	COL14A1	1.86465	0.000283138
ENSCAFG00000011330	NEK7	-0.768477	0.000283356
ENSCAFG00000002923	CLEC11A	1.78389	0.000283574
ENSCAFG00000001923	DNAI1	2.05908	0.000284065
ENSCAFG00000014124	CHCHD10	-1.944	0.00028499
ENSCAFG00000005846	GCGR	-1.52937	0.000286288
ENSCAFG00000009411	HNF4A	-2.48086	0.000286288
ENSCAFG00000009766		-1.32137	0.000286288
ENSCAFG00000017931	RNF128	-1.78684	0.000286288
ENSCAFG00000013026	HEATR5A	-0.784566	0.000288108
ENSCAFG00000013243		1.44026	0.000288108
ENSCAFG00000019790	KCNC4	-1.66218	0.000289679
ENSCAFG00000032359	GIMAP2	1.98189	0.000289679
ENSCAFG00000005861	NDUFA2	-0.986194	0.000289747
ENSCAFG00000015181	AKR7A2	-2.04171	0.000292
ENSCAFG00000000678		1.23617	0.000293427
ENSCAFG00000015963	FADS3	1.25435	0.000293508
ENSCAFG00000007564	IMMT	-0.957142	0.000295827
ENSCAFG00000009409	ECI2	-1.01088	0.000296152
ENSCAFG00000001117	TMEM200A	2.2131	0.000296529
ENSCAFG00000003374	IKZF1	1.9832	0.000296529
ENSCAFG00000016185	ENAH	0.877688	0.00030037
ENSCAFG00000010987	SLC25A6	-1.21621	0.000302294
ENSCAFG00000006491	ITGA5	1.12051	0.000304373
ENSCAFG00000018086	AMN	-2.30254	0.000307112
ENSCAFG00000000134	RBMS2	0.909165	0.00030767
ENSCAFG00000001852	ADAM22	1.84171	0.000311387
ENSCAFG00000002104	SGCE	1.37886	0.000311387
ENSCAFG00000005437	SLCO2B1	1.20165	0.000311555
ENSCAFG00000007778	BIN2	1.58377	0.000312365
ENSCAFG00000016081	CECR5	-1.28927	0.000313555
ENSCAFG00000028879	PTRF	0.968243	0.000313555
ENSCAFG00000004345	RCBTB1	-0.816699	0.000314466
ENSCAFG00000011177	SLC7A7	-1.99421	0.000320047
ENSCAFG00000031249		-1.22255	0.000320047
ENSCAFG00000018704		-1.37952	0.000320698
ENSCAFG00000028705	DHDDS	-1.05146	0.000320698
ENSCAFG00000002283	FGD3	1.42526	0.000321156
ENSCAFG00000010696	ADD3	-0.89294	0.000325412
ENSCAFG00000013913		1.14639	0.000326051
ENSCAFG00000012628	TMEM25	-1.83169	0.000326213
ENSCAFG00000007944	PAQR9	-2.64308	0.000328764
ENSCAFG00000002834		1.87137	0.000329007
ENSCAFG00000011476	PITPNC1	-1.09898	0.000332807
ENSCAFG00000012903	RUNX3	1.94498	0.000333553
ENSCAFG00000020342	IFI44	2.03851	0.000334442
ENSCAFG00000031922		-2.4677	0.000335608
ENSCAFG00000009530	ANKRD31	-2.25912	0.000336506
ENSCAFG00000023922	AQP3	-1.76315	0.000336797
ENSCAFG00000007594	CD180	2.17873	0.000340747
ENSCAFG00000020037	TBC1D13	-1.03757	0.000341276
ENSCAFG00000009821	PDZRN4	2.07953	0.00034156
ENSCAFG00000020235	STRBP	-0.571909	0.000343993
ENSCAFG00000011108	GNA13	-0.735922	0.000345164
ENSCAFG00000016277	HSD17B10	-1.11982	0.000348924
ENSCAFG00000017953	MORC4	-0.937662	0.000348924
ENSCAFG00000016276	TECR	-1.3176	0.000349467
ENSCAFG00000006421	GAS6	-1.21715	0.000350312
ENSCAFG00000013935	FAM20B	-0.822756	0.000350312
ENSCAFG00000023783	ZBP1	2.11684	0.000350955
ENSCAFG00000001515	STRIP2	-1.89618	0.000351232
ENSCAFG00000015735	EPS15L1	-0.827114	0.00035192
ENSCAFG00000000432	CCT2	-0.961655	0.000352434
ENSCAFG00000012370	SCLY	-0.857502	0.000354602
ENSCAFG00000001360	CBX7	-1.41918	0.000356886
ENSCAFG00000016353	MPP5	-1.01999	0.00035796
ENSCAFG00000012364	FLVCR1	1.85788	0.00035929
ENSCAFG00000023919	SLC8A3	1.94153	0.000359972
ENSCAFG00000032587		-2.49679	0.000363589
ENSCAFG00000008600	DNAJC22	-2.03901	0.00036389
ENSCAFG00000019100	FAM134B	-1.5852	0.000367622
ENSCAFG00000009056	ADAM28	1.68944	0.000368043
ENSCAFG00000008561	WDR54	-1.17219	0.000368293
ENSCAFG00000009802	CYLD	0.805183	0.000368293
ENSCAFG00000010047	2016-03-06	-0.796262	0.000368688
ENSCAFG00000031280	KCNJ8	-1.46359	0.000368868
ENSCAFG00000013420	ETV5	-1.70062	0.000371796
ENSCAFG00000032183	SGPP1	-1.29938	0.000371796
ENSCAFG00000005194	PFKFB3	1.5582	0.00037448
ENSCAFG00000009026	NECAB1	-1.93592	0.000375868
ENSCAFG00000029890	FGF9	-2.09684	0.000377728
ENSCAFG00000032403	MAP3K7CL	2.24352	0.000377841
ENSCAFG00000002014	USP46	-0.929773	0.000378659
ENSCAFG00000029155	COX7A2	-0.821715	0.000379825
ENSCAFG00000023107	OAS2	1.95486	0.000380156
ENSCAFG00000003875	PLK4	2.05237	0.000383858
ENSCAFG00000023507	CNPPD1	-1.48189	0.000384061
ENSCAFG00000001084	CXCL14	2.4266	0.000385195
ENSCAFG00000005123	NUMBL	1.6035	0.000386753
ENSCAFG00000009559	RCAN1	1.73666	0.000387471
ENSCAFG00000011808	TSHZ2	1.29269	0.000387471
ENSCAFG00000015495	SLC3A2	-1.80063	0.000387471
ENSCAFG00000030659	NDUFS5	-0.912598	0.00038927
ENSCAFG00000012884	RORC	-1.92051	0.000389797
ENSCAFG00000031425	PRPSAP1	-0.834699	0.000389797
ENSCAFG00000019694	GPSM1	1.42458	0.000393152
ENSCAFG00000010775	MEF2A	0.863845	0.000393852
ENSCAFG00000001487		1.51364	0.00039419
ENSCAFG00000003159		-1.39735	0.000394859
ENSCAFG00000001450	MEST	2.24505	0.000395091
ENSCAFG00000002235	CHST10	0.934438	0.000396755
ENSCAFG00000010692	USF3	-0.853011	0.000396755
ENSCAFG00000011063	SERINC2	1.49918	0.00040047
ENSCAFG00000007963	BLK	2.22647	0.000405023
ENSCAFG00000018623	EVI2B	1.53399	0.000408347
ENSCAFG00000018935	CFAP53	-0.886605	0.000409172
ENSCAFG00000006917	MAP3K1	1.04333	0.000409809
ENSCAFG00000032463		-0.691184	0.00041003
ENSCAFG00000012434	CTSF	-1.22331	0.000415321
ENSCAFG00000007384	CYP4V2	-0.98742	0.000416465
ENSCAFG00000000919	UQCRQ	-1.23891	0.000416741
ENSCAFG00000013849	CFAP161	2.29227	0.000416741
ENSCAFG00000002856		-1.08814	0.000417012
ENSCAFG00000023592		-1.61938	0.000418467
ENSCAFG00000006785		-1.43533	0.000418954
ENSCAFG00000004568		-2.44823	0.000420483
ENSCAFG00000018497		-1.59907	0.000425089
ENSCAFG00000016114	CECR1	1.62557	0.000425871
ENSCAFG00000012012	NECTIN1	1.42119	0.0004259
ENSCAFG00000014533	2016-09-05	1.14399	0.000427843
ENSCAFG00000014062	FANCM	1.61272	0.000427972
ENSCAFG00000008938		-1.27485	0.000433115
ENSCAFG00000025113	CLEC12A	2.2999	0.00043375
ENSCAFG00000014158	ATP13A4	2.47137	0.00043441
ENSCAFG00000030068	PLAC8	2.09003	0.000435011
ENSCAFG00000009385	CHST1	1.82375	0.000437758
ENSCAFG00000009516	LY86	2.31098	0.000439568
ENSCAFG00000032596		0.809219	0.00044172
ENSCAFG00000007406	TLR3	1.22106	0.000443083
ENSCAFG00000011349		-1.36811	0.000443868
ENSCAFG00000015662	GNB5	0.817488	0.000444805
ENSCAFG00000002851		-0.979881	0.000447718
ENSCAFG00000001172	SGSM3	-1.49417	0.000447904
ENSCAFG00000005610	KIF5C	1.67963	0.000449467
ENSCAFG00000005882	PCYT2	-2.22101	0.000449467
ENSCAFG00000015045	PINK1	-1.69421	0.000449467
ENSCAFG00000004542	CYP27C1	1.61464	0.000450899
ENSCAFG00000017622	PRKCB	1.82361	0.000452807
ENSCAFG00000011468	HOMEZ	-0.775289	0.000453125
ENSCAFG00000029982	RASSF3	0.832711	0.000453669
ENSCAFG00000018443	RHOT1	-0.653441	0.00045545
ENSCAFG00000002917	AEBP1	1.39844	0.000456952
ENSCAFG00000010188	LGR4	-0.792065	0.000456952
ENSCAFG00000015321	FBXL5	-0.833571	0.000456952
ENSCAFG00000019365		-0.932136	0.000456952
ENSCAFG00000011181	ARFGEF2	-0.614032	0.000457887
ENSCAFG00000029504		1.10844	0.000457887
ENSCAFG00000008370	RNF13	-0.722731	0.000460284
ENSCAFG00000012747		-1.97787	0.000460284
ENSCAFG00000032500		-1.55195	0.000463923
ENSCAFG00000008291		1.08139	0.00046486
ENSCAFG00000009086		1.70855	0.000469512
ENSCAFG00000006935	ELF5	-1.97083	0.000474417
ENSCAFG00000000425	ARMT1	-0.91636	0.000474696
ENSCAFG00000011443		1.82136	0.000475347
ENSCAFG00000012493	PFKFB4	-1.56598	0.000475347
ENSCAFG00000031298	ZKSCAN1	-0.928835	0.000475847
ENSCAFG00000014637	FAM149B1	-0.718855	0.000479091
ENSCAFG00000005960	LRRN1	0.99228	0.000479367
ENSCAFG00000025202		-1.58407	0.000479367
ENSCAFG00000009483	FARS2	-0.677275	0.000480233
ENSCAFG00000024888	FOLH1	-1.62126	0.000488448
ENSCAFG00000014338	NRXN2	2.03725	0.000489497
ENSCAFG00000020011	DBT	-1.12911	0.000489918
ENSCAFG00000011059	ACP6	-1.01298	0.000490598
ENSCAFG00000015246	PLD1	0.846288	0.00049342
ENSCAFG00000016959	PKLR	-2.15853	0.000495636
ENSCAFG00000003429		2.13929	0.000495731
ENSCAFG00000010161	LPL	-1.41422	0.000495759
ENSCAFG00000000407	DYRK2	0.851628	0.000506126
ENSCAFG00000010290		-2.38266	0.000506219
ENSCAFG00000001104	RANGAP1	-1.10873	0.000511369
ENSCAFG00000014607	LRPAP1	-1.34133	0.000515284
ENSCAFG00000014517	ZBBX	1.95836	0.000517976
ENSCAFG00000018791	BFAR	-0.634503	0.00051879
ENSCAFG00000013275	DLG1	-0.749441	0.000519687
ENSCAFG00000019634		-0.783981	0.000525093
ENSCAFG00000009092	PAIP2B	-1.75571	0.000527742
ENSCAFG00000012934	MAP3K3	-0.662093	0.000527742
ENSCAFG00000001086		1.44185	0.000528293
ENSCAFG00000007172	MICU2	-0.835555	0.000529216
ENSCAFG00000013947	SLC6A20	-2.73453	0.000531708
ENSCAFG00000011346	ITGA10	1.51735	0.000532094
ENSCAFG00000004578	CCDC163	1.74306	0.000534789
ENSCAFG00000015991	LIAS	-0.946301	0.000535907
ENSCAFG00000010513	SYNC	-0.78922	0.000536341
ENSCAFG00000019595	ESPN	-2.36533	0.000536341
ENSCAFG00000011716	UBASH3B	1.09465	0.000541584
ENSCAFG00000000090		-2.78423	0.000541925
ENSCAFG00000012878	FCER1G	1.64813	0.00054458
ENSCAFG00000002576	HIVEP3	1.58718	0.000545053
ENSCAFG00000023735		2.18637	0.000545053
ENSCAFG00000007348	F11	-2.22861	0.000551616
ENSCAFG00000008485	MED12L	1.20708	0.000551969
ENSCAFG00000019519		-2.00737	0.000551969
ENSCAFG00000015996	CCNB3	2.36511	0.000554656
ENSCAFG00000011123	LRRC27	1.80771	0.000557501
ENSCAFG00000015055		-0.805745	0.000557501
ENSCAFG00000031146		-0.67222	0.000557501
ENSCAFG00000007277		2.09017	0.000560536
ENSCAFG00000003709	CD37	1.91823	0.000563241
ENSCAFG00000023949	NIPSNAP3A	-0.808062	0.000567465
ENSCAFG00000020126	GCLM	-1.10517	0.000567595
ENSCAFG00000015771		1.75394	0.000571679
ENSCAFG00000012753	MTFR1L	-0.932703	0.000580415
ENSCAFG00000016889		0.997963	0.000583961
ENSCAFG00000025345	RELN	2.43117	0.000585885
ENSCAFG00000003307	DOCK4	1.57894	0.000588685
ENSCAFG00000017047	TRIM46	2.10495	0.000590036
ENSCAFG00000006383	BRCA2	0.899845	0.00059067
ENSCAFG00000003190	WDR91	-0.879962	0.000591761
ENSCAFG00000006931	BRI3BP	-1.39839	0.000597666
ENSCAFG00000025384	PML	1.25708	0.000597666
ENSCAFG00000014367	SLC22A12	-2.45188	0.000599226
ENSCAFG00000024385	ADGRG1	1.50839	0.00060121
ENSCAFG00000000116	NEDD4L	-0.806584	0.000601293
ENSCAFG00000001289	LY6E	-2.00704	0.000601293
ENSCAFG00000015995		1.42492	0.000601293
ENSCAFG00000005674	OXSM	-1.06498	0.000603336
ENSCAFG00000025131		2.11324	0.000606384
ENSCAFG00000025220	ACVRL1	0.863298	0.000613979
ENSCAFG00000012569	CD84	1.79842	0.000621594
ENSCAFG00000024198		2.2261	0.000623453
ENSCAFG00000003393	MDFIC	0.932312	0.000623862
ENSCAFG00000015013	LGALS3	1.34254	0.000624232
ENSCAFG00000005843	LTBP1	1.28511	0.000627916
ENSCAFG00000031469	ZNF77	-1.12406	0.000627979
ENSCAFG00000015604	ILDR2	-2.19848	0.000629297
ENSCAFG00000008791		-1.85822	0.000630955
ENSCAFG00000015387	ADCY10	-1.77646	0.000631398
ENSCAFG00000017667		-1.14213	0.000631398
ENSCAFG00000012080	COG2	-0.665279	0.000635368
ENSCAFG00000007692	VAMP8	-0.953479	0.000637482
ENSCAFG00000011317	SELPLG	1.81484	0.000644754
ENSCAFG00000004456		-0.947641	0.000645384
ENSCAFG00000009839	CD101	1.51569	0.000659438
ENSCAFG00000002387		-1.33964	0.000663362
ENSCAFG00000032597	MRPL50	-0.883555	0.000665381
ENSCAFG00000007528		-0.708874	0.000672477
ENSCAFG00000018703	SASH3	1.73099	0.000672477
ENSCAFG00000016616		1.95811	0.000674378
ENSCAFG00000019824	DPEP1	-2.08969	0.000677087
ENSCAFG00000014487	ZNF445	1.09284	0.000677481
ENSCAFG00000019501		-1.56213	0.000679414
ENSCAFG00000017677	GGA2	-0.572918	0.000685518
ENSCAFG00000009884	MMRN1	2.26152	0.000690256
ENSCAFG00000014262		2.33236	0.000691006
ENSCAFG00000010338	COQ5	-0.974509	0.000696073
ENSCAFG00000010654	AGPAT3	-1.31527	0.000699391
ENSCAFG00000019018	PLIN5	-1.98507	0.000699391
ENSCAFG00000022842		-2.73404	0.000699416
ENSCAFG00000016043	TEX9	1.17167	0.000700527
ENSCAFG00000012954	FANK1	2.15905	0.000701813
ENSCAFG00000014655	GNB3	1.33649	0.000701813
ENSCAFG00000016584	HK3	1.36888	0.000703224
ENSCAFG00000015272	FGFBP1	2.68563	0.000703593
ENSCAFG00000001047	NCOA7	-0.883278	0.00070372
ENSCAFG00000010694	NAA50	-0.755613	0.000704486
ENSCAFG00000003886	PLEKHA4	1.76113	0.00070491
ENSCAFG00000015112	RNF186	-2.23169	0.00070491
ENSCAFG00000001854		-2.42354	0.000707251
ENSCAFG00000013807		-1.08082	0.000712946
ENSCAFG00000005873	RFTN1	0.927502	0.000715376
ENSCAFG00000011041	CSF2RA	1.7256	0.000715432
ENSCAFG00000010718		2.08754	0.000717271
ENSCAFG00000002977		-1.75841	0.00071842
ENSCAFG00000018522	RAB11FIP4	-1.37528	0.00072619
ENSCAFG00000001911	ALDH1L2	1.18745	0.00072799
ENSCAFG00000001050	MTSS1	-1.03156	0.000728943
ENSCAFG00000010132	APLP2	-1.407	0.000735338
ENSCAFG00000012967	PCYT1A	-0.826944	0.000743715
ENSCAFG00000005613	SLC4A7	1.93358	0.000744218
ENSCAFG00000008486	WBP1	-1.42517	0.000744677
ENSCAFG00000011840	SYT12	2.36441	0.000747294
ENSCAFG00000011540	CCDC39	1.27213	0.00074813
ENSCAFG00000032395	SCAMP1	-0.692656	0.000755318
ENSCAFG00000011861	FANCB	1.55355	0.000766039
ENSCAFG00000012739	SLC29A2	-2.12121	0.000766039
ENSCAFG00000018542	IL23R	2.38929	0.000767709
ENSCAFG00000012326	FAM63A	-0.900594	0.000771584
ENSCAFG00000024651	LRRC66	-2.46552	0.000771992
ENSCAFG00000004842		-1.15796	0.00077356
ENSCAFG00000015966	WAPL	-0.630998	0.000774566
ENSCAFG00000014219	KLHDC2	-0.739527	0.000774916
ENSCAFG00000001875	CKAP4	1.19277	0.000779376
ENSCAFG00000016284	CARD11	1.83974	0.000783022
ENSCAFG00000018136		0.740269	0.000786833
ENSCAFG00000001522	NCF4	1.82788	0.000792034
ENSCAFG00000029644	GPR132	2.38467	0.000792466
ENSCAFG00000023556	OAS1	2.06997	0.000793859
ENSCAFG00000019173	ZFR2	1.91159	0.000794651
ENSCAFG00000001114		-0.794505	0.000804895
ENSCAFG00000008449	USO1	-0.785328	0.00080785
ENSCAFG00000002905		-2.43186	0.000809421
ENSCAFG00000010240	SLC22A18	-2.22902	0.000809827
ENSCAFG00000009538	NUSAP1	1.60245	0.000810261
ENSCAFG00000012423	CCS	-1.16997	0.000810261
ENSCAFG00000023493	GLRX5	-1.51542	0.000810261
ENSCAFG00000028607	GMFG	1.28954	0.000810261
ENSCAFG00000002602	SDHAF4	-1.09694	0.000815136
ENSCAFG00000008615	BRAP	-0.624041	0.000818403
ENSCAFG00000005510	EOMES	2.50364	0.000823994
ENSCAFG00000018775	LONP1	-0.938884	0.000828668
ENSCAFG00000016670	SAT2	-1.95901	0.000832137
ENSCAFG00000000864		-2.45169	0.000837652
ENSCAFG00000018012	TRPV2	1.35513	0.000837652
ENSCAFG00000000886	DSE	1.12783	0.000838829
ENSCAFG00000018568		2.3588	0.000848782
ENSCAFG00000001337	SYNGR1	-1.22038	0.000852438
ENSCAFG00000008429		-0.580413	0.000852438
ENSCAFG00000006948		1.31252	0.000854938
ENSCAFG00000015532	MYO9B	0.757748	0.000854938
ENSCAFG00000018177	XYLT1	1.73984	0.000855278
ENSCAFG00000031937	SLC35C1	1.08573	0.000858257
ENSCAFG00000017513	MTMR4	-0.921283	0.000860748
ENSCAFG00000019241	DUSP9	-2.26142	0.00086506
ENSCAFG00000014163	UBE2E3	-0.677579	0.000865841
ENSCAFG00000007826		-1.19868	0.000869631
ENSCAFG00000014831	SH3BP2	1.20078	0.000869631
ENSCAFG00000032023		2.03482	0.000870211
ENSCAFG00000001791		-2.08975	0.000873988
ENSCAFG00000023910	LOXL1	1.58967	0.000873988
ENSCAFG00000031588		-0.604784	0.000876435
ENSCAFG00000000795	PDE10A	1.09115	0.000877328
ENSCAFG00000005852		1.47794	0.000877328
ENSCAFG00000018525	DHRS7B	-0.992939	0.000877328
ENSCAFG00000004895		-1.42893	0.000882948
ENSCAFG00000006052	RASSF2	1.38184	0.000882948
ENSCAFG00000016400	PFN3	-2.25811	0.000882948
ENSCAFG00000019245	BCAP31	-0.716162	0.000882948
ENSCAFG00000030817		-1.59098	0.00088454
ENSCAFG00000000767	CELSR1	1.15559	0.000885061
ENSCAFG00000013600		-2.11735	0.000885061
ENSCAFG00000015519	WAS	1.67568	0.000890846
ENSCAFG00000006691	SLC46A3	-1.35409	0.000896431
ENSCAFG00000008357		-0.941693	0.000909987
ENSCAFG00000018883	PIPOX	-1.96534	0.000910769
ENSCAFG00000013997	SACM1L	-0.729757	0.000912363
ENSCAFG00000013474	FAM89B	0.874932	0.000912394
ENSCAFG00000014066		-1.31869	0.000923267
ENSCAFG00000009450	BTG2	1.55333	0.000923851
ENSCAFG00000023647		2.17416	0.000927622
ENSCAFG00000020954		1.76794	0.000934526
ENSCAFG00000004175	C5AR1	1.93846	0.000939125
ENSCAFG00000029022		1.78657	0.000940732
ENSCAFG00000014773	HSPG2	1.19777	0.000946427
ENSCAFG00000018423	ITGA2	1.36637	0.000946427
ENSCAFG00000006270	P2RX2	1.66525	0.000947688
ENSCAFG00000029087		-2.24357	0.000948018
ENSCAFG00000009698		-0.953801	0.000953614
ENSCAFG00000004493		-2.37473	0.000955056
ENSCAFG00000008716		1.96775	0.000960543
ENSCAFG00000005580	CCDC40	2.38648	0.000974553
ENSCAFG00000014609	FERMT3	1.45727	0.000980069
ENSCAFG00000017107	PLEKHO2	0.923562	0.000980069
ENSCAFG00000018531	DLGAP1	2.13985	0.000980069
ENSCAFG00000007203	GGH	1.03462	0.000990932
ENSCAFG00000009009	DECR1	-1.38126	0.0009935
ENSCAFG00000002990		-0.77581	0.000994608
ENSCAFG00000017141	ESRRB	-2.03775	0.000995985
ENSCAFG00000010540	MTTP	-1.74977	0.00099775
ENSCAFG00000000413	MTHFD1L	0.944473	0.000999681
ENSCAFG00000000244	MTFR2	1.76137	0.00100175
ENSCAFG00000012002	WDR93	1.42641	0.00100457
ENSCAFG00000018855	PSMG2	-0.7662	0.00101265
ENSCAFG00000015620	HDAC6	-0.935397	0.00101519
ENSCAFG00000030087		1.92956	0.00101519
ENSCAFG00000006788	MTIF3	-1.00027	0.00101526
ENSCAFG00000012073	LIMK1	1.46702	0.00101559
ENSCAFG00000011184	SIAE	-1.28681	0.00102564
ENSCAFG00000012373		-2.65565	0.00102572
ENSCAFG00000014560		-0.917318	0.00104261
ENSCAFG00000006492	B4GALNT4	1.83925	0.00104386
ENSCAFG00000010711	ATP6V1A	-0.877305	0.00104386
ENSCAFG00000006639		-0.925697	0.0010439
ENSCAFG00000007304		1.16792	0.00104488
ENSCAFG00000001371	SUN2	-1.54699	0.00104531
ENSCAFG00000011899	HJURP	-2.20922	0.00105063
ENSCAFG00000018936	MAP7D3	1.04765	0.00105831
ENSCAFG00000032631		1.97421	0.00106179
ENSCAFG00000022723		-1.1563	0.00106251
ENSCAFG00000031609		-1.51284	0.00106501
ENSCAFG00000012245	EDN3	-2.03625	0.00106577
ENSCAFG00000018692	SLC13A2	-2.31533	0.00106577
ENSCAFG00000010366	ALDH5A1	-1.31387	0.00106689
ENSCAFG00000009478	COL4A3BP	-0.621428	0.00106715
ENSCAFG00000020398	PDP2	-1.24324	0.00107098
ENSCAFG00000005929	BTD	-0.798733	0.00107121
ENSCAFG00000023582	SERPINB10	2.2943	0.00107121
ENSCAFG00000029158	ZNF385A	1.29422	0.00107121
ENSCAFG00000010428	TDP2	-0.878178	0.00107771
ENSCAFG00000017475		-1.34619	0.0010806
ENSCAFG00000013833	IL16	0.956356	0.00108197
ENSCAFG00000013100	NCBP2	-0.601859	0.00108371
ENSCAFG00000008154		1.43195	0.00108509
ENSCAFG00000002452		-2.61206	0.00109721
ENSCAFG00000005463	SNX5	-0.702848	0.00109721
ENSCAFG00000011383	CMKLR1	1.27145	0.00109721
ENSCAFG00000015675	LYAR	1.05407	0.00109721
ENSCAFG00000032458	ATPIF1	-1.24205	0.00109721
ENSCAFG00000028507	PDZD3	-2.00838	0.00109855
ENSCAFG00000003960	TRAF3IP2	1.03387	0.00110347
ENSCAFG00000024920	GPN1	2.03408	0.00111045
ENSCAFG00000007624	NMNAT3	-1.26926	0.00111289
ENSCAFG00000015077		-1.39808	0.00111289
ENSCAFG00000011183	TM7SF3	-1.15879	0.00112661
ENSCAFG00000010323	SRD5A1	-1.05743	0.00112818
ENSCAFG00000013606	SPG11	-0.665272	0.00113539
ENSCAFG00000018127	TMC7	1.40816	0.0011408
ENSCAFG00000012736		-1.22941	0.0011419
ENSCAFG00000014126	SEC16B	-2.18092	0.0011419
ENSCAFG00000008691	PPID	-0.64167	0.00114432
ENSCAFG00000008646	ATG10	-1.14628	0.00115216
ENSCAFG00000000038	CD226	1.70817	0.00115945
ENSCAFG00000029851		1.15154	0.00116723
ENSCAFG00000004797	USP35	1.47254	0.0011675
ENSCAFG00000011782	GFRA1	2.13676	0.00116814
ENSCAFG00000004946	WBP2	-1.12092	0.00116971
ENSCAFG00000014633	FRMD6	1.23435	0.00118417
ENSCAFG00000018590	VAV1	1.27744	0.00118896
ENSCAFG00000013522	AGPS	-1.45422	0.00119024
ENSCAFG00000010508	NDUFV3	-0.913195	0.00119955
ENSCAFG00000010321	PPFIA4	1.17906	0.00121517
ENSCAFG00000013325	PHEX	2.2895	0.00121523
ENSCAFG00000001570	PSAT1	-1.47321	0.00122041
ENSCAFG00000000804	FBLN1	1.80747	0.00122349
ENSCAFG00000014553		-0.942207	0.00122411
ENSCAFG00000007075	TPX2	1.7433	0.00122658
ENSCAFG00000029266	TEN1	-1.26245	0.00122789
ENSCAFG00000016978	LACTB	-0.912939	0.00123496
ENSCAFG00000003930	NDUFB2	-0.980813	0.00124068
ENSCAFG00000008541	AADACL2	-2.25656	0.00124068
ENSCAFG00000013117	UAP1	0.719953	0.00124266
ENSCAFG00000012510	PEX19	-0.837202	0.00124267
ENSCAFG00000016405	TMEM132A	1.37869	0.00124267
ENSCAFG00000012854	RERG	-0.976115	0.00124549
ENSCAFG00000018182	MMP28	1.32333	0.00125185
ENSCAFG00000032280	TMED4	-1.24857	0.0012522
ENSCAFG00000009858	VTCN1	2.12975	0.00125372
ENSCAFG00000002138	IL18R1	2.14857	0.00125548
ENSCAFG00000018236	LRCH2	0.928872	0.00125814
ENSCAFG00000003923	MFSD4B	-0.953451	0.00126182
ENSCAFG00000006203	FCHSD1	0.955475	0.0012768
ENSCAFG00000003323	KIDINS220	-0.610711	0.00127711
ENSCAFG00000025555		-1.73973	0.00127711
ENSCAFG00000016783	DPF3	-1.68491	0.00129444
ENSCAFG00000016879	FAM161B	-1.16609	0.00129444
ENSCAFG00000018931	CIITA	1.76475	0.00129444
ENSCAFG00000029236		2.38723	0.00129444
ENSCAFG00000017462	NSMCE1	-0.973855	0.00129558
ENSCAFG00000025533	ITIH4	2.41251	0.00129704
ENSCAFG00000030725		1.25786	0.00129704
ENSCAFG00000006240	MCF2L	-1.64175	0.00130067
ENSCAFG00000002797	KLF4	1.34496	0.00130131
ENSCAFG00000009931	SLC12A5	1.94476	0.00130225
ENSCAFG00000024150	ARF6	0.784284	0.00130428
ENSCAFG00000009449		-0.953956	0.00130616
ENSCAFG00000007893	RBP4	2.16733	0.00130861
ENSCAFG00000031198	SH2B2	1.36912	0.00130888
ENSCAFG00000028546		-1.94783	0.00131216
ENSCAFG00000002924	SHANK1	1.84695	0.00131385
ENSCAFG00000006585	ALOX5AP	1.73197	0.00131385
ENSCAFG00000018351	ENOSF1	-0.941208	0.00132073
ENSCAFG00000016161	FAM114A1	1.08467	0.00132602
ENSCAFG00000029797		1.9456	0.00132602
ENSCAFG00000015521	ZWINT	1.90138	0.00132655
ENSCAFG00000023031		1.91161	0.00134761
ENSCAFG00000013783		1.94202	0.00135101
ENSCAFG00000006701	FLT1	-0.867111	0.00135347
ENSCAFG00000008295	BTG3	0.912621	0.00135347
ENSCAFG00000018571	ADGRE1	2.27299	0.00135347
ENSCAFG00000007850		-2.47123	0.00136077
ENSCAFG00000000876	PARVG	1.71887	0.00136495
ENSCAFG00000009736	DMTN	-1.37441	0.00136495
ENSCAFG00000001439	C22orf23	-1.07883	0.00138457
ENSCAFG00000010292	DOCK10	1.49959	0.00138457
ENSCAFG00000012635	DERA	-0.833484	0.00138457
ENSCAFG00000019780	SLC2A6	2.29504	0.00138602
ENSCAFG00000011449	APEH	-1.54649	0.00138764
ENSCAFG00000029267	CDC42EP5	1.86204	0.00139276
ENSCAFG00000005465	DZIP1	-0.874678	0.00139496
ENSCAFG00000003504	ASTN2	-1.38495	0.00139692
ENSCAFG00000009938	PAPD5	-0.909403	0.00141077
ENSCAFG00000009619	ETNK2	-1.86893	0.00141126
ENSCAFG00000006478		-1.27521	0.00141617
ENSCAFG00000031415		2.32804	0.00141617
ENSCAFG00000013596	CD69	1.93098	0.00142174
ENSCAFG00000016151		-0.682837	0.00142333
ENSCAFG00000001034	SEC24A	-0.544202	0.00142707
ENSCAFG00000005707	OSBPL8	-0.867759	0.0014281
ENSCAFG00000014687	TMEM59L	2.22286	0.00142889
ENSCAFG00000016641	CD68	1.5483	0.00142994
ENSCAFG00000006193		-0.85376	0.00143969
ENSCAFG00000007291	PARPBP	1.8931	0.00145569
ENSCAFG00000018961	PRKAA2	-0.928326	0.00146222
ENSCAFG00000001085		-2.23183	0.00146372
ENSCAFG00000013006	ITGA6	-0.722826	0.00146939
ENSCAFG00000010872	ADGRB2	1.56191	0.00146956
ENSCAFG00000007900	ELL2	-0.90029	0.00147178
ENSCAFG00000011301	CORO1C	0.811083	0.0014739
ENSCAFG00000001014	SYNGAP1	1.00325	0.00147719
ENSCAFG00000018487	EMB	1.799	0.00147831
ENSCAFG00000013495	OLR1	1.66247	0.00147876
ENSCAFG00000009431	E2F8	2.14465	0.00148965
ENSCAFG00000002646		1.20425	0.00149098
ENSCAFG00000006086	PCDHGC5	0.794485	0.00149678
ENSCAFG00000005289	SLITRK6	2.00319	0.00149714
[truncated: 2,192 more rows]

## Sheet: T1 Slow vs Control
ensembl ID	hgnc_symbol	log2FoldChange	padj
ENSCAFG00000018020	COL4A5	-1.23235	0.000768981
ENSCAFG00000003483	KCNF1	-1.28503	0.00408768
ENSCAFG00000009821	PDZRN4	-1.3307	0.00526756
ENSCAFG00000021239		-1.15592	0.00785179
ENSCAFG00000002330	IGFBP7	-1.25479	0.0177635
ENSCAFG00000017863	MYOCD	-1.19869	0.0325376
ENSCAFG00000029302		-1.04268	0.0325376
ENSCAFG00000031225		-1.17793	0.0325376
ENSCAFG00000004355	LIMS2	-1.19817	0.0430823
ENSCAFG00000032587		0.865053	0.0454882

## Sheet: T2 Slow vs Control
ensembl ID	hgnc_symbol	log2FoldChange	padj
ENSCAFG00000000814		2.71348	4.31e-08
ENSCAFG00000008584		2.96133	4.31e-08
ENSCAFG00000017018		1.71144	1.73e-05
ENSCAFG00000016090	TOP2A	2.26889	5.54e-05
ENSCAFG00000005689	NPTX1	-1.92939	0.000149014
ENSCAFG00000006231	DCLK1	2.41792	0.000393506
ENSCAFG00000029624		2.41911	0.000393506
ENSCAFG00000006215	POLE	1.2285	0.000458052
ENSCAFG00000008090	HELLS	1.31797	0.000571947
ENSCAFG00000015892	CXCL16	1.96287	0.000571947
ENSCAFG00000018251	PDE6A	-2.36579	0.000584059
ENSCAFG00000023972		1.92153	0.000584059
ENSCAFG00000000812		2.2336	0.000668983
ENSCAFG00000023455		2.2283	0.000679724
ENSCAFG00000032102		2.04951	0.000679724
ENSCAFG00000009696	WFDC2	1.74975	0.000787536
ENSCAFG00000010260	DCDC2	2.07817	0.000787536
ENSCAFG00000000806		2.03196	0.000850134
ENSCAFG00000007077	CSAD	1.75851	0.00109654
ENSCAFG00000012593		1.97282	0.00119205
ENSCAFG00000014346	C1S	1.78291	0.00119205
ENSCAFG00000015455	ECT2	1.66172	0.00119205
ENSCAFG00000008917		1.96068	0.00147788
ENSCAFG00000008340	RACGAP1	1.41617	0.00182464
ENSCAFG00000005143	MCM6	1.25736	0.0026773
ENSCAFG00000014600	BRCA1	1.45414	0.00274248
ENSCAFG00000003409	RRM2	1.64391	0.00286033
ENSCAFG00000003875	PLK4	1.68075	0.00286033
ENSCAFG00000000637	SLC12A2	1.33404	0.00292773
ENSCAFG00000004011	TBXAS1	0.987586	0.00300821
ENSCAFG00000012963		1.22556	0.0037524
ENSCAFG00000011140	KIF14	1.82805	0.00399228
ENSCAFG00000000803		1.98755	0.00431902
ENSCAFG00000000848		1.75548	0.00436659
ENSCAFG00000010529	PCSK6	-1.63197	0.00436659
ENSCAFG00000014220	C1R	1.70407	0.00436659
ENSCAFG00000018877	NPR3	1.06136	0.00436659
ENSCAFG00000000868	SMOC2	1.68693	0.00449485
ENSCAFG00000028579	RTN4RL1	-1.50946	0.00449485
ENSCAFG00000001272		-2.06853	0.00462553
ENSCAFG00000018349		1.9521	0.00552571
ENSCAFG00000006138	LUM	1.91836	0.00608803
ENSCAFG00000015105		1.4844	0.00628519
ENSCAFG00000029313	CLDN1	1.56639	0.00633434
ENSCAFG00000002196	MCM3	1.21826	0.00637481
ENSCAFG00000017565	ITK	1.97714	0.00671877
ENSCAFG00000006538	HSPH1	1.00779	0.00699747
ENSCAFG00000007497	KIF11	1.77086	0.00699747
ENSCAFG00000011598		1.17984	0.00699747
ENSCAFG00000014812	COL3A1	1.17423	0.00699747
ENSCAFG00000006598	MCM4	0.868564	0.00744677
ENSCAFG00000016546	PCGF2	-0.95856	0.0075708
ENSCAFG00000000399		1.72725	0.00879396
ENSCAFG00000014817	ISYNA1	-1.48344	0.00879396
ENSCAFG00000001360	CBX7	-1.02944	0.010175
ENSCAFG00000009056	ADAM28	1.57993	0.011278
ENSCAFG00000000667	FNDC1	1.69113	0.0113197
ENSCAFG00000008404		1.90945	0.0117996
ENSCAFG00000003243	ANLN	1.56109	0.0131079
ENSCAFG00000010137	MFSD4A	-1.72762	0.0131079
ENSCAFG00000012098	PGBD5	-1.78063	0.0131079
ENSCAFG00000008877	BUB1B	1.6385	0.0132104
ENSCAFG00000013710	DNA2	1.69592	0.0132934
ENSCAFG00000013015		1.14887	0.0135836
ENSCAFG00000014941		-1.7789	0.0137792
ENSCAFG00000030486		1.75868	0.0142716
ENSCAFG00000013783		1.68881	0.0156415
ENSCAFG00000010530	CCDC80	1.31923	0.0161104
ENSCAFG00000006550	NEURL3	1.73785	0.0167941
ENSCAFG00000000402		1.33225	0.0172515
ENSCAFG00000004902	DIAPH3	1.6401	0.0172515
ENSCAFG00000012976	NARF	-0.986605	0.0172515
ENSCAFG00000018648	OSMR	1.65784	0.0172515
ENSCAFG00000023134		1.72802	0.0172515
ENSCAFG00000029756	PPP1R1A	-1.84439	0.0172515
ENSCAFG00000011751		1.44516	0.0181364
ENSCAFG00000018063	ACSL4	1.09813	0.0186401
ENSCAFG00000006830	MSR1	1.23133	0.0188884
ENSCAFG00000007146	SACS	1.59321	0.0188884
ENSCAFG00000009614	SOX13	-0.915629	0.0188884
ENSCAFG00000011462	CFI	1.45515	0.0188884
ENSCAFG00000013255	MKI67	1.64292	0.0188884
ENSCAFG00000014098	C1RL	0.999515	0.0188884
ENSCAFG00000018101	CD74	1.55216	0.0188884
ENSCAFG00000025281		1.75494	0.0188884
ENSCAFG00000005473	ARHGAP15	1.64274	0.0190964
ENSCAFG00000014062	FANCM	1.55219	0.0194993
ENSCAFG00000007242	CKAP2L	1.57666	0.0198506
ENSCAFG00000005288	TIE1	-1.14185	0.0201287
ENSCAFG00000007455	RCN1	0.688109	0.0201287
ENSCAFG00000010293	CISH	-1.11673	0.0208017
ENSCAFG00000019791	SLC6A17	-1.59222	0.0213221
ENSCAFG00000015725	STK32B	-1.233	0.0224921
ENSCAFG00000019076	CTIF	-1.52608	0.0224921
ENSCAFG00000000686		1.5402	0.0226292
ENSCAFG00000004496	MRC1	1.40282	0.0226292
ENSCAFG00000005846	GCGR	-1.62274	0.0226292
ENSCAFG00000006388	NTN4	1.08835	0.0226292
ENSCAFG00000006600	LRRC18	1.79344	0.0226292
ENSCAFG00000008962	CDCA2	1.6082	0.0226292
ENSCAFG00000010840	ADRA2A	1.59664	0.0226292
ENSCAFG00000011265	PTPRC	1.65701	0.0226292
ENSCAFG00000012630	CNKSR1	-1.04291	0.0226292
ENSCAFG00000015155	TIMP1	1.70955	0.0226292
ENSCAFG00000018598	C6	1.41017	0.0226292
ENSCAFG00000023759		1.42491	0.0226292
ENSCAFG00000004754	MCM10	1.5482	0.0227191
ENSCAFG00000007594	CD180	1.7257	0.0227191
ENSCAFG00000009538	NUSAP1	1.49841	0.0227191
ENSCAFG00000012904	CDK1	1.56152	0.0227191
ENSCAFG00000019241	DUSP9	-1.62898	0.0227191
ENSCAFG00000032656		-1.07296	0.0227191
ENSCAFG00000012260	DTL	1.34836	0.0228503
ENSCAFG00000002037	PLA2G7	1.57554	0.0230499
ENSCAFG00000007673		1.44576	0.0230499
ENSCAFG00000009036	PLCB2	1.59424	0.0230499
ENSCAFG00000013320	APOA1	-1.71273	0.0230499
ENSCAFG00000018036	HSP90AA1	0.656351	0.0230619
ENSCAFG00000005705		-1.64703	0.0231138
ENSCAFG00000009884	MMRN1	1.73332	0.0233065
ENSCAFG00000025131		1.74705	0.0233065
ENSCAFG00000002491		1.7739	0.0237589
ENSCAFG00000006576		1.67409	0.0237589
ENSCAFG00000015954	GRID1	-1.35423	0.0239204
ENSCAFG00000005182	FANCD2	1.14453	0.0241652
ENSCAFG00000018021		-1.71738	0.0244294
ENSCAFG00000018724		1.38671	0.0244966
ENSCAFG00000007112		0.832017	0.024654
ENSCAFG00000001572	UNC5CL	1.36493	0.0249246
ENSCAFG00000014960	ATP8B4	1.58321	0.0256206
ENSCAFG00000007862		-1.42977	0.026493
ENSCAFG00000002142	IL1RL1	1.66128	0.0267856
ENSCAFG00000005433		0.675393	0.0276287
ENSCAFG00000009425	SLC39A14	0.967036	0.0277161
ENSCAFG00000004052	MCM2	0.917395	0.027838
ENSCAFG00000000992	ATAD2	1.17264	0.028224
ENSCAFG00000028842		-1.63695	0.028224
ENSCAFG00000004127	SESN3	0.911637	0.0287403
ENSCAFG00000009336	MYBL2	1.54303	0.0312563
ENSCAFG00000012880		1.61954	0.0313542
ENSCAFG00000020004	VCAM1	1.63153	0.0317867
ENSCAFG00000012614	KCNK2	1.45116	0.0319511
ENSCAFG00000013933		1.52082	0.0319511
ENSCAFG00000016757	CPLX1	-1.59747	0.0324285
ENSCAFG00000012143	NPEPL1	-1.19612	0.0324823
ENSCAFG00000016341	ZBTB4	-0.723099	0.032489
ENSCAFG00000032756	FAM198B	-0.781983	0.0327608
ENSCAFG00000023922	AQP3	-1.36352	0.0343716
ENSCAFG00000006697	TYROBP	1.5211	0.0346661
ENSCAFG00000009829	CD2	1.60049	0.034866
ENSCAFG00000015033	SH2D5	1.69204	0.0350235
ENSCAFG00000015180	SELP	1.59702	0.0350235
ENSCAFG00000003461	ANKRD53	-1.10256	0.0353197
ENSCAFG00000003190	WDR91	-0.741455	0.0357356
ENSCAFG00000030565	DUSP5	1.26023	0.0357356
ENSCAFG00000008234		1.67636	0.0361264
ENSCAFG00000008471	CCDC142	-0.781397	0.0361264
ENSCAFG00000007203	GGH	0.771013	0.0362434
ENSCAFG00000008236		1.36908	0.0365832
ENSCAFG00000018931	CIITA	1.38566	0.0365832
ENSCAFG00000011247	LAPTM5	1.48755	0.0366474
ENSCAFG00000024944		1.20547	0.0368369
ENSCAFG00000018424	TOM1L2	-1.05498	0.0374355
ENSCAFG00000007062	BUB1	1.62637	0.0379131
ENSCAFG00000013863	CEMIP	1.44007	0.0379131
ENSCAFG00000018806	KANK4	1.08267	0.0393649
ENSCAFG00000011479		1.26106	0.0395538
ENSCAFG00000001289	LY6E	-1.56177	0.0397752
ENSCAFG00000005806	SGO1	1.38475	0.0397752
ENSCAFG00000007030	ESPL1	1.37101	0.0397752
ENSCAFG00000007344	MYBL1	1.36982	0.0397752
ENSCAFG00000008193	PI15	1.11414	0.0397752
ENSCAFG00000016106	CDC6	1.35737	0.0397752
ENSCAFG00000020184	CHST4	1.65432	0.0397752
ENSCAFG00000006383	BRCA2	0.967063	0.0409301
ENSCAFG00000016958	KIF22	1.37724	0.0409301
ENSCAFG00000029890	FGF9	-1.53421	0.0409301
ENSCAFG00000031033	EMP1	0.873423	0.0409301
ENSCAFG00000031013	SAMSN1	1.37668	0.040952
ENSCAFG00000012455	TREH	-1.37971	0.0416988
ENSCAFG00000004491	LCP1	1.47418	0.041764
ENSCAFG00000000829		1.14393	0.0418937
ENSCAFG00000003550	INHBA	1.52571	0.0418937
ENSCAFG00000008369		1.50907	0.0418937
ENSCAFG00000009264	BCL2L15	1.58591	0.0418937
ENSCAFG00000025567	A2M	0.988301	0.0418937
ENSCAFG00000031529	CLEC2D	1.59395	0.0418937
ENSCAFG00000032259		1.65672	0.0418937
ENSCAFG00000025213	FAM111B	1.13941	0.0423005
ENSCAFG00000015213	STAT3	0.558089	0.0424616
ENSCAFG00000028869		1.06823	0.0433661
ENSCAFG00000006413	NCKAP1L	1.34222	0.0434901
ENSCAFG00000013638		1.45946	0.0438981
ENSCAFG00000015999	KRT23	-1.44553	0.0438981
ENSCAFG00000029519	LDLRAP1	-0.940397	0.0438981
ENSCAFG00000032751	CLEC2B	1.6212	0.0438981
ENSCAFG00000003539	CLSPN	1.37621	0.0445075
ENSCAFG00000013047		-1.53524	0.0445075
ENSCAFG00000019772	CD53	1.54263	0.0448826
ENSCAFG00000006540	TF	1.24766	0.0458791
ENSCAFG00000008267		1.47979	0.046308
ENSCAFG00000014033	PPA1	0.696618	0.0483637
ENSCAFG00000025113	CLEC12A	1.55924	0.0483637

## Sheet: T3 Slow vs Control
ensembl ID	hgnc_symbol	log2FoldChange	padj
ENSCAFG00000008404		5.56335	6.93392e-79
ENSCAFG00000016811	RHBG	-5.55311	1.21189e-56
ENSCAFG00000010260	DCDC2	3.83849	2.27566e-54
ENSCAFG00000013047		-4.69555	6.95606e-49
ENSCAFG00000010061	ABCC11	-5.62767	8.16744e-43
ENSCAFG00000017206	KIAA2022	4.81756	4.56089e-36
ENSCAFG00000001827	CROT	-4.06104	1.07312e-35
ENSCAFG00000004374		3.43554	3.12942e-29
ENSCAFG00000018648	OSMR	2.93869	3.87145e-29
ENSCAFG00000005013	SLC22A13	-5.09377	1.69562e-28
ENSCAFG00000015892	CXCL16	2.90145	9.13528e-27
ENSCAFG00000018240	SLC26A2	-4.20543	3.9195e-25
ENSCAFG00000018349		3.77209	2.11848e-23
ENSCAFG00000004531	SLC25A30	-1.97916	2.57135e-22
ENSCAFG00000010810	ABCA5	-1.29861	3.17361e-22
ENSCAFG00000014346	C1S	3.22088	4.28237e-22
ENSCAFG00000000404	IYD	-4.12216	5.22697e-22
ENSCAFG00000020004	VCAM1	3.52472	1.11449e-21
ENSCAFG00000002400	ALDH1B1	-4.26288	1.76138e-21
ENSCAFG00000024439	SLC22A8	-4.2775	5.71319e-20
ENSCAFG00000014220	C1R	2.79005	5.2841e-19
ENSCAFG00000019330	ASPA	-3.20643	1.94942e-18
ENSCAFG00000008917		4.69092	2.07006e-18
ENSCAFG00000016233	AGMAT	-4.93173	4.22525e-18
ENSCAFG00000009333		-5.1582	7.2158e-18
ENSCAFG00000015264	C14orf37	-2.94103	7.2158e-18
ENSCAFG00000031246	UGT1A6	-4.94296	7.62922e-18
ENSCAFG00000003895	HSD17B14	-3.29197	9.8203e-18
ENSCAFG00000008568	AGPAT5	-1.61841	1.28214e-17
ENSCAFG00000012098	PGBD5	-3.30528	2.75591e-17
ENSCAFG00000020225		1.56806	4.86874e-17
ENSCAFG00000031501	C15orf48	3.36316	5.63132e-17
ENSCAFG00000009421	MMP2	2.1183	5.64919e-17
ENSCAFG00000011016	HABP2	-3.96721	8.20952e-17
ENSCAFG00000007759	LIX1	-4.81739	1.36609e-16
ENSCAFG00000006889	CD44	3.3373	1.79286e-16
ENSCAFG00000011927		-2.08052	2.17585e-16
ENSCAFG00000003409	RRM2	2.79709	2.66614e-16
ENSCAFG00000011487	BCAT1	3.44094	6.88389e-16
ENSCAFG00000012847	PPEF1	-3.30093	6.88389e-16
ENSCAFG00000009641		4.7042	8.30606e-16
ENSCAFG00000028967	LRRIQ1	3.03987	1.08531e-15
ENSCAFG00000002041	SULT1C2	-3.58869	1.3229e-15
ENSCAFG00000009850	DNAH5	2.99156	3.10232e-15
ENSCAFG00000019714	SLC2A5	-2.65912	3.7194e-15
ENSCAFG00000006247	SEMA3E	3.18115	4.08852e-15
ENSCAFG00000007344	MYBL1	3.20484	4.1899e-15
ENSCAFG00000009696	WFDC2	3.62198	4.51547e-15
ENSCAFG00000018869	C1orf87	-3.96154	4.81171e-15
ENSCAFG00000032191	MAP1A	1.74869	5.86967e-15
ENSCAFG00000005741	THRB	-2.01366	8.84004e-15
ENSCAFG00000018575	EPB41L3	-3.19366	1.00119e-14
ENSCAFG00000013852	MATN2	2.10172	1.01108e-14
ENSCAFG00000020101	ST6GALNAC4	2.62477	1.07298e-14
ENSCAFG00000015450	HS3ST1	3.12952	1.18008e-14
ENSCAFG00000012886		-4.91774	1.19902e-14
ENSCAFG00000020014	GCSH	-1.90102	1.75e-14
ENSCAFG00000000868	SMOC2	3.04869	2.14068e-14
ENSCAFG00000017018		4.03443	2.99912e-14
ENSCAFG00000009737	GLB1L2	2.68789	4.98008e-14
ENSCAFG00000015414	CREG1	-1.43317	5.03201e-14
ENSCAFG00000006176	RAB11FIP1	1.87862	5.56976e-14
ENSCAFG00000010758	MAP2K6	-3.03859	7.00234e-14
ENSCAFG00000014397	SI	-4.35981	8.33257e-14
ENSCAFG00000009569	SPP1	3.94394	1.28353e-13
ENSCAFG00000001778		2.03556	1.35333e-13
ENSCAFG00000023863	BAAT	-4.24864	1.41234e-13
ENSCAFG00000015804	WNK1	-1.81703	1.43553e-13
ENSCAFG00000008896	KIAA1755	3.44015	1.90243e-13
ENSCAFG00000030737	ERICH4	-4.03773	1.90243e-13
ENSCAFG00000007432	ATP12A	-3.437	2.00838e-13
ENSCAFG00000013856	ACADL	-1.93245	2.30931e-13
ENSCAFG00000009318	CCDC148	1.72102	2.39674e-13
ENSCAFG00000015718		1.89	2.39674e-13
ENSCAFG00000018251	PDE6A	-4.76017	2.39674e-13
ENSCAFG00000019943	CRISPLD2	2.74624	4.00531e-13
ENSCAFG00000031248	FAM111A	2.26222	4.83406e-13
ENSCAFG00000014980	FMO4	-1.79831	8.33355e-13
ENSCAFG00000030472	NRXN3	3.99449	8.33355e-13
ENSCAFG00000010928	ACSL5	-2.79736	8.54773e-13
ENSCAFG00000018415	MOCS2	-1.34	8.92365e-13
ENSCAFG00000005949	HACL1	-1.72389	1.45617e-12
ENSCAFG00000010159	PM20D1	-2.58765	1.63338e-12
ENSCAFG00000001130	ITPR3	1.1379	1.73146e-12
ENSCAFG00000001091	TGFBI	2.79023	2.23741e-12
ENSCAFG00000006091		-1.96278	2.62569e-12
ENSCAFG00000029040	TMEM72	-2.37242	2.64242e-12
ENSCAFG00000010536	CARMIL1	1.49294	4.24332e-12
ENSCAFG00000006942	SLC5A8	-4.10639	5.01089e-12
ENSCAFG00000011086	SLC16A6	-2.24869	5.20711e-12
ENSCAFG00000030851	HLF	-1.79625	5.44715e-12
ENSCAFG00000017185	GSTZ1	-2.13599	5.82436e-12
ENSCAFG00000015831	RAD52	-1.56385	6.34607e-12
ENSCAFG00000017833	CCDC33	-4.17364	7.49541e-12
ENSCAFG00000006231	DCLK1	3.27972	8.26496e-12
ENSCAFG00000015845	KIF26B	2.9227	8.81342e-12
ENSCAFG00000032423	SCP2	-1.45068	9.93378e-12
ENSCAFG00000031735		1.87139	1.22045e-11
ENSCAFG00000030810		-2.60905	1.34293e-11
ENSCAFG00000004174	SPAG6	3.22511	1.70598e-11
ENSCAFG00000007720	GGCX	-0.965801	1.9465e-11
ENSCAFG00000009237	RMDN3	-1.43807	1.9465e-11
ENSCAFG00000018625	C3	2.90971	2.06886e-11
ENSCAFG00000004549		-1.95808	2.29909e-11
ENSCAFG00000008693	ADGRG3	2.71423	2.29909e-11
ENSCAFG00000006494		2.20947	2.39123e-11
ENSCAFG00000017553	S100A6	2.45058	2.40353e-11
ENSCAFG00000031079	ZFP36L2	1.44079	2.59596e-11
ENSCAFG00000017329	FLRT2	2.05534	3.07943e-11
ENSCAFG00000014960	ATP8B4	2.24473	3.56459e-11
ENSCAFG00000008575	CUX2	-2.93434	5.28797e-11
ENSCAFG00000031346	RHOU	2.56657	5.34218e-11
ENSCAFG00000001002	SMPDL3A	-3.54358	5.9535e-11
ENSCAFG00000007158	SLC16A12	-2.31085	6.6973e-11
ENSCAFG00000000799		-3.20664	8.96723e-11
ENSCAFG00000005934	CRLS1	-1.58192	9.49056e-11
ENSCAFG00000011532	EGF	-3.58851	9.49056e-11
ENSCAFG00000025524		1.42324	9.73049e-11
ENSCAFG00000031036	E2F3	1.66616	1.09869e-10
ENSCAFG00000014603	TRIM9	2.23543	1.15298e-10
ENSCAFG00000023972		2.09138	1.25526e-10
ENSCAFG00000010137	MFSD4A	-3.16924	1.29286e-10
ENSCAFG00000014604	NUDT13	-1.7853	1.41487e-10
ENSCAFG00000013217	GPRC5A	2.85829	1.66381e-10
ENSCAFG00000011804	CIART	-1.90717	1.69531e-10
ENSCAFG00000030770		1.70781	1.85457e-10
ENSCAFG00000020184	CHST4	3.3854	2.04564e-10
ENSCAFG00000009756	ELOVL2	-3.1205	2.26832e-10
ENSCAFG00000018822	PATJ	-0.896989	2.30591e-10
ENSCAFG00000009093	BHMT	-4.02427	2.48303e-10
ENSCAFG00000029756	PPP1R1A	-3.00874	2.48303e-10
ENSCAFG00000030931	LIF	3.39676	2.50583e-10
ENSCAFG00000002762	EML6	2.34445	2.55822e-10
ENSCAFG00000018092	TMC5	3.57918	3.41679e-10
ENSCAFG00000014812	COL3A1	3.0799	3.43621e-10
ENSCAFG00000020395	RRAD	2.49089	3.48586e-10
ENSCAFG00000010865		-1.35251	3.59888e-10
ENSCAFG00000007024	DMKN	-2.2677	3.79256e-10
ENSCAFG00000030686	GLIPR2	2.35679	4.08322e-10
ENSCAFG00000000399		3.0329	5.31901e-10
ENSCAFG00000031529	CLEC2D	2.6887	5.93182e-10
ENSCAFG00000013786	CCR2	2.74924	6.84879e-10
ENSCAFG00000013819	FMNL1	2.22732	7.93637e-10
ENSCAFG00000016909	SLC5A2	-3.13218	8.02402e-10
ENSCAFG00000028869		2.02712	8.19704e-10
ENSCAFG00000000851	IRF1	1.56794	8.44127e-10
ENSCAFG00000003888	TTC39A	1.98107	8.68674e-10
ENSCAFG00000023455		2.96852	8.77776e-10
ENSCAFG00000011454	SLC7A8	-3.11063	1.01152e-09
ENSCAFG00000004453	ABHD5	-2.0285	1.01505e-09
ENSCAFG00000029613	AMACR	-1.9558	1.16744e-09
ENSCAFG00000016917	SYT11	1.82674	1.41382e-09
ENSCAFG00000009159	TRIO	0.817315	1.43842e-09
ENSCAFG00000008267		3.12642	1.51203e-09
ENSCAFG00000009684	DBNDD2	1.83712	1.53201e-09
ENSCAFG00000028991		-1.75835	1.58762e-09
ENSCAFG00000003591	C5	3.51212	1.63312e-09
ENSCAFG00000013602	PBLD	-2.57934	1.70906e-09
ENSCAFG00000009596	RUNX1	2.33545	2.03295e-09
ENSCAFG00000008395	SCARA3	2.09621	2.08308e-09
ENSCAFG00000002037	PLA2G7	2.91914	2.13865e-09
ENSCAFG00000000751		1.94995	2.20672e-09
ENSCAFG00000014329	TM6SF2	-3.80877	2.20672e-09
ENSCAFG00000010735	GRAMD1C	-1.53951	2.22273e-09
ENSCAFG00000013909	SERPINE1	3.40596	2.30351e-09
ENSCAFG00000000426		2.8742	2.35948e-09
ENSCAFG00000017952	ACSM3	-2.53146	2.39088e-09
ENSCAFG00000011839	CYP24A1	3.32891	2.58211e-09
ENSCAFG00000015155	TIMP1	3.25873	2.58211e-09
ENSCAFG00000005306		3.26353	2.77833e-09
ENSCAFG00000018728	RFX2	1.76983	2.90414e-09
ENSCAFG00000016519	PPARGC1A	-1.30217	2.93829e-09
ENSCAFG00000007909	RHOBTB3	-0.92808	3.70984e-09
ENSCAFG00000008680	DRC7	3.10514	3.76641e-09
ENSCAFG00000002210	EFHC1	1.81011	3.8011e-09
ENSCAFG00000007875	TMSB10	1.55788	4.00211e-09
ENSCAFG00000008408	TPD52	-1.21566	4.22874e-09
ENSCAFG00000007876	TRABD2A	-2.43215	4.58664e-09
ENSCAFG00000008586	ADAMTS1	2.0738	4.58664e-09
ENSCAFG00000029883	SLC25A36	-1.69431	4.64455e-09
ENSCAFG00000014903	POLN	-1.96968	4.71069e-09
ENSCAFG00000008670	PTK2B	1.48726	4.85486e-09
ENSCAFG00000009818	NOD2	1.99567	4.85916e-09
ENSCAFG00000010512	DAW1	3.47178	5.07219e-09
ENSCAFG00000024010	TLR1	2.10755	5.11092e-09
ENSCAFG00000014292	CDKL1	-1.9038	5.18515e-09
ENSCAFG00000002857	UGT2A1	-3.81441	5.56627e-09
ENSCAFG00000005020	ACMSD	-3.05779	5.56627e-09
ENSCAFG00000013030	PDHA1	-1.13827	5.56627e-09
ENSCAFG00000011672	SLC15A2	-2.88349	5.61735e-09
ENSCAFG00000006947	ATP6V1H	-1.28647	5.62603e-09
ENSCAFG00000005144	FNDC4	2.4607	6.11721e-09
ENSCAFG00000010027	HAO2	-3.34035	6.11721e-09
ENSCAFG00000020038	ADAMTS18	-2.07845	6.85186e-09
ENSCAFG00000020362	HSD11B2	-2.44239	7.35374e-09
ENSCAFG00000031257		2.64094	7.45845e-09
ENSCAFG00000005055	RNF157	1.39326	7.52645e-09
ENSCAFG00000002118	PON3	-2.78097	8.1162e-09
ENSCAFG00000019076	CTIF	-1.54813	8.18774e-09
ENSCAFG00000014453	AFAP1	1.38366	8.2123e-09
ENSCAFG00000009376	R3HDML	-3.43235	9.11525e-09
ENSCAFG00000001586	TREM2	3.59321	9.31093e-09
ENSCAFG00000007413		-3.41123	9.76231e-09
ENSCAFG00000000621		1.59597	1.01715e-08
ENSCAFG00000013504	CLEC7A	3.48805	1.03407e-08
ENSCAFG00000014605		-3.85225	1.18961e-08
ENSCAFG00000015475		2.81643	1.23633e-08
ENSCAFG00000015203	PLEKHG6	2.39997	1.28851e-08
ENSCAFG00000029313	CLDN1	2.70344	1.30411e-08
ENSCAFG00000010617	ALDH1A3	3.29645	1.3206e-08
ENSCAFG00000031409	TMEM176A	1.5679	1.34204e-08
ENSCAFG00000008341	SPON1	2.13562	1.40558e-08
ENSCAFG00000016692	SHBG	-2.75809	1.46186e-08
ENSCAFG00000002171	SYK	2.25604	1.47321e-08
ENSCAFG00000011462	CFI	1.36315	1.47321e-08
ENSCAFG00000002914		-4.29187	1.48983e-08
ENSCAFG00000017877	STRA6	-3.65961	1.58629e-08
ENSCAFG00000003162	PELI1	-1.36	1.87327e-08
ENSCAFG00000006576		2.17151	1.9822e-08
ENSCAFG00000010387	FAP	3.30342	1.99547e-08
ENSCAFG00000008279	PTPRJ	1.24512	2.10834e-08
ENSCAFG00000019267		-3.81777	2.22902e-08
ENSCAFG00000000178	LRP1	1.08314	2.32983e-08
ENSCAFG00000000992	ATAD2	1.72307	2.32983e-08
ENSCAFG00000015493	NLRP1	3.07089	2.32983e-08
ENSCAFG00000017690	SCNN1G	-2.14967	2.40285e-08
ENSCAFG00000001394	ETV7	1.86803	2.56232e-08
ENSCAFG00000013482	CADM1	1.09215	2.63198e-08
ENSCAFG00000000405	PLEKHG1	1.65935	2.74461e-08
ENSCAFG00000009928	XPO7	-1.15874	2.76778e-08
ENSCAFG00000019848	COL5A1	2.57752	2.80732e-08
ENSCAFG00000000812		2.50047	3.018e-08
ENSCAFG00000032590	IL21R	2.57199	3.04247e-08
ENSCAFG00000015745	EVC	-1.00361	3.13939e-08
ENSCAFG00000013353		-1.18779	3.41575e-08
ENSCAFG00000019798	CSF1	1.57031	3.55639e-08
ENSCAFG00000015843	PLD2	1.53576	3.80395e-08
ENSCAFG00000014003		1.21651	3.90213e-08
ENSCAFG00000012803	RIN1	1.93687	4.08831e-08
ENSCAFG00000002301	ECM2	-1.70064	4.1289e-08
ENSCAFG00000014484	ETV4	2.51513	4.15256e-08
ENSCAFG00000019940	SLC25A24	1.29582	4.15899e-08
ENSCAFG00000008802	TPRKB	-1.53637	4.33519e-08
ENSCAFG00000010630	COBLL1	-0.964285	4.4571e-08
ENSCAFG00000009628	GOLT1A	-2.47107	4.87152e-08
ENSCAFG00000011015	SPATS2L	1.20083	4.87212e-08
ENSCAFG00000015885	FKBP10	2.49884	5.12939e-08
ENSCAFG00000002223	NPAS2	2.06459	5.30841e-08
ENSCAFG00000007793	ENPP6	-2.69045	5.40928e-08
ENSCAFG00000003600	BVES	-2.91712	5.55558e-08
ENSCAFG00000016719	SFXN1	-1.98144	5.58027e-08
ENSCAFG00000018735	ELF4	1.63976	5.61903e-08
ENSCAFG00000007753	GK5	-1.12702	5.74161e-08
ENSCAFG00000005403	LRP1B	-2.96544	5.96668e-08
ENSCAFG00000006050	MYO16	2.37556	6.10758e-08
ENSCAFG00000017040	FOS	2.63433	6.14862e-08
ENSCAFG00000005122	ST6GALNAC2	-1.27954	6.2099e-08
ENSCAFG00000017924		2.14203	6.25613e-08
ENSCAFG00000013182	EGLN3	-2.24743	6.37535e-08
ENSCAFG00000020152	IL34	1.64125	6.37535e-08
ENSCAFG00000004473	ESD	-1.12903	6.52407e-08
ENSCAFG00000013733		-4.06962	6.54163e-08
ENSCAFG00000004491	LCP1	2.17769	6.61421e-08
ENSCAFG00000011650	INPP5D	1.6318	6.74248e-08
ENSCAFG00000011164	UBA7	1.29351	6.84695e-08
ENSCAFG00000029506	GLO1	-0.838244	7.80171e-08
ENSCAFG00000000798		-1.52877	7.85118e-08
ENSCAFG00000017457		2.1161	7.87027e-08
ENSCAFG00000029004		-1.78912	8.6436e-08
ENSCAFG00000010530	CCDC80	2.96393	8.99127e-08
ENSCAFG00000008236		2.55821	9.31252e-08
ENSCAFG00000010384	DNAH7	2.6431	9.56273e-08
ENSCAFG00000019869	RALGDS	1.28972	9.56273e-08
ENSCAFG00000009083	DISP2	-2.53795	1.01912e-07
ENSCAFG00000002040	TFPI2	2.11301	1.072e-07
ENSCAFG00000003334	ABCA13	2.94694	1.11925e-07
ENSCAFG00000016497	ZFP36L1	1.11826	1.15923e-07
ENSCAFG00000020404		-1.89371	1.16439e-07
ENSCAFG00000017958	COL5A3	2.29211	1.25908e-07
ENSCAFG00000015875	WDR72	-1.86131	1.3027e-07
ENSCAFG00000007307		2.16592	1.31243e-07
ENSCAFG00000007755		-1.52993	1.34394e-07
ENSCAFG00000015197	TNFRSF1A	1.6652	1.39867e-07
ENSCAFG00000017308	STON2	-1.48685	1.57991e-07
ENSCAFG00000010925	HFE	-1.19261	1.68229e-07
ENSCAFG00000001524	AHCYL2	-1.34492	1.85539e-07
ENSCAFG00000001095	TEF	-1.53224	2.04992e-07
ENSCAFG00000010254	SFXN2	-2.33075	2.07155e-07
ENSCAFG00000000437	NRM	1.00908	2.08043e-07
ENSCAFG00000020167	HYDIN	1.64788	2.08278e-07
ENSCAFG00000013160	NPL	-2.30502	2.24391e-07
ENSCAFG00000022735		-1.35187	2.27091e-07
ENSCAFG00000010840	ADRA2A	2.88759	2.30669e-07
ENSCAFG00000006487		1.99912	2.33135e-07
ENSCAFG00000008711		-3.44304	2.50922e-07
ENSCAFG00000004931	PLCD1	1.70232	2.62266e-07
ENSCAFG00000004369	NOX4	-2.8705	2.62957e-07
ENSCAFG00000015177	SELL	2.67035	2.65633e-07
ENSCAFG00000009015	CALB1	-2.64456	2.69875e-07
ENSCAFG00000014354	C10orf54	1.44138	2.83479e-07
ENSCAFG00000002717		2.19018	2.9661e-07
ENSCAFG00000014548	FBN1	1.70547	3.00689e-07
ENSCAFG00000002827	NFYC	-0.986082	3.08106e-07
ENSCAFG00000014645		2.32714	3.20276e-07
ENSCAFG00000007154		1.94663	3.27925e-07
ENSCAFG00000014600	BRCA1	1.71208	3.38671e-07
ENSCAFG00000032014	RAB39A	2.53012	3.38899e-07
ENSCAFG00000017131	CLPX	-1.21516	3.49616e-07
ENSCAFG00000018083	TMEM164	-1.61137	3.51319e-07
ENSCAFG00000011211	ECEL1	-3.37199	3.54024e-07
ENSCAFG00000002876	TPBG	2.33277	3.92924e-07
ENSCAFG00000024936	MTUS2	-1.55898	3.93569e-07
ENSCAFG00000008211	CACNA2D3	-2.08454	4.01973e-07
ENSCAFG00000013239	SCRN3	-1.25724	4.04724e-07
ENSCAFG00000012675	SELENBP1	-1.85521	4.11658e-07
ENSCAFG00000003568	CPT1C	1.87443	4.13567e-07
ENSCAFG00000016961	LCP2	2.03346	4.24745e-07
ENSCAFG00000020105		1.63666	4.24745e-07
ENSCAFG00000016831		2.11991	4.26285e-07
ENSCAFG00000020108	SLC44A3	-1.06996	4.26384e-07
ENSCAFG00000012532		2.60728	4.50896e-07
ENSCAFG00000011247	LAPTM5	2.08885	4.59941e-07
ENSCAFG00000009116	IVD	-1.96287	4.64284e-07
ENSCAFG00000014174	MFSD1	-1.0931	4.82066e-07
ENSCAFG00000015572	GLOD5	-2.24261	5.05627e-07
ENSCAFG00000023134		2.72981	5.05627e-07
ENSCAFG00000006697	TYROBP	2.15317	5.09642e-07
ENSCAFG00000025085	XKR9	-2.68633	5.10852e-07
ENSCAFG00000014869		-3.49084	5.40453e-07
ENSCAFG00000012862	CHRD	2.03495	5.45444e-07
ENSCAFG00000004529		1.36771	5.5305e-07
ENSCAFG00000029872		-3.20193	5.66826e-07
ENSCAFG00000023349		3.00072	5.76404e-07
ENSCAFG00000024817		2.63385	5.76404e-07
ENSCAFG00000011882	CBLN4	-2.81157	5.76541e-07
ENSCAFG00000013979		3.13788	5.76541e-07
ENSCAFG00000018597	LAMA1	-3.089	5.96441e-07
ENSCAFG00000012042	USP2	-1.98152	6.27458e-07
ENSCAFG00000005381	MAP6	2.95208	6.28282e-07
ENSCAFG00000012274	CISD1	-1.53945	6.52542e-07
ENSCAFG00000015235	SLC19A2	-1.04145	6.76188e-07
ENSCAFG00000019012		-3.1761	6.79875e-07
ENSCAFG00000009036	PLCB2	1.88592	7.03735e-07
ENSCAFG00000012345	SEC24D	1.18545	7.11573e-07
ENSCAFG00000014982		-2.98028	7.85982e-07
ENSCAFG00000010285	ABCG1	1.93015	8.18989e-07
ENSCAFG00000006175	CDC25B	1.8846	8.20067e-07
ENSCAFG00000000649	ATP6V1C1	-0.873155	8.20483e-07
ENSCAFG00000004655	BCL3	2.18521	8.20483e-07
ENSCAFG00000008877	BUB1B	2.49174	8.20483e-07
ENSCAFG00000015536	NAALADL2	-2.0765	8.20483e-07
ENSCAFG00000015522	TEAD4	1.67675	8.32586e-07
ENSCAFG00000029076	CCDC126	-1.17313	8.48758e-07
ENSCAFG00000000803		2.29418	8.67387e-07
ENSCAFG00000007749	MYOF	1.37763	8.80896e-07
ENSCAFG00000009202	KNL1	2.18331	9.17275e-07
ENSCAFG00000010095	ATP6V1B2	-1.88069	9.17275e-07
ENSCAFG00000012433	PER2	-2.24049	9.55526e-07
ENSCAFG00000031033	EMP1	1.82891	9.93515e-07
ENSCAFG00000005113	UBXN4	-1.03803	9.93632e-07
ENSCAFG00000001305	FBP1	-2.4904	1.01864e-06
ENSCAFG00000012621	LY9	1.92775	1.05053e-06
ENSCAFG00000011698	TLR7	2.37603	1.0547e-06
ENSCAFG00000032530	RGS18	2.14959	1.07053e-06
ENSCAFG00000007497	KIF11	2.76941	1.13031e-06
ENSCAFG00000017181	MAT2B	-0.921758	1.13742e-06
ENSCAFG00000003784	ARMC2	2.30147	1.17003e-06
ENSCAFG00000006413	NCKAP1L	1.86802	1.18647e-06
ENSCAFG00000000195	SHMT2	-2.17391	1.23169e-06
ENSCAFG00000016412	SLC34A1	-3.77855	1.26562e-06
ENSCAFG00000016686		1.34705	1.27286e-06
ENSCAFG00000001611	IRF5	2.1124	1.29053e-06
ENSCAFG00000004932	GALNT11	-1.6124	1.29053e-06
ENSCAFG00000006052	RASSF2	1.92664	1.42884e-06
ENSCAFG00000003745	EPHB6	2.71011	1.44423e-06
ENSCAFG00000016138	FBLIM1	1.30546	1.52761e-06
ENSCAFG00000003180	SLC1A4	2.5496	1.53352e-06
ENSCAFG00000005028	XYLB	-1.60444	1.58574e-06
ENSCAFG00000015954	GRID1	-3.1324	1.58984e-06
ENSCAFG00000000681	FBN2	2.12487	1.59373e-06
ENSCAFG00000005191	RBKS	-1.0691	1.59373e-06
ENSCAFG00000029844		-3.35504	1.59373e-06
ENSCAFG00000014570	ACAT1	-1.60193	1.60589e-06
ENSCAFG00000003005	CREB5	1.98805	1.61163e-06
ENSCAFG00000022744		-1.44272	1.64866e-06
ENSCAFG00000028603		2.58191	1.65041e-06
ENSCAFG00000008031	RDH10	-1.45948	1.65161e-06
ENSCAFG00000007199		1.99306	1.68529e-06
ENSCAFG00000032173		2.94287	1.69017e-06
ENSCAFG00000015213	STAT3	0.886969	1.74784e-06
ENSCAFG00000010682		1.11731	1.76698e-06
ENSCAFG00000004347		-1.64018	1.79191e-06
ENSCAFG00000014175	ITGA4	1.08818	1.82041e-06
ENSCAFG00000005081	INSIG1	-1.69759	1.84515e-06
ENSCAFG00000004095	EHD2	1.62597	1.84544e-06
ENSCAFG00000005217	NCAPG2	2.13804	1.87532e-06
ENSCAFG00000004615		2.98785	1.89922e-06
ENSCAFG00000000680	OXR1	-1.12834	1.91575e-06
ENSCAFG00000002202	KIAA1211	-2.58453	1.91575e-06
ENSCAFG00000007970	FAM167A	2.14198	1.92705e-06
ENSCAFG00000004754	MCM10	2.44831	1.95793e-06
ENSCAFG00000016825	SH3PXD2B	1.44303	1.95793e-06
ENSCAFG00000020393	ACADM	-1.42315	1.95793e-06
ENSCAFG00000002525	COL15A1	2.00967	1.96194e-06
ENSCAFG00000017615	ST8SIA5	-2.2547	2.12045e-06
ENSCAFG00000011398	CDH24	2.01703	2.15236e-06
ENSCAFG00000013218	EHHADH	-2.29263	2.22859e-06
ENSCAFG00000003472	TSPAN12	-0.762778	2.26383e-06
ENSCAFG00000013966	CPS1	-2.73113	2.27816e-06
ENSCAFG00000007809	RETSAT	-1.7133	2.38122e-06
ENSCAFG00000009467	HIBCH	-0.89215	2.38122e-06
ENSCAFG00000031786		3.10803	2.45813e-06
ENSCAFG00000015300	SPPL2A	-0.723922	2.47881e-06
ENSCAFG00000001545	TTC39B	-1.7827	2.4847e-06
ENSCAFG00000006904	SLC52A3	-2.25991	2.54311e-06
ENSCAFG00000002123		-2.09663	2.54375e-06
ENSCAFG00000004597	RELB	1.48784	2.54375e-06
ENSCAFG00000018846	SPIRE1	-1.06614	2.55775e-06
ENSCAFG00000018064	DSG1	-3.18147	2.67143e-06
ENSCAFG00000002308	VWDE	-2.03202	2.72258e-06
ENSCAFG00000004585	TMEM176B	1.39287	2.72258e-06
ENSCAFG00000008901	BPI	2.02581	2.73391e-06
ENSCAFG00000018955	C1orf168	-2.3557	2.76401e-06
ENSCAFG00000015033	SH2D5	2.84085	2.8051e-06
ENSCAFG00000030565	DUSP5	1.88343	2.80899e-06
ENSCAFG00000000752	CERK	0.972434	3.05778e-06
ENSCAFG00000010602	ELF3	2.33139	3.06428e-06
ENSCAFG00000020287	SYDE2	-1.09378	3.06428e-06
ENSCAFG00000029236		3.34048	3.06428e-06
ENSCAFG00000023837	PTGFRN	1.23202	3.27598e-06
ENSCAFG00000016090	TOP2A	2.82797	3.35405e-06
ENSCAFG00000009794		2.54102	3.35549e-06
ENSCAFG00000010813		-1.93452	3.35549e-06
ENSCAFG00000015871	TM4SF5	-3.08026	3.42154e-06
ENSCAFG00000004764	VWA8	-0.814644	3.43694e-06
ENSCAFG00000017344	CLINT1	-0.708217	3.44503e-06
ENSCAFG00000030702	GABRB3	-3.18363	3.44503e-06
ENSCAFG00000013625	KNG1	-2.81676	3.47384e-06
ENSCAFG00000005686	SLC23A1	-2.14118	3.57677e-06
ENSCAFG00000000588	ALDH7A1	-1.80795	3.77502e-06
ENSCAFG00000003889	WEE2	-2.36676	3.77502e-06
ENSCAFG00000005846	GCGR	-1.93646	3.77502e-06
ENSCAFG00000010686	NLRP3	2.00911	3.77808e-06
ENSCAFG00000011876	HSPA12A	-1.8534	3.8938e-06
ENSCAFG00000000115	CS	-0.811409	4.10143e-06
ENSCAFG00000007838	SERPING1	1.5733	4.10143e-06
ENSCAFG00000030466		1.29069	4.11119e-06
ENSCAFG00000006608	CPXM1	2.40212	4.45073e-06
ENSCAFG00000015105		1.6319	4.45397e-06
ENSCAFG00000006673	PPP1R3B	2.29059	4.62345e-06
ENSCAFG00000013102		1.3711	4.62345e-06
ENSCAFG00000002871		-3.58185	4.70503e-06
ENSCAFG00000031869		2.29606	4.74797e-06
ENSCAFG00000010794	SPATA17	1.52597	4.79506e-06
ENSCAFG00000006215	POLE	1.72637	4.86823e-06
ENSCAFG00000000829		1.80214	4.89831e-06
ENSCAFG00000007504	AHCY	-1.75386	4.99669e-06
ENSCAFG00000025291	SLC22A10	-3.25302	5.16042e-06
ENSCAFG00000023903	RNF212B	-1.92569	5.31382e-06
ENSCAFG00000012593		2.95418	5.46223e-06
ENSCAFG00000004143	GATA2	-1.43113	5.475e-06
ENSCAFG00000008400	TMBIM6	-1.21429	5.56867e-06
ENSCAFG00000010521	LGR6	-2.79774	5.59499e-06
ENSCAFG00000010930	COL16A1	1.73956	5.59499e-06
ENSCAFG00000031460		1.75412	5.59499e-06
ENSCAFG00000032648		-0.735419	5.59499e-06
ENSCAFG00000023142	FAM196B	2.08318	5.78012e-06
ENSCAFG00000000911	GPRC6A	-2.0521	6.03694e-06
ENSCAFG00000004723	KCNN4	1.76919	6.06085e-06
ENSCAFG00000019064	TMEM59	-0.911986	6.11427e-06
ENSCAFG00000013463	EHBP1L1	1.22349	6.21375e-06
ENSCAFG00000013684	PIKFYVE	-1.04276	6.21952e-06
ENSCAFG00000001798	SLC30A9	-1.34766	6.28853e-06
ENSCAFG00000013969	SYTL5	2.8096	6.28853e-06
ENSCAFG00000008584		2.44094	6.29181e-06
ENSCAFG00000015971	CLCN5	-1.31273	6.30972e-06
ENSCAFG00000000832	TAP1	1.43356	6.34539e-06
ENSCAFG00000014639	C1QC	2.04596	6.36193e-06
ENSCAFG00000005143	MCM6	1.32882	6.50304e-06
ENSCAFG00000009187	LOXL2	2.22474	6.5139e-06
ENSCAFG00000014554	ACOX3	-2.27345	6.54651e-06
ENSCAFG00000003175	AFTPH	-0.828543	6.65259e-06
ENSCAFG00000010953	PLCL1	-1.58522	6.69444e-06
ENSCAFG00000014016	DLAT	-0.988546	6.80949e-06
ENSCAFG00000013971	ATP2A3	-1.44898	6.98899e-06
ENSCAFG00000014837	COL5A2	2.09486	6.98899e-06
ENSCAFG00000009138	DMGDH	-2.77571	7.03372e-06
ENSCAFG00000010883	FMO5	-1.7215	7.11051e-06
ENSCAFG00000007649	MPEG1	1.66085	7.14586e-06
ENSCAFG00000002515	MACC1	2.7616	7.19857e-06
ENSCAFG00000025238	ENTPD5	-2.11911	7.20521e-06
ENSCAFG00000002015		-0.818375	7.23533e-06
ENSCAFG00000017319		1.80269	7.25849e-06
ENSCAFG00000013204	PTPRE	1.37073	7.28183e-06
ENSCAFG00000016856	STK10	1.0429	7.29371e-06
ENSCAFG00000017687		-1.68368	7.29371e-06
ENSCAFG00000032344	C1QB	1.89674	7.43591e-06
ENSCAFG00000006008	SLC10A2	-2.2424	7.61353e-06
ENSCAFG00000011603	GRK3	1.64096	7.7058e-06
ENSCAFG00000031013	SAMSN1	2.12755	7.7058e-06
ENSCAFG00000005569	DNAJB13	2.45091	7.78459e-06
ENSCAFG00000003488	PAPPA	1.92161	7.86141e-06
ENSCAFG00000018686	NDUFV2	-0.927555	7.86141e-06
ENSCAFG00000022740		-1.40461	7.94126e-06
ENSCAFG00000032487	GINM1	-0.803533	7.94323e-06
ENSCAFG00000013255	MKI67	2.55025	8.11333e-06
ENSCAFG00000004595		2.69095	8.44281e-06
ENSCAFG00000009564	ATP2B4	1.03332	8.46399e-06
ENSCAFG00000009910	PEBP1	-1.23289	8.46399e-06
ENSCAFG00000014463	PTPN6	1.68408	8.49119e-06
ENSCAFG00000000334	ADAMTS2	1.71439	8.85452e-06
ENSCAFG00000004784	CAMK1D	1.61025	8.9594e-06
ENSCAFG00000003215	SLC31A1	-1.17054	9.17246e-06
ENSCAFG00000007288	CRYL1	-2.94984	9.17246e-06
ENSCAFG00000016883	ITGAX	2.12386	9.17246e-06
ENSCAFG00000012293	ADCY4	1.86766	9.32225e-06
ENSCAFG00000019015	LRG1	2.47811	9.45352e-06
ENSCAFG00000014120		-0.763916	9.49948e-06
ENSCAFG00000001293	HSPA9	-1.09406	9.50016e-06
ENSCAFG00000001052	HINT3	-1.20661	9.68014e-06
ENSCAFG00000032480	MCFD2	-0.854982	9.76963e-06
ENSCAFG00000018760	PDXDC1	-0.933294	9.83617e-06
ENSCAFG00000010704	SP140	1.06523	1.00486e-05
ENSCAFG00000003340	AKNA	1.66459	1.01915e-05
ENSCAFG00000008933	NLRC5	1.25621	1.01915e-05
ENSCAFG00000003374	IKZF1	2.38151	1.02035e-05
ENSCAFG00000014040	CDCP1	1.24649	1.03564e-05
ENSCAFG00000012850	NDUFS2	-0.91814	1.04016e-05
ENSCAFG00000001567	SH3GL2	-1.10254	1.05151e-05
ENSCAFG00000006864	MICU3	-0.971648	1.05991e-05
ENSCAFG00000029982	RASSF3	1.02095	1.0707e-05
ENSCAFG00000005519	WDR37	-1.99507	1.11494e-05
ENSCAFG00000005997	GPCPD1	-1.26576	1.20716e-05
ENSCAFG00000000806		2.06327	1.213e-05
ENSCAFG00000020429	DEPDC1	2.66755	1.25505e-05
ENSCAFG00000007686	SLCO5A1	2.62405	1.27051e-05
ENSCAFG00000008719		-1.02075	1.27051e-05
ENSCAFG00000007887	MCCC2	-1.1378	1.28072e-05
ENSCAFG00000024892		-2.89	1.28072e-05
ENSCAFG00000016948	LTBP2	2.31533	1.30097e-05
ENSCAFG00000029185	NAT8	-2.94443	1.31063e-05
ENSCAFG00000005661	ECH1	-1.67022	1.31325e-05
ENSCAFG00000010426	COL4A3	-1.61913	1.31325e-05
ENSCAFG00000006006	FASN	-2.1677	1.32085e-05
ENSCAFG00000013933		2.0618	1.32171e-05
ENSCAFG00000003404		1.86348	1.33685e-05
ENSCAFG00000019811	SPIRE2	1.55067	1.3545e-05
ENSCAFG00000017387	PIK3R5	1.4567	1.39112e-05
ENSCAFG00000000788		-1.49328	1.39272e-05
ENSCAFG00000010949	SLC37A2	1.97196	1.39952e-05
ENSCAFG00000018021		-2.94758	1.41457e-05
ENSCAFG00000002240	HINT2	-1.92713	1.46473e-05
ENSCAFG00000010995	LGMN	-2.323	1.47397e-05
ENSCAFG00000012829	TMPRSS4	2.71214	1.48852e-05
ENSCAFG00000008308	NFS1	-0.940766	1.49527e-05
ENSCAFG00000011265	PTPRC	1.96963	1.51585e-05
ENSCAFG00000025365	ACKR1	2.92343	1.57599e-05
ENSCAFG00000023062	FYB	2.13913	1.57799e-05
ENSCAFG00000008859	SOD1	-1.46855	1.59512e-05
ENSCAFG00000012215	AP1S2	1.2838	1.6012e-05
ENSCAFG00000024646	ERAP2	1.60469	1.61024e-05
ENSCAFG00000013035		2.3527	1.63064e-05
ENSCAFG00000003670	TRPV5	2.16406	1.6589e-05
ENSCAFG00000004406	FBLN2	1.79728	1.6589e-05
ENSCAFG00000008245	FAR1	-0.747274	1.74939e-05
ENSCAFG00000016982	DOCK2	1.90332	1.74939e-05
ENSCAFG00000018817	AFG3L2	-0.723749	1.81662e-05
ENSCAFG00000030087		2.4493	1.83439e-05
ENSCAFG00000008506	TCTN1	-0.846295	1.84298e-05
ENSCAFG00000003539	CLSPN	2.39865	1.84991e-05
ENSCAFG00000018871	CYP2J2	-2.1142	1.85313e-05
ENSCAFG00000004855	EPB41L5	-1.06266	1.86585e-05
ENSCAFG00000017550		2.23763	1.86585e-05
ENSCAFG00000019060	ABR	0.890209	1.86585e-05
ENSCAFG00000014995	LRRC74B	3.11712	1.88584e-05
ENSCAFG00000000814		2.07734	1.90618e-05
ENSCAFG00000005329	AKR1E2	-2.14049	1.91676e-05
ENSCAFG00000009994	CD40	1.53042	1.91801e-05
ENSCAFG00000011489		-0.95132	1.91801e-05
ENSCAFG00000010458	SHANK2	-1.50668	1.94548e-05
ENSCAFG00000010491	LPCAT1	1.31028	1.95092e-05
ENSCAFG00000005750	IDO1	-1.73384	1.98176e-05
ENSCAFG00000008824	NR1H3	1.24763	1.98873e-05
ENSCAFG00000018989	BSND	-1.24844	1.99864e-05
ENSCAFG00000028797	ADM5	2.79945	1.99864e-05
ENSCAFG00000019933	HENMT1	2.39571	2.02103e-05
ENSCAFG00000003676		-2.65561	2.03188e-05
ENSCAFG00000017256		2.8769	2.03188e-05
ENSCAFG00000010642	CSTB	1.05297	2.06279e-05
ENSCAFG00000000873	KIAA1644	1.84083	2.07348e-05
ENSCAFG00000011751		1.88985	2.09443e-05
ENSCAFG00000000676	DPYS	-2.49618	2.11665e-05
ENSCAFG00000007165		-1.5882	2.12369e-05
ENSCAFG00000008822	CLDN8	-1.43738	2.12879e-05
ENSCAFG00000016106	CDC6	2.33684	2.12879e-05
ENSCAFG00000017122		-1.85898	2.18406e-05
ENSCAFG00000001037	FER1L6	-2.48663	2.20105e-05
ENSCAFG00000017197	ATP8B2	0.878791	2.21007e-05
ENSCAFG00000015257	ANO2	-2.65111	2.22926e-05
ENSCAFG00000005175	SCEL	1.89163	2.25884e-05
ENSCAFG00000015321	FBXL5	-1.00213	2.25884e-05
ENSCAFG00000010423	COL4A4	-1.65223	2.26957e-05
ENSCAFG00000005995	C12orf29	-1.0648	2.28069e-05
ENSCAFG00000010446	ACADS	-2.09419	2.30501e-05
ENSCAFG00000011588		-1.59882	2.33503e-05
ENSCAFG00000014098	C1RL	1.29857	2.35366e-05
ENSCAFG00000028511		-2.6605	2.39389e-05
ENSCAFG00000014091	RBP5	-2.74238	2.40839e-05
ENSCAFG00000017404	SCPEP1	-1.37637	2.41357e-05
ENSCAFG00000018219	CSF1R	1.58782	2.48672e-05
ENSCAFG00000007948	FDFT1	-1.41042	2.55893e-05
ENSCAFG00000007443	PXMP4	-1.59008	2.59414e-05
ENSCAFG00000013599	HRG	-2.19621	2.59414e-05
ENSCAFG00000005063	QRICH2	-3.08855	2.6485e-05
ENSCAFG00000012367		1.20895	2.65812e-05
ENSCAFG00000002069		1.98957	2.66717e-05
ENSCAFG00000009530	ANKRD31	-2.69305	2.66717e-05
ENSCAFG00000030589	HYKK	-2.1897	2.66717e-05
ENSCAFG00000019772	CD53	1.85068	2.6782e-05
ENSCAFG00000031217		-1.03494	2.68786e-05
ENSCAFG00000012226	COL6A3	1.87944	2.71913e-05
ENSCAFG00000015418	SLC22A6	-2.62186	2.73339e-05
ENSCAFG00000009906	VSIG10	1.17232	2.74918e-05
ENSCAFG00000020417	CTH	-2.41928	2.74918e-05
ENSCAFG00000005188	SPOPL	-0.949749	2.77252e-05
ENSCAFG00000018004	VSIG1	-2.60637	2.77252e-05
ENSCAFG00000018884	FGGY	-1.6293	2.77972e-05
ENSCAFG00000012044	ADAMTSL4	1.41941	2.78489e-05
ENSCAFG00000019674	PARK7	-1.59386	2.82756e-05
ENSCAFG00000003837		-1.08474	2.83123e-05
ENSCAFG00000008749	ATP6V0D2	-1.10615	2.83123e-05
ENSCAFG00000012156		1.90513	2.83123e-05
ENSCAFG00000013422	ALDH9A1	-1.39115	2.85364e-05
ENSCAFG00000006454	ELK3	1.23984	2.90261e-05
ENSCAFG00000002334	MELK	2.19704	2.96045e-05
ENSCAFG00000014617	ECD	-0.788736	2.96045e-05
ENSCAFG00000032761	DCLK3	-2.79544	2.96045e-05
ENSCAFG00000007213	CHPT1	-1.80265	2.98814e-05
ENSCAFG00000016947	FAM117A	-1.79184	3.01697e-05
ENSCAFG00000002142	IL1RL1	2.35269	3.02761e-05
ENSCAFG00000001954		2.97139	3.03439e-05
ENSCAFG00000032685	C1QTNF5	1.99024	3.11498e-05
ENSCAFG00000012614	KCNK2	2.50287	3.14145e-05
ENSCAFG00000011496		1.32112	3.21477e-05
ENSCAFG00000025115		2.12112	3.25483e-05
ENSCAFG00000003267	RGS3	1.08742	3.32862e-05
ENSCAFG00000029125	SIRPB2	2.28562	3.42148e-05
ENSCAFG00000022732		-1.51134	3.43693e-05
ENSCAFG00000009264	BCL2L15	2.17985	3.52502e-05
ENSCAFG00000017347	COX11	-0.963948	3.52502e-05
ENSCAFG00000012368	SLCO1A2	-2.75835	3.54133e-05
ENSCAFG00000000078	DGKA	1.27752	3.58977e-05
ENSCAFG00000031015	YWHAH	1.11813	3.61714e-05
ENSCAFG00000016011		1.74242	3.62329e-05
ENSCAFG00000001966	SH3RF3	1.36539	3.64118e-05
ENSCAFG00000011021	B3GNT7	2.03942	3.66796e-05
ENSCAFG00000017622	PRKCB	2.12835	3.69369e-05
ENSCAFG00000005605	RELT	1.87844	3.88828e-05
ENSCAFG00000004166	PMPCB	-0.908329	3.97469e-05
ENSCAFG00000007671	GSS	-1.29751	3.97469e-05
ENSCAFG00000025075		-1.95418	3.97469e-05
ENSCAFG00000011919	CHEK2	-1.43271	3.98827e-05
ENSCAFG00000015030	SLC23A3	-2.23463	3.99578e-05
ENSCAFG00000014117	MMP11	1.58618	4.03741e-05
ENSCAFG00000005370	CYP8B1	-2.86651	4.04059e-05
ENSCAFG00000031339	TMEM86A	1.39844	4.04059e-05
ENSCAFG00000013940	CLEC4E	2.19606	4.05911e-05
ENSCAFG00000001106	LAMA2	1.54499	4.1393e-05
ENSCAFG00000002007	SAMD9L	2.07503	4.1393e-05
ENSCAFG00000009426	TTPAL	-1.19766	4.1393e-05
ENSCAFG00000017438	RAB3D	1.22241	4.1393e-05
ENSCAFG00000001382	MAPK13	1.48111	4.14251e-05
ENSCAFG00000011057	TRAIP	2.52551	4.15819e-05
ENSCAFG00000025172		2.50098	4.15819e-05
ENSCAFG00000013735		1.38852	4.17102e-05
ENSCAFG00000029037	FBXO28	-1.11441	4.25697e-05
ENSCAFG00000004161	MEIS3	1.56595	4.35793e-05
ENSCAFG00000016989	DLST	-1.199	4.41219e-05
ENSCAFG00000010449	FOXRED1	-1.85875	4.44184e-05
ENSCAFG00000011995	THEMIS2	1.85086	4.44698e-05
ENSCAFG00000010593	GSTO1	1.09704	4.4632e-05
ENSCAFG00000028954		-1.48726	4.48005e-05
ENSCAFG00000004006	SVIL	1.15953	4.52355e-05
ENSCAFG00000003059	SNX30	-1.31708	4.53448e-05
ENSCAFG00000015159	JAK3	1.83308	4.55107e-05
ENSCAFG00000001616	KCP	1.47063	4.64137e-05
ENSCAFG00000002471		1.72272	4.64137e-05
ENSCAFG00000011813	ZNF217	0.879811	4.64137e-05
ENSCAFG00000016885	COQ6	-0.911899	4.64137e-05
ENSCAFG00000015258		-1.35682	4.67582e-05
ENSCAFG00000002341	HMGCLL1	-2.77655	4.69044e-05
ENSCAFG00000019735	PIK3CD	1.65925	4.74503e-05
ENSCAFG00000012674	ACADSB	-1.22429	4.76865e-05
ENSCAFG00000003757	OSTM1	-0.904962	4.79306e-05
ENSCAFG00000005927	DCXR	-2.07463	4.81333e-05
ENSCAFG00000022734		-1.24099	4.83707e-05
ENSCAFG00000000510	PRR16	2.16175	4.90809e-05
ENSCAFG00000022739		-1.4469	4.92524e-05
ENSCAFG00000015920	HAP1	-2.32557	4.97574e-05
ENSCAFG00000012975	MAP4	0.698444	4.99164e-05
ENSCAFG00000009538	NUSAP1	1.90883	5.00747e-05
ENSCAFG00000015872	TSPAN14	0.85824	5.09479e-05
ENSCAFG00000000223	GLI1	1.90202	5.09891e-05
ENSCAFG00000005610	KIF5C	1.9319	5.16607e-05
ENSCAFG00000011089	ARNTL2	2.04477	5.16607e-05
ENSCAFG00000009156	IRF4	1.78161	5.25199e-05
ENSCAFG00000012096	FAM126B	-0.95942	5.25493e-05
ENSCAFG00000024900	SLC22A5	-1.27376	5.27696e-05
ENSCAFG00000018359	IL13RA1	1.15692	5.3039e-05
ENSCAFG00000000667	FNDC1	2.74933	5.3454e-05
ENSCAFG00000003869		-1.97395	5.40915e-05
ENSCAFG00000016502	LRRC71	1.59846	5.47562e-05
ENSCAFG00000031478		-0.827042	5.49524e-05
ENSCAFG00000003550	INHBA	2.43617	5.57753e-05
ENSCAFG00000002145		2.51506	5.6712e-05
ENSCAFG00000010529	PCSK6	-1.70028	5.6881e-05
ENSCAFG00000010890		-1.0158	5.6881e-05
ENSCAFG00000031937	SLC35C1	1.29684	5.6881e-05
ENSCAFG00000004998	GPR39	1.26201	5.69233e-05
ENSCAFG00000005437	SLCO2B1	1.34656	5.78498e-05
ENSCAFG00000003464	ATP6V1C2	-1.30053	5.80704e-05
ENSCAFG00000003252		2.09047	5.92071e-05
ENSCAFG00000004447	ITM2B	-1.023	6.09393e-05
ENSCAFG00000011254	HGD	-1.72279	6.09393e-05
ENSCAFG00000005458	CLDN10	-1.32792	6.14556e-05
ENSCAFG00000009374	FITM2	-1.40108	6.25838e-05
ENSCAFG00000009799	NCAPD3	1.05684	6.28353e-05
ENSCAFG00000000303	AIG1	-0.777661	6.32446e-05
ENSCAFG00000019560	LCN15	-2.48163	6.37895e-05
ENSCAFG00000026252		-3.1323	6.42632e-05
ENSCAFG00000006550	NEURL3	2.06625	6.47206e-05
ENSCAFG00000006237	ACPP	1.57898	6.47374e-05
ENSCAFG00000010133	C5orf49	-2.53039	6.56709e-05
ENSCAFG00000000834	TNFRSF11B	2.08886	6.63161e-05
ENSCAFG00000007062	BUB1	2.13257	6.69394e-05
ENSCAFG00000031204	RGS10	1.83882	6.77054e-05
ENSCAFG00000008723	SPI1	1.91914	6.88414e-05
ENSCAFG00000023592		-1.83158	6.93891e-05
ENSCAFG00000011824	B3GNT5	1.98622	6.98465e-05
ENSCAFG00000013954	KIF18B	2.82109	7.09761e-05
ENSCAFG00000023615	MMP12	2.87765	7.1325e-05
ENSCAFG00000002222	ASNS	1.43882	7.23509e-05
ENSCAFG00000011504		1.96722	7.23509e-05
ENSCAFG00000004776	TRANK1	1.42895	7.33556e-05
ENSCAFG00000017741	VWA3A	1.68194	7.36515e-05
ENSCAFG00000023499		-1.34451	7.60693e-05
ENSCAFG00000011318	ANOS1	1.76621	7.82122e-05
ENSCAFG00000016700	RORA	-0.800348	7.82122e-05
ENSCAFG00000019543	SBNO2	1.53423	7.82122e-05
ENSCAFG00000020252	NQO1	-1.70399	7.83537e-05
ENSCAFG00000010174	BBOX1	1.41391	7.9222e-05
ENSCAFG00000018424	TOM1L2	-1.03678	7.95149e-05
ENSCAFG00000017121	SLC51B	-1.80293	8.02375e-05
ENSCAFG00000005058	SCN1A	-2.04808	8.1216e-05
ENSCAFG00000008784	WWP1	-0.785558	8.18749e-05
ENSCAFG00000012904	CDK1	2.2688	8.24628e-05
ENSCAFG00000001702	NMRK1	-0.935958	8.33229e-05
ENSCAFG00000007873		2.18808	8.35379e-05
ENSCAFG00000018598	C6	1.7814	8.35379e-05
ENSCAFG00000004770	KIF2C	1.67732	8.51023e-05
ENSCAFG00000008618	DSN1	1.94583	8.53915e-05
ENSCAFG00000018540	MYO1F	1.56631	8.57026e-05
ENSCAFG00000008378	ESCO2	2.29628	8.71975e-05
ENSCAFG00000007239		1.74188	8.72036e-05
ENSCAFG00000000158	HSD17B4	-0.784658	8.74447e-05
ENSCAFG00000006293		-0.751944	8.82583e-05
ENSCAFG00000024088	CFAP47	-0.817695	8.95051e-05
ENSCAFG00000004902	DIAPH3	2.44935	8.98454e-05
ENSCAFG00000014104	PCBD1	-1.33664	9.14067e-05
ENSCAFG00000000561	MIOX	-2.62701	9.29745e-05
ENSCAFG00000022726		-1.13953	9.64703e-05
ENSCAFG00000010744	NAV1	1.30753	9.87285e-05
ENSCAFG00000015891	GHITM	-1.13566	9.88203e-05
ENSCAFG00000001944		-1.05491	9.96798e-05
ENSCAFG00000007328	KRT80	2.69612	9.96798e-05
ENSCAFG00000017017	THBS3	1.46107	0.000100785
ENSCAFG00000008497	GPM6A	-1.39132	0.000102008
ENSCAFG00000016718	HRH2	2.09093	0.000102296
ENSCAFG00000002122	MRPS9	-0.765934	0.000103786
ENSCAFG00000030269	MFAP4	2.55064	0.000103786
ENSCAFG00000015796	TPM4	1.20449	0.000105033
ENSCAFG00000010029	LONP2	-1.28182	0.000105099
ENSCAFG00000000402		1.62684	0.000105768
ENSCAFG00000004581	RBSN	-1.22021	0.000106526
ENSCAFG00000010696	ADD3	-0.962621	0.000106526
ENSCAFG00000031809	HCN4	2.6689	0.000107128
ENSCAFG00000019187	MATK	2.1097	0.000107451
ENSCAFG00000031101	CD48	2.02809	0.000107451
ENSCAFG00000005411	OSBPL10	-1.31504	0.000108146
ENSCAFG00000018683	MTCL1	1.94995	0.000108146
ENSCAFG00000024099	FAT3	-1.42475	0.000108146
ENSCAFG00000007778	BIN2	1.71553	0.000108312
ENSCAFG00000013411	ECHS1	-1.75109	0.000108312
ENSCAFG00000031290	C1QA	1.68396	0.000108312
ENSCAFG00000000784	TTC38	-2.12598	0.000109679
ENSCAFG00000014582	SERPINI1	-1.91093	0.00011002
ENSCAFG00000014213	POU2AF1	2.17163	0.000110662
ENSCAFG00000011749	MCCC1	-0.915715	0.000113715
ENSCAFG00000018154	PAK3	1.85769	0.000113715
ENSCAFG00000020052	FRRS1	-1.6698	0.000113715
ENSCAFG00000017455	GAS7	1.88521	0.00011523
ENSCAFG00000020074		0.951473	0.000116068
ENSCAFG00000000840	SLC22A4	-1.72502	0.000116528
ENSCAFG00000022729		-1.24146	0.000116654
ENSCAFG00000030486		2.50061	0.000116654
ENSCAFG00000010165	SLC5A12	-2.70192	0.00011735
ENSCAFG00000001506	CYTH4	1.52507	0.000120016
ENSCAFG00000002825	DFNA5	-1.66143	0.000120016
ENSCAFG00000009773	NEDD9	-0.732589	0.000120016
ENSCAFG00000028536	TBX20	2.11521	0.000120744
ENSCAFG00000017266	C1orf43	-0.894998	0.000121334
ENSCAFG00000008617	GLRB	2.23805	0.000124315
ENSCAFG00000010118	MTRR	-0.699289	0.000126539
ENSCAFG00000011479		1.33396	0.000126539
ENSCAFG00000018339	ADRB2	-1.5147	0.000127336
ENSCAFG00000030360		1.38228	0.000130415
ENSCAFG00000005218	FBXO18	-0.641725	0.000130988
ENSCAFG00000003397	TFEC	-1.83812	0.000131656
ENSCAFG00000014237	L2HGDH	-0.933479	0.000131812
ENSCAFG00000009431	E2F8	2.53966	0.000132894
ENSCAFG00000029537		2.22463	0.000134399
ENSCAFG00000014108	OSBPL1A	-1.14129	0.000135495
ENSCAFG00000005946	SLC6A15	-2.20719	0.000135739
ENSCAFG00000001204	KIF20A	2.24503	0.000138516
ENSCAFG00000007076	RET	1.36566	0.000138516
ENSCAFG00000000637	SLC12A2	1.57988	0.000138793
ENSCAFG00000009722	TOX3	-1.42639	0.0001448
ENSCAFG00000018151	SLC47A2	-2.38177	0.000145255
ENSCAFG00000031938	GEM	1.62577	0.000148205
ENSCAFG00000015865	NT5C3B	-0.92305	0.000152086
ENSCAFG00000016869		-1.03165	0.000152481
ENSCAFG00000019559	CCDC183	-1.82723	0.000152663
ENSCAFG00000017439	USP43	1.73145	0.000155302
ENSCAFG00000000902		1.44381	0.00015548
ENSCAFG00000030662		1.71552	0.000155902
ENSCAFG00000020121		-1.20249	0.000157525
ENSCAFG00000016504	IL27RA	1.20641	0.000158686
ENSCAFG00000008770	TMEM116	-1.5106	0.000158932
ENSCAFG00000005466	KYNU	-1.9098	0.000160493
ENSCAFG00000005473	ARHGAP15	1.77006	0.000160493
ENSCAFG00000005764		-0.623163	0.000162542
ENSCAFG00000000309	FUCA2	-0.819906	0.000163674
ENSCAFG00000014895	GALK2	-0.894688	0.000166518
ENSCAFG00000008288	GPD1	-2.36455	0.000169459
ENSCAFG00000031802	ISPD	-0.942406	0.000171147
ENSCAFG00000010239	IKBKE	0.908814	0.000174045
ENSCAFG00000001911	ALDH1L2	1.31366	0.000174364
ENSCAFG00000003875	PLK4	2.18738	0.000175535
ENSCAFG00000013918		1.6147	0.000175535
ENSCAFG00000000644	SYNJ2	1.32143	0.000175887
ENSCAFG00000000804	FBLN1	2.09426	0.000175887
ENSCAFG00000010386	ST3GAL4	1.26255	0.000177269
ENSCAFG00000004762	SLC25A19	1.17182	0.000178712
ENSCAFG00000016602	SMOC1	-2.40178	0.000183851
ENSCAFG00000003353		-1.29792	0.000184439
ENSCAFG00000015721	LIPA	-1.91129	0.00018447
ENSCAFG00000009152	HDAC7	1.23163	0.000185242
ENSCAFG00000015013	LGALS3	1.46985	0.000185749
ENSCAFG00000003442	ATP6V1B1	-1.20639	0.00019032
ENSCAFG00000002618		2.41226	0.000191201
ENSCAFG00000005212	FOSL2	1.46123	0.000192105
ENSCAFG00000007178	KIF20B	0.862958	0.00019227
ENSCAFG00000014286	C17orf53	2.33521	0.00019227
ENSCAFG00000018590	VAV1	1.46317	0.00019377
ENSCAFG00000024320	FXYD5	1.64135	0.00019617
ENSCAFG00000005838	PCCA	-0.914047	0.000196173
ENSCAFG00000014517	ZBBX	2.11878	0.000197419
ENSCAFG00000000244	MTFR2	1.98304	0.000197843
ENSCAFG00000008291		1.14818	0.000201624
ENSCAFG00000029034	PDLIM3	2.32286	0.000201624
ENSCAFG00000009102	BHMT2	-2.33168	0.000204841
ENSCAFG00000015931		1.1677	0.000206394
ENSCAFG00000018572		-1.73372	0.000206394
ENSCAFG00000032035		-2.65195	0.00020664
ENSCAFG00000017447	IL4R	1.29004	0.00020688
ENSCAFG00000012591	NDUFA10	-0.971755	0.000207037
ENSCAFG00000014599	GOLIM4	-0.995553	0.000207037
ENSCAFG00000023178	FGA	2.77509	0.000207125
ENSCAFG00000015455	ECT2	1.75303	0.000210663
ENSCAFG00000002424	BZW2	1.05466	0.000211545
ENSCAFG00000006861	ANGPT4	1.29618	0.000211568
ENSCAFG00000032583	METTL7A	-1.28171	0.000211568
ENSCAFG00000015026	DLGAP5	2.41887	0.000213651
ENSCAFG00000009637	LGI3	2.03483	0.00021618
ENSCAFG00000006794	GTF3A	-0.788403	0.000216313
ENSCAFG00000022742		-1.29416	0.000216313
ENSCAFG00000006888	IL31RA	2.22532	0.000217557
ENSCAFG00000031121		2.7755	0.000217753
ENSCAFG00000007408	THNSL2	-1.55918	0.000219337
ENSCAFG00000003429		2.29501	0.000221274
ENSCAFG00000007907	LRBA	-0.743524	0.000222322
ENSCAFG00000009745	UBE2C	2.27854	0.000224105
ENSCAFG00000030966	CCR6	2.76035	0.000224105
ENSCAFG00000011476	PITPNC1	-1.13331	0.000224442
ENSCAFG00000005873	RFTN1	1.02218	0.000225798
ENSCAFG00000006634	JAKMIP2	-1.4064	0.000225798
ENSCAFG00000019365		-0.98032	0.000225798
ENSCAFG00000010547		1.42482	0.000226329
ENSCAFG00000017820	CD276	1.66764	0.000227438
ENSCAFG00000007673		1.80742	0.000230065
ENSCAFG00000017030	RANGRF	1.67854	0.000230184
ENSCAFG00000008193	PI15	1.49082	0.000230217
ENSCAFG00000007075	TPX2	1.98104	0.00023306
ENSCAFG00000008348	TM4SF4	2.76593	0.000233075
ENSCAFG00000012120		1.58818	0.000236378
ENSCAFG00000005704	TMEM173	1.51445	0.000239333
ENSCAFG00000004245	KIF3C	1.06419	0.000239428
ENSCAFG00000007326	ADHFE1	-1.41243	0.000239428
ENSCAFG00000024922	ATP5J	-0.875236	0.000241355
ENSCAFG00000002014	USP46	-0.969456	0.000241675
ENSCAFG00000013015		1.62392	0.00024194
ENSCAFG00000002207		-2.81628	0.000243057
ENSCAFG00000014170	GMIP	1.28644	0.000243579
ENSCAFG00000015662	GNB5	0.859464	0.000243713
ENSCAFG00000008979	TMEM150C	1.50808	0.000245072
ENSCAFG00000018752	IL7R	2.35385	0.000245072
ENSCAFG00000024758	ADAMTS5	1.67811	0.000245072
ENSCAFG00000000225		1.79556	0.000245718
ENSCAFG00000004917		-1.18341	0.000245718
ENSCAFG00000007906	WWC2	-0.595318	0.000245718
ENSCAFG00000031014	FAM180A	2.572	0.000245917
ENSCAFG00000030508	TMSB4Y	1.25369	0.000252712
ENSCAFG00000020273	ZNHIT6	1.28812	0.000252747
ENSCAFG00000007340		-1.02135	0.000255328
ENSCAFG00000008409	VEGFC	1.13711	0.000256704
ENSCAFG00000032232		2.76039	0.000257179
ENSCAFG00000018243	ABHD3	-1.38872	0.000259548
ENSCAFG00000016175	TLR10	2.38435	0.00026181
ENSCAFG00000014451		-1.16614	0.00026898
ENSCAFG00000019408	ARHGAP4	1.93316	0.000270078
ENSCAFG00000007384	CYP4V2	-1.03429	0.000271755
ENSCAFG00000011317	SELPLG	1.95124	0.000271825
ENSCAFG00000002196	MCM3	1.62029	0.000273175
ENSCAFG00000000112	SLC39A5	-2.14755	0.000274735
ENSCAFG00000007042	DNAH10	0.87376	0.000275291
ENSCAFG00000022728		-1.18119	0.00027615
ENSCAFG00000001272		-2.69194	0.000276967
ENSCAFG00000012903	RUNX3	1.99693	0.000279611
ENSCAFG00000016788	GPATCH4	1.06274	0.000279611
ENSCAFG00000018423	ITGA2	1.50261	0.000282176
ENSCAFG00000029847	LASP1	1.03802	0.000282176
ENSCAFG00000002873		-2.24867	0.000284747
ENSCAFG00000001490	SH3BP1	1.20002	0.000287565
ENSCAFG00000011620	FANCI	1.24079	0.000287843
ENSCAFG00000012403	COL7A1	1.67067	0.000287843
ENSCAFG00000003504	ASTN2	-1.57743	0.000288345
ENSCAFG00000007055	CHCHD7	-0.928669	0.000295786
ENSCAFG00000004251	GAREM2	2.46161	0.000298992
ENSCAFG00000013333	NDUFS1	-0.961582	0.000298992
ENSCAFG00000030376		-2.04146	0.000301692
ENSCAFG00000001957	DOCK8	-1.21671	0.00030276
ENSCAFG00000018704		-1.41151	0.000303582
ENSCAFG00000000482	FLT4	0.871068	0.000303653
ENSCAFG00000016353	MPP5	-1.04446	0.000303653
ENSCAFG00000009006	GFM1	-0.83171	0.000304465
ENSCAFG00000003748	GEN1	1.13374	0.000305885
ENSCAFG00000028879	PTRF	0.976589	0.000305885
ENSCAFG00000023562		-1.20209	0.000307345
ENSCAFG00000002753	GPNMB	1.32832	0.000308831
ENSCAFG00000007364		-1.60777	0.000313595
ENSCAFG00000007846	GBE1	-0.935474	0.000313595
ENSCAFG00000012630	CNKSR1	-1.00986	0.000313595
ENSCAFG00000012854	RERG	-1.08629	0.000317779
ENSCAFG00000002601	BRSK1	1.36782	0.000318713
ENSCAFG00000010479	FAM118B	0.931841	0.00032215
ENSCAFG00000002008		1.31339	0.000322208
ENSCAFG00000016494	CCDC149	-1.00105	0.0003232
ENSCAFG00000008143	MSRA	-2.06317	0.000324179
ENSCAFG00000005528	TIMP2	0.882684	0.000324227
ENSCAFG00000010917	ARHGAP31	0.738381	0.000332385
ENSCAFG00000004267	HADHA	-1.13912	0.000334463
ENSCAFG00000008481		-1.04639	0.000335194
ENSCAFG00000009884	MMRN1	2.4173	0.000336469
ENSCAFG00000007057	NPHP1	1.35494	0.000337004
ENSCAFG00000016172	TLR6	1.8329	0.00034038
ENSCAFG00000029218		1.58768	0.000341214
ENSCAFG00000002905		-2.63748	0.000344303
ENSCAFG00000004156	QRFPR	-2.08403	0.000345339
ENSCAFG00000003760		-1.81389	0.000345914
ENSCAFG00000019663	PRR35	-2.36791	0.000346933
ENSCAFG00000022730		-1.17549	0.000349114
ENSCAFG00000009133	GPAT3	-1.62453	0.000353934
ENSCAFG00000008716		2.13743	0.000354546
ENSCAFG00000013606	SPG11	-0.724313	0.000354546
ENSCAFG00000001841	SLC25A40	-0.913796	0.000357111
ENSCAFG00000015771		1.84292	0.000357261
ENSCAFG00000019861	GALNS	1.38438	0.000367281
ENSCAFG00000024065		-2.84673	0.000369702
ENSCAFG00000032614		2.24854	0.000371061
ENSCAFG00000001585	FLNC	2.31496	0.000374823
ENSCAFG00000013638		1.3279	0.000375157
ENSCAFG00000016400	PFN3	-2.45929	0.00037902
ENSCAFG00000015340	ADK	-1.10015	0.000381641
ENSCAFG00000019422		1.25167	0.000381641
ENSCAFG00000019910		-1.45436	0.000384085
ENSCAFG00000024953		-2.768	0.000387006
ENSCAFG00000005182	FANCD2	1.35282	0.000387815
ENSCAFG00000006952	DHX37	0.925585	0.000387815
ENSCAFG00000018806	KANK4	1.33377	0.000390532
ENSCAFG00000009026	NECAB1	-1.96706	0.000391145
ENSCAFG00000003260		1.50951	0.000393375
ENSCAFG00000006024	SH3BP5	-0.923872	0.000393375
ENSCAFG00000009281		1.47606	0.000393375
ENSCAFG00000018571	ADGRE1	2.52442	0.000393375
ENSCAFG00000007902	SLC11A2	0.810316	0.000394305
ENSCAFG00000030193	PAQR8	0.929305	0.000398708
ENSCAFG00000006585	ALOX5AP	1.91605	0.000401524
ENSCAFG00000013476	PDK3	-0.839138	0.000405484
ENSCAFG00000004334		-1.08858	0.000409142
ENSCAFG00000019791	SLC6A17	-1.67777	0.000411883
ENSCAFG00000014785	CEP152	1.04855	0.000415185
ENSCAFG00000014262		2.44829	0.000416305
ENSCAFG00000016970	MVP	0.907559	0.000416384
ENSCAFG00000009414	CHAC1	-1.81936	0.000417412
ENSCAFG00000007624	NMNAT3	-1.3845	0.000417621
ENSCAFG00000008596		1.90861	0.000417621
ENSCAFG00000003314		1.23225	0.000417656
ENSCAFG00000011140	KIF14	2.16438	0.000417656
ENSCAFG00000007499		-2.4265	0.000417961
ENSCAFG00000010473	SH3PXD2A	1.12734	0.000417961
ENSCAFG00000013291		-1.62458	0.000418544
ENSCAFG00000011113	GYG2	-1.03261	0.000426572
ENSCAFG00000025436	C3AR1	2.05245	0.000427667
ENSCAFG00000010951	SDHA	-1.13284	0.000430397
ENSCAFG00000015180	SELP	1.72214	0.000434387
ENSCAFG00000004592	TESK2	-1.07497	0.000440274
ENSCAFG00000011324	ISCU	-0.874678	0.000440801
ENSCAFG00000008929		1.88781	0.000440943
ENSCAFG00000001875	CKAP4	1.25321	0.000443574
ENSCAFG00000017669	BTK	1.31173	0.000445719
ENSCAFG00000013817	SRGN	1.62852	0.00044576
ENSCAFG00000012921	NR1I3	-2.67529	0.000452021
ENSCAFG00000016197	TKFC	-1.5882	0.000454441
ENSCAFG00000005852		1.57248	0.000456079
ENSCAFG00000010611		1.4063	0.000456725
ENSCAFG00000001498	MPDZ	-1.18388	0.000461518
ENSCAFG00000024651	LRRC66	-2.6112	0.000461917
ENSCAFG00000001254	EGR1	1.2635	0.000462604
ENSCAFG00000003864	CLEC5A	2.29877	0.000462604
ENSCAFG00000003132		2.03512	0.000462814
ENSCAFG00000011332		-1.96154	0.000466147
ENSCAFG00000029797		2.12821	0.000469035
ENSCAFG00000006655	ADGRD1	1.72063	0.000469411
ENSCAFG00000011861	FANCB	1.63276	0.000469411
ENSCAFG00000014527	NPAT	-0.790881	0.000473635
ENSCAFG00000024858	GIMAP6	1.67867	0.000482158
ENSCAFG00000000038	CD226	1.84467	0.000487949
ENSCAFG00000025130	SLC6A19	-2.82018	0.000489197
ENSCAFG00000018539	IL12RB2	1.27384	0.000489328
ENSCAFG00000004225	C11orf54	-1.89851	0.000489564
ENSCAFG00000017714	SYNE3	1.35512	0.000492395
ENSCAFG00000029640	OR4B1	2.42286	0.000492395
ENSCAFG00000007146	SACS	1.05925	0.000498771
ENSCAFG00000013672	SORD	-2.20007	0.000498771
ENSCAFG00000001484	LGALS2	-2.33799	0.000499056
ENSCAFG00000001727	LINGO2	-1.63125	0.000499056
ENSCAFG00000024109		-2.7811	0.000499588
ENSCAFG00000012998	ACE	-2.17137	0.000507717
ENSCAFG00000017409	AKAP1	-0.978717	0.000508416
ENSCAFG00000000026		-1.37323	0.00050902
ENSCAFG00000017644	GALNT10	1.02487	0.00050951
ENSCAFG00000007987	SUCLG1	-1.30646	0.000512625
ENSCAFG00000010836	CENPE	1.08909	0.000512625
ENSCAFG00000016956	KCNMB1	2.19985	0.000512625
ENSCAFG00000023287	SMIM14	-0.721091	0.000512625
ENSCAFG00000003028	HSDL2	-1.17337	0.000515587
ENSCAFG00000029474	GADD45A	-1.17512	0.000519762
ENSCAFG00000018330	LIG3	-0.878632	0.0005205
ENSCAFG00000012206		-1.92002	0.000523626
ENSCAFG00000001306	LRGUK	1.22012	0.000523789
ENSCAFG00000009762	ACAD8	-0.785145	0.000524549
ENSCAFG00000025088	PHOSPHO2	-0.941401	0.000526126
ENSCAFG00000005150		1.5414	0.000528524
ENSCAFG00000010741		-1.20314	0.000533865
ENSCAFG00000004454	SUCLA2	-0.873445	0.000534171
ENSCAFG00000015622	RHNO1	1.32581	0.00053598
ENSCAFG00000000074	MMP19	1.93081	0.000536179
ENSCAFG00000018063	ACSL4	1.48313	0.000536632
ENSCAFG00000004399	FZD4	-1.0682	0.000538896
ENSCAFG00000005130	NAPB	-0.871392	0.000538896
ENSCAFG00000009324	LOXL4	1.67292	0.000541595
ENSCAFG00000016043	TEX9	1.21752	0.00054437
ENSCAFG00000007496	DZIP1L	-1.20725	0.000550369
ENSCAFG00000011953	PARP15	1.43166	0.000553349
ENSCAFG00000010625	LCK	2.01064	0.000554996
ENSCAFG00000014265	FBXO24	1.78359	0.000555204
ENSCAFG00000014493		2.51433	0.000555648
ENSCAFG00000007594	CD180	2.15316	0.000557218
ENSCAFG00000001084	CXCL14	2.40569	0.000557651
ENSCAFG00000018589	OXCT1	-1.59595	0.000561262
ENSCAFG00000009554		-2.80078	0.000562669
ENSCAFG00000018724		2.1923	0.000562734
ENSCAFG00000007073	ACOXL	2.08868	0.000562937
ENSCAFG00000031334		1.94345	0.000564691
ENSCAFG00000004880	CFAP221	2.01109	0.000566664
ENSCAFG00000000678		1.2048	0.00056809
ENSCAFG00000011868	PCK2	-2.28952	0.00056843
ENSCAFG00000008028	SLC9A9	1.37131	0.000571678
ENSCAFG00000011346	ITGA10	1.53498	0.000571678
ENSCAFG00000009134		0.598132	0.000572617
ENSCAFG00000011344	ADAP1	1.87225	0.000577574
ENSCAFG00000005689	NPTX1	-1.8308	0.00057932
ENSCAFG00000011716	UBASH3B	1.10394	0.000582213
ENSCAFG00000007291	PARPBP	2.0516	0.000586803
ENSCAFG00000011782	GFRA1	2.28153	0.000586803
ENSCAFG00000002598	ALDOB	-2.05439	0.000588629
ENSCAFG00000010730		0.628836	0.000588629
ENSCAFG00000002834		1.8331	0.000599103
ENSCAFG00000015246	PLD1	0.846612	0.000603935
ENSCAFG00000030250		-1.66401	0.000604767
ENSCAFG00000004350	ACAD9	-0.919591	0.000607081
ENSCAFG00000025533	ITIH4	2.59066	0.00061189
ENSCAFG00000000430	ESR1	1.36617	0.000617778
ENSCAFG00000013371	ETV6	0.638145	0.000622874
ENSCAFG00000006740	OLFML1	1.34065	0.000628888
ENSCAFG00000030759	TMEM207	-2.37919	0.000631632
ENSCAFG00000018790	AGXT2	-2.43862	0.000635767
ENSCAFG00000014579	PRDX6	-1.43982	0.000636095
ENSCAFG00000011349		-1.35042	0.00064463
ENSCAFG00000000914	SHROOM1	1.38202	0.000653387
ENSCAFG00000011059	ACP6	-1.00043	0.000653387
ENSCAFG00000015519	WAS	1.74509	0.000653387
ENSCAFG00000001315	CTNNA1	0.617321	0.000657617
ENSCAFG00000015387	ADCY10	-1.80549	0.000667834
ENSCAFG00000008058	MTMR9	-0.606469	0.000680924
ENSCAFG00000000024	CNDP1	-2.16292	0.000682981
ENSCAFG00000003922	SLC16A10	-1.59885	0.000682981
ENSCAFG00000012598	SLAMF7	1.81981	0.000686149
ENSCAFG00000009343	SLC40A1	-0.989888	0.000686423
ENSCAFG00000003609	GJB4	2.30296	0.000686905
ENSCAFG00000004818	SLC5A6	-1.40911	0.000689568
ENSCAFG00000011911	COL6A1	1.86238	0.0006984
ENSCAFG00000029395		-1.26296	0.0006984
ENSCAFG00000019228	SMIM24	-2.44086	0.000701556
ENSCAFG00000018934	UHRF1	1.67227	0.000702315
ENSCAFG00000013275	DLG1	-0.742867	0.000703258
ENSCAFG00000029890	FGF9	-2.055	0.000704333
ENSCAFG00000014987	WNT10A	2.40785	0.000705681
ENSCAFG00000001126	KLHL3	-1.37262	0.0007134
ENSCAFG00000002011	HEPACAM2	-1.69972	0.000713961
ENSCAFG00000004675	TNFSF11	1.91245	0.000725009
ENSCAFG00000006966	ST5	0.651732	0.000734243
ENSCAFG00000005037	KLF5	1.1053	0.000737091
ENSCAFG00000006232	NDUFA12	-0.689732	0.000737091
ENSCAFG00000016783	DPF3	-1.7968	0.000737091
ENSCAFG00000025063		1.07152	0.000737091
ENSCAFG00000015043	MMP13	2.4931	0.000740693
ENSCAFG00000017482	ITGA11	2.24947	0.000748796
ENSCAFG00000031841		2.23618	0.000750312
ENSCAFG00000006545		-0.895396	0.000752917
ENSCAFG00000030262	BAMBI	-1.4749	0.000762982
ENSCAFG00000001487		1.47653	0.000766739
ENSCAFG00000006701	FLT1	-0.927859	0.000766739
ENSCAFG00000008174	LARP4	-0.701562	0.000773323
ENSCAFG00000029573	COQ10A	-0.636966	0.000777336
ENSCAFG00000005800	GPR18	1.48617	0.000780182
ENSCAFG00000020109	RFWD3	-0.721545	0.000783763
ENSCAFG00000018253	SHMT1	-1.33211	0.000787385
ENSCAFG00000017835	HHIPL1	1.93864	0.000793932
ENSCAFG00000011930	CCNDBP1	-1.09178	0.000797468
ENSCAFG00000002694	TMC4	1.44276	0.000799417
ENSCAFG00000011109	NDUFV1	-1.28503	0.000802336
ENSCAFG00000010887	PPA2	-0.92342	0.000806921
ENSCAFG00000003411	EZH2	1.06711	0.000807683
ENSCAFG00000006445	EIF4E3	-1.32321	0.000807683
ENSCAFG00000011890	FAM162A	-0.830747	0.000810509
ENSCAFG00000017542	S100A13	1.2235	0.000813274
ENSCAFG00000013698	ST6GAL1	1.27611	0.000818094
ENSCAFG00000013833	IL16	0.990587	0.000818094
ENSCAFG00000009519	WISP2	2.1694	0.000818167
ENSCAFG00000018132	TAF4B	1.1936	0.000820533
ENSCAFG00000006865	PAMR1	1.69565	0.000820854
ENSCAFG00000004722		1.15709	0.000829494
ENSCAFG00000031215	CXorf36	1.29153	0.000837305
ENSCAFG00000008700	FNIP2	-0.964	0.000837666
ENSCAFG00000003196	RRAGC	-0.76675	0.000837675
ENSCAFG00000009320	ARHGAP24	-0.582008	0.000837741
ENSCAFG00000004728	FRMD4A	0.867096	0.000846464
ENSCAFG00000000627	SNX9	-0.574023	0.000847095
ENSCAFG00000024310	FBXO27	-1.70833	0.000847382
ENSCAFG00000006374	C20orf194	-0.88456	0.000855407
ENSCAFG00000003010		1.00301	0.000856157
ENSCAFG00000009917		-2.23479	0.000862585
ENSCAFG00000029394	HAS2	2.42838	0.000874457
ENSCAFG00000013243		1.36381	0.000879631
ENSCAFG00000032130	TUBB1	-0.928872	0.000880515
ENSCAFG00000001086		1.41263	0.000880552
ENSCAFG00000011117	FABP3	-2.00628	0.000881342
ENSCAFG00000018439	ITGA1	-0.607009	0.000882759
ENSCAFG00000031588		-0.61167	0.000882925
ENSCAFG00000004496	MRC1	1.61975	0.000887558
ENSCAFG00000004673		-2.21812	0.000890739
ENSCAFG00000008369		2.08756	0.00089383
ENSCAFG00000018703	SASH3	1.72729	0.00089383
ENSCAFG00000014609	FERMT3	1.49151	0.00089595
ENSCAFG00000016764	MFSD7	1.53365	0.00089595
ENSCAFG00000018322	LRRC8E	1.5484	0.000898895
ENSCAFG00000002081	CDC37L1	-0.745143	0.000903933
ENSCAFG00000007862		-1.50358	0.000909723
ENSCAFG00000009336	MYBL2	1.87171	0.000912197
ENSCAFG00000010594	LRRK1	0.817701	0.000912197
ENSCAFG00000001786	ACO1	-1.35857	0.00092835
ENSCAFG00000000820		-2.485	0.000931678
ENSCAFG00000013710	DNA2	1.83025	0.000931678
ENSCAFG00000015377	KIAA0586	0.738632	0.000931678
ENSCAFG00000006334	GRTP1	-1.68578	0.000936739
ENSCAFG00000008510	CHMP4C	-1.09531	0.000939367
ENSCAFG00000031280	KCNJ8	-1.40255	0.000946245
ENSCAFG00000002959		-1.64553	0.000948872
ENSCAFG00000018747	AIFM1	-1.35192	0.000954019
ENSCAFG00000004682	FAM171A1	1.23503	0.000974139
ENSCAFG00000000247	MAP7	-0.915168	0.000977043
ENSCAFG00000007308	DEPDC7	-1.73512	0.000978489
ENSCAFG00000015143	TAPBPL	1.30411	0.000995337
ENSCAFG00000006117	NUDT16	-1.81273	0.00100888
ENSCAFG00000000009	PQLC1	-1.19171	0.00101762
ENSCAFG00000008429		-0.573018	0.00102062
ENSCAFG00000008295	BTG3	0.937715	0.00102137
ENSCAFG00000010155	NFKB2	1.05183	0.00102635
ENSCAFG00000019727	H6PD	1.11954	0.00103838
ENSCAFG00000012667	CYBRD1	0.996217	0.00104049
ENSCAFG00000010436	ACOT13	-1.2923	0.00104613
ENSCAFG00000004970	DPP10	-2.16391	0.00104943
ENSCAFG00000009839	CD101	1.49529	0.00104943
ENSCAFG00000003709	CD37	1.87454	0.00105577
ENSCAFG00000019898	NTNG2	1.35455	0.00105586
ENSCAFG00000006421	GAS6	-1.14613	0.00106009
ENSCAFG00000014154		-1.21295	0.00106009
ENSCAFG00000002855		2.13832	0.00106461
ENSCAFG00000016422	TNFRSF1B	1.51707	0.00106461
ENSCAFG00000012863	CCDC47	-0.662663	0.00106568
ENSCAFG00000013659	EIF4A2	-0.544269	0.00106568
ENSCAFG00000007580	LYVE1	1.80641	0.00106968
ENSCAFG00000012775		0.676687	0.00106968
ENSCAFG00000012716	ARHGAP30	1.43874	0.00107183
ENSCAFG00000012702	SLC30A2	-2.34692	0.001075
ENSCAFG00000013085	HMGCL	-1.12182	0.001075
ENSCAFG00000017532		0.96551	0.00107967
ENSCAFG00000000848		1.50897	0.00109551
ENSCAFG00000016901	ALDH6A1	-1.65675	0.00109571
ENSCAFG00000005194	PFKFB3	1.47039	0.00111987
ENSCAFG00000000946	A4GALT	2.0802	0.001121
ENSCAFG00000014054	ACHE	2.08367	0.00112645
ENSCAFG00000014879	LRRC25	1.85095	0.00114193
ENSCAFG00000012093	CTSK	1.16614	0.00114381
ENSCAFG00000020354	CARMIL2	1.40882	0.00114427
ENSCAFG00000008340	RACGAP1	1.51292	0.0011507
ENSCAFG00000028705	DHDDS	-0.974381	0.0011507
ENSCAFG00000018101	CD74	1.72586	0.0011546
ENSCAFG00000006203	FCHSD1	0.976699	0.00117066
ENSCAFG00000003402		1.15543	0.00117733
ENSCAFG00000011395	NCF1	1.57285	0.00117766
ENSCAFG00000016534	ACTN1	1.32296	0.00119539
ENSCAFG00000028848	JUNB	1.67155	0.00119741
ENSCAFG00000019338	PKMYT1	2.09252	0.00120347
ENSCAFG00000029642		2.36004	0.00120663
ENSCAFG00000009859	GPRIN3	-1.429	0.00122351
ENSCAFG00000003678	CCNY	-0.69573	0.00122708
ENSCAFG00000011827		-1.74417	0.00123814
ENSCAFG00000005630	P2RY2	1.91058	0.00124019
ENSCAFG00000017677	GGA2	-0.555539	0.00125617
ENSCAFG00000014322	PCOLCE	1.60619	0.00125796
ENSCAFG00000003243	ANLN	2.00523	0.00126162
ENSCAFG00000014112	KIF15	1.73153	0.00128403
ENSCAFG00000011468	HOMEZ	-0.731269	0.00129022
ENSCAFG00000016416	CAPN2	0.801092	0.00129022
ENSCAFG00000030240	DUSP4	1.39481	0.00129519
ENSCAFG00000002283	FGD3	1.31817	0.00129996
ENSCAFG00000009046	TPCN1	-0.802066	0.00130005
ENSCAFG00000016284	CARD11	1.80945	0.00130073
ENSCAFG00000001951	IL11RA	-0.92115	0.00130988
ENSCAFG00000015055		-0.760219	0.00131426
ENSCAFG00000006243	GNPDA1	-1.10675	0.00131471
ENSCAFG00000015958	USP27X	-1.3871	0.00131471
ENSCAFG00000016091	SNCG	1.91957	0.00131471
ENSCAFG00000032596		0.763421	0.00131713
ENSCAFG00000022709		-1.01504	0.00131738
ENSCAFG00000016081	CECR5	-1.17927	0.00131994
ENSCAFG00000002716		2.36089	0.00133144
ENSCAFG00000017270		-1.00841	0.00133934
ENSCAFG00000015112	RNF186	-2.15775	0.00134244
ENSCAFG00000015521	ZWINT	1.93422	0.0013447
ENSCAFG00000008214	FHDC1	-1.49838	0.00134927
ENSCAFG00000001704	APOL6	0.968851	0.00135317
ENSCAFG00000005301	PSD3	-0.833113	0.00135317
ENSCAFG00000006560	NCAPH	1.34006	0.00135317
ENSCAFG00000023467		-1.00815	0.00137056
ENSCAFG00000013322		-2.23443	0.00137319
ENSCAFG00000001047	NCOA7	-0.855132	0.00139086
ENSCAFG00000001444	FGD2	1.26304	0.0013937
ENSCAFG00000032747	FN3K	-1.49746	0.00139692
ENSCAFG00000005677	ARAP1	0.668518	0.00139792
ENSCAFG00000019030	ABAT	-1.74638	0.00139792
ENSCAFG00000030814	DOC2B	1.21529	0.00139792
ENSCAFG00000002111	MUT	-0.819538	0.00139843
ENSCAFG00000006160	RMDN2	-1.04988	0.00141033
ENSCAFG00000029267	CDC42EP5	1.89135	0.00141096
ENSCAFG00000012937		-2.27917	0.0014282
ENSCAFG00000019552	ARHGAP45	1.52362	0.00142993
ENSCAFG00000031038	METTL7B	-1.63253	0.00142993
ENSCAFG00000005260	SPRY2	0.793301	0.00143928
ENSCAFG00000018623	EVI2B	1.43844	0.00143928
ENSCAFG00000023309	TWF2	0.906182	0.00143928
ENSCAFG00000029087		-2.21628	0.00143928
ENSCAFG00000031150	PAIP2	-0.709091	0.00143928
ENSCAFG00000007663	GLYAT	-2.09819	0.00145064
ENSCAFG00000008867	ITIH1	-2.3371	0.00145064
ENSCAFG00000012954	FANK1	2.08736	0.00145064
ENSCAFG00000011677		-0.625369	0.00146651
ENSCAFG00000012434	CTSF	-1.13098	0.00146651
ENSCAFG00000019009	TMIGD1	-2.22356	0.00146651
ENSCAFG00000019514	NPHP4	0.949239	0.00147609
ENSCAFG00000011629	CLCF1	1.46509	0.00147793
ENSCAFG00000016959	PKLR	-2.03167	0.0014799
ENSCAFG00000014163	UBE2E3	-0.655472	0.00148294
ENSCAFG00000016143	SLC25A18	-1.81649	0.00148495
ENSCAFG00000018351	ENOSF1	-0.942944	0.00148495
ENSCAFG00000004906	AQP11	-1.66992	0.00149545
ENSCAFG00000005675	RNF213	1.50887	0.00149722
ENSCAFG00000000134	RBMS2	0.829997	0.00150605
ENSCAFG00000005401	GPD1L	-1.01983	0.00150851
ENSCAFG00000015996	CCNB3	2.24148	0.00150852
ENSCAFG00000014236	FDX1	-0.878853	0.00152541
ENSCAFG00000002437	AGR2	1.82165	0.00152762
ENSCAFG00000003190	WDR91	-0.83497	0.00153573
ENSCAFG00000018443	RHOT1	-0.605497	0.00153811
ENSCAFG00000007242	CKAP2L	2.10241	0.0015392
ENSCAFG00000009908	OCA2	-1.57316	0.0015392
ENSCAFG00000010588	MARCKSL1	1.72324	0.0015406
ENSCAFG00000012012	NECTIN1	1.31847	0.0015406
ENSCAFG00000001522	NCF4	1.77635	0.00154178
ENSCAFG00000011216	HADH	-1.74884	0.00154229
ENSCAFG00000005463	SNX5	-0.688995	0.00155505
ENSCAFG00000016614	SRCIN1	1.31464	0.00156457
ENSCAFG00000017106	GCDH	-1.844	0.00156581
ENSCAFG00000025213	FAM111B	1.18438	0.00156855
ENSCAFG00000012073	LIMK1	1.44195	0.00158357
ENSCAFG00000002965	ASPDH	-2.18681	0.0015895
ENSCAFG00000008833	ACP2	-0.839946	0.0015895
ENSCAFG00000017953	MORC4	-0.848665	0.0015895
ENSCAFG00000009587	BMP1	0.798698	0.00160607
ENSCAFG00000011706		1.33268	0.00160607
ENSCAFG00000002477	CORO2A	2.1428	0.00160657
ENSCAFG00000017010	NLGN3	1.62856	0.00160748
ENSCAFG00000013843	UPB1	-2.00674	0.00161243
ENSCAFG00000015940	ADIPOR2	-1.03871	0.00161243
ENSCAFG00000024944		1.85216	0.00161833
ENSCAFG00000011383	CMKLR1	1.25336	0.00162073
ENSCAFG00000029950	PKIB	1.69017	0.00162073
ENSCAFG00000018612	CARD6	1.11279	0.00162114
ENSCAFG00000010161	LPL	-1.32027	0.00162325
ENSCAFG00000004492	GRIP2	-1.23458	0.00162855
ENSCAFG00000005667	NEK10	1.11803	0.00162855
ENSCAFG00000012134	TMEM27	-2.20076	0.0016294
ENSCAFG00000014062	FANCM	1.49459	0.0016294
ENSCAFG00000003535	GLI3	1.08382	0.00163918
ENSCAFG00000028759	BAG2	1.21631	0.00165499
ENSCAFG00000005233	ASB13	-1.99633	0.00167439
ENSCAFG00000008051		-0.830232	0.00168823
ENSCAFG00000019738	ATP5F1	-0.945912	0.00168874
ENSCAFG00000019173	ZFR2	1.84645	0.00169358
ENSCAFG00000032422	RARRES1	1.53217	0.00170017
ENSCAFG00000010898	EI24	-0.733919	0.00170121
ENSCAFG00000012712	EXTL1	-1.90229	0.00170121
ENSCAFG00000017655		0.74018	0.00170121
ENSCAFG00000032439	PPTC7	-0.843088	0.00170121
ENSCAFG00000005843	LTBP1	1.21689	0.00171696
ENSCAFG00000015963	FADS3	1.12535	0.00172286
ENSCAFG00000012111	NDUFB3	-0.802938	0.00172722
ENSCAFG00000007528		-0.665943	0.0017376
ENSCAFG00000030390	MRPS15	-0.777136	0.00173809
ENSCAFG00000008424	FGB	2.58731	0.00174018
ENSCAFG00000010742	PGAP1	-0.810527	0.00174046
ENSCAFG00000018173	LAMA3	1.77386	0.00174046
ENSCAFG00000007455	RCN1	0.872529	0.00174906
ENSCAFG00000016616		1.85848	0.00175174
ENSCAFG00000009559	RCAN1	1.58684	0.00175614
ENSCAFG00000012878	FCER1G	1.54164	0.00177519
ENSCAFG00000004488	SLC39A12	2.27648	0.00177576
ENSCAFG00000007034	LYN	1.20502	0.00177977
ENSCAFG00000025202		-1.46203	0.00179215
ENSCAFG00000003808	JADE1	0.821894	0.0017923
ENSCAFG00000020347	TSNAXIP1	1.09047	0.00179649
ENSCAFG00000008440	FGG	2.57845	0.0018148
ENSCAFG00000005761	ARL5A	-0.700427	0.00182426
ENSCAFG00000004024	RINT1	-0.557038	0.00182875
ENSCAFG00000001923	DNAI1	1.84892	0.00184308
ENSCAFG00000019909		-1.16896	0.00186174
ENSCAFG00000007473	NUDT12	-0.747565	0.00186196
ENSCAFG00000028589		-1.72171	0.00186769
ENSCAFG00000019685	CARD9	1.48866	0.00188266
ENSCAFG00000031273		2.32008	0.00189142
ENSCAFG00000002491		2.32216	0.00190081
ENSCAFG00000006862		-1.29789	0.00190081
ENSCAFG00000009056	ADAM28	1.53684	0.00190081
ENSCAFG00000032746	MXD1	-1.23871	0.00190081
ENSCAFG00000030033	ERP29	-1.36447	0.00190772
ENSCAFG00000018481	ATAD5	0.854976	0.00191945
ENSCAFG00000004576	GIMAP7	2.03728	0.00192595
ENSCAFG00000003744	ORC1	1.87213	0.00192745
ENSCAFG00000007010	RASSF4	-0.734102	0.00192745
ENSCAFG00000025332		-1.83209	0.00193356
ENSCAFG00000001433	PLEC	1.17629	0.00193734
ENSCAFG00000000116	NEDD4L	-0.738498	0.00194134
ENSCAFG00000008343	TM4SF1	1.37193	0.00194235
ENSCAFG00000013895	ACBD4	-1.26229	0.00195186
ENSCAFG00000005768		0.982316	0.00197254
ENSCAFG00000009292	NIT2	-1.67038	0.0019734
ENSCAFG00000007000	AKIP1	0.827595	0.00198131
ENSCAFG00000019788	SLC16A4	-1.74725	0.00198757
ENSCAFG00000011041	CSF2RA	1.63162	0.00199107
ENSCAFG00000012349	PRUNE1	-0.690016	0.00199107
ENSCAFG00000016019	FADS2	1.31225	0.00199107
ENSCAFG00000031609		-1.46066	0.00200665
ENSCAFG00000005465	DZIP1	-0.859157	0.00202676
ENSCAFG00000006496		-0.845272	0.00202676
ENSCAFG00000006883	GAS2L3	1.81385	0.00202676
ENSCAFG00000004666	PVR	1.51546	0.00204881
ENSCAFG00000010867		-0.69297	0.00204881
ENSCAFG00000007662	ACSL1	-2.00047	0.0020581
ENSCAFG00000025555		-1.70998	0.00206147
ENSCAFG00000010609	ZMYND10	1.48619	0.00206272
ENSCAFG00000011123	LRRC27	1.67567	0.00206682
ENSCAFG00000013783		1.91688	0.00206682
ENSCAFG00000001314	CACNA1I	-1.41152	0.00208124
ENSCAFG00000018607	DNAJC6	-1.35723	0.00208311
ENSCAFG00000012128	LRP2	-2.03099	0.0020992
ENSCAFG00000002143	DYNC1I1	-1.50397	0.00210073
ENSCAFG00000017050	ACSF2	-1.89405	0.00210073
ENSCAFG00000002661	SMC2	1.01719	0.00213996
ENSCAFG00000008234		1.98708	0.00213996
ENSCAFG00000016114	CECR1	1.47604	0.00214197
ENSCAFG00000002329	COA5	-0.853111	0.00214281
ENSCAFG00000029322	SCN2B	1.88933	0.00214854
ENSCAFG00000017538	SPC24	1.92733	0.00215324
ENSCAFG00000032102		1.66189	0.00215827
ENSCAFG00000009205	HOGA1	-1.81143	0.00217209
ENSCAFG00000025113	CLEC12A	2.08797	0.00217323
ENSCAFG00000010329	OSBPL5	0.984157	0.00217477
ENSCAFG00000002842	TTK	1.92382	0.00218437
ENSCAFG00000019919	IRF8	1.58094	0.00218437
ENSCAFG00000018020	COL4A5	-1.25159	0.00218674
ENSCAFG00000004329	APBB1IP	1.61381	0.00219192
ENSCAFG00000029842	MAFF	1.59591	0.00219192
ENSCAFG00000030541	PDZRN3	-1.12773	0.00219192
ENSCAFG00000012298	FES	1.01406	0.00221076
ENSCAFG00000018977	USP24	-0.725957	0.00221076
ENSCAFG00000005857	GGACT	-0.88592	0.0022127
ENSCAFG00000003244	HDHD3	-1.27184	0.0022233
ENSCAFG00000020471		1.24367	0.00222461
ENSCAFG00000008731	COQ9	-0.679082	0.00223104
ENSCAFG00000012968	HELZ2	1.35849	0.00223104
ENSCAFG00000017264		2.02872	0.00224137
ENSCAFG00000002045		-1.63592	0.00224306
ENSCAFG00000015320		-0.884042	0.00224306
ENSCAFG00000014487	ZNF445	1.02226	0.00225609
ENSCAFG00000032589	BCL7A	-0.671107	0.0022761
ENSCAFG00000016417	SLC34A2	2.49636	0.002278
ENSCAFG00000018133	SYNRG	-0.53997	0.002278
ENSCAFG00000031543		1.57733	0.002278
ENSCAFG00000007868	LACTB2	-1.30474	0.00228979
ENSCAFG00000018372		-0.998837	0.00230614
ENSCAFG00000012963		1.53965	0.00231798
ENSCAFG00000004677	AKAP11	-0.781412	0.00235118
ENSCAFG00000011160	LRRC58	-0.885858	0.00235241
ENSCAFG00000008814		-1.74654	0.00237753
ENSCAFG00000009858	VTCN1	2.06792	0.00237753
ENSCAFG00000028461	LOX	1.30846	0.00237753
ENSCAFG00000032608	LURAP1L	1.24687	0.00238083
ENSCAFG00000016838	KAT8	-0.795436	0.00238512
ENSCAFG00000013922	ARNT2	-1.23256	0.00242607
ENSCAFG00000031622	ORMDL3	-1.43971	0.00242981
ENSCAFG00000020023	PHYHD1	-1.48601	0.00243044
ENSCAFG00000001339		-1.13104	0.00243581
ENSCAFG00000002923	CLEC11A	1.55741	0.00243581
ENSCAFG00000005225	PLB1	1.66899	0.00244417
ENSCAFG00000031469	ZNF77	-1.02574	0.00244521
ENSCAFG00000010390	AK2	-1.02237	0.00245819
ENSCAFG00000018487	EMB	1.76445	0.00247113
ENSCAFG00000015094		-0.66559	0.0024872
ENSCAFG00000012493	PFKFB4	-1.40789	0.00249876
ENSCAFG00000011390	WSCD2	-1.98495	0.00250514
ENSCAFG00000031353	BST2	1.67417	0.00251125
ENSCAFG00000009521	AMPD1	1.47146	0.00251932
ENSCAFG00000012861	MORC2	-0.585795	0.0025339
ENSCAFG00000012260	DTL	1.60532	0.00253794
ENSCAFG00000000874	THBS2	1.80134	0.00254052
ENSCAFG00000002939	SLC4A4	-1.77716	0.00254052
ENSCAFG00000005961	MRPS31	-0.799831	0.00254952
ENSCAFG00000024867	TRIM22	1.77184	0.00254952
ENSCAFG00000019207	HMOX2	-0.819233	0.00255824
ENSCAFG00000030647		0.921284	0.00255824
ENSCAFG00000032743		-1.12481	0.0025733
ENSCAFG00000009700	IRAK4	1.05354	0.0025863
ENSCAFG00000018012	TRPV2	1.26471	0.00259527
ENSCAFG00000012880		2.09851	0.00260326
ENSCAFG00000031318	P3H3	1.01051	0.00260326
ENSCAFG00000012245	EDN3	-1.91674	0.00260747
ENSCAFG00000000413	MTHFD1L	0.885413	0.00261889
ENSCAFG00000016926		-0.967737	0.00261889
ENSCAFG00000005748	IDO2	-1.35012	0.0026211
ENSCAFG00000024748	CD55	1.41775	0.00262214
ENSCAFG00000017501	SLC5A11	-2.14774	0.00263339
ENSCAFG00000030496	FHAD1	1.12435	0.00263339
ENSCAFG00000012980	SMCO3	1.54613	0.00263634
ENSCAFG00000031331	OCIAD2	-1.23237	0.00265921
ENSCAFG00000030050	CCSAP	1.35511	0.00268941
ENSCAFG00000030935		2.4674	0.00269063
ENSCAFG00000007203	GGH	0.977828	0.00270657
ENSCAFG00000032505		-2.2882	0.00271019
ENSCAFG00000019519		-1.79018	0.00272551
ENSCAFG00000016891	BBOF1	-1.33067	0.0027339
ENSCAFG00000011281		-2.22609	0.00274307
ENSCAFG00000014043		-2.49044	0.00277176
ENSCAFG00000001216	SLC35D2	1.00515	0.00277819
ENSCAFG00000010881	IGF1R	-0.538114	0.00277819
ENSCAFG00000019893	CFAP77	-2.05269	0.00277819
ENSCAFG00000009417		0.741348	0.00277934
ENSCAFG00000028509		2.14755	0.00278446
ENSCAFG00000016263		1.4054	0.0027933
ENSCAFG00000028521		-2.29799	0.00281925
ENSCAFG00000004274	LRRC17	1.56442	0.00282526
ENSCAFG00000009003	DDX60	2.10303	0.00283012
ENSCAFG00000012455	TREH	-1.92419	0.00283736
ENSCAFG00000024982	C4BPA	2.26648	0.00283736
ENSCAFG00000001229	C6orf106	-0.782658	0.00284426
ENSCAFG00000018531	DLGAP1	2.00797	0.00284612
ENSCAFG00000004075	NCOA1	-0.705141	0.00285185
ENSCAFG00000005537	LGALS3BP	1.32974	0.00285185
ENSCAFG00000006383	BRCA2	0.804331	0.00285185
ENSCAFG00000013863	CEMIP	1.98885	0.00285185
ENSCAFG00000018665		-0.770382	0.00285185
ENSCAFG00000030961		1.90032	0.00288459
ENSCAFG00000006948		1.21786	0.0028977
ENSCAFG00000010438	IFIH1	0.990788	0.00289952
ENSCAFG00000014364	GRPEL1	-0.946607	0.00290355
ENSCAFG00000009802	CYLD	0.706413	0.00290619
ENSCAFG00000030097		-1.31606	0.00290667
ENSCAFG00000003210	FHL3	1.40784	0.00290851
ENSCAFG00000008691	PPID	-0.591958	0.00291581
ENSCAFG00000014653		-2.42484	0.00291581
ENSCAFG00000006252	UNC5D	2.23235	0.00292835
ENSCAFG00000011594	RLBP1	2.17758	0.00294278
ENSCAFG00000013049	EGR2	1.7962	0.0029465
ENSCAFG00000005682	NGLY1	-0.626531	0.00295858
ENSCAFG00000000671	SOD2	-0.982429	0.00296687
ENSCAFG00000012635	DERA	-0.784183	0.00297119
ENSCAFG00000023647		2.02359	0.00297437
ENSCAFG00000028626		2.43795	0.00297594
ENSCAFG00000009829	CD2	1.85162	0.00300015
ENSCAFG00000012423	CCS	-1.06792	0.00300812
ENSCAFG00000009218	MORN4	-0.951366	0.00301075
ENSCAFG00000004377	ACBD5	-0.681781	0.0030186
ENSCAFG00000011445	B4GALT5	0.872641	0.0030186
ENSCAFG00000001570	PSAT1	-1.38755	0.00302239
ENSCAFG00000013650	CTTNBP2NL	0.819243	0.00302239
ENSCAFG00000031424	RAP2A	0.861226	0.00303639
ENSCAFG00000016889		0.888212	0.00304929
ENSCAFG00000016160	EPHX1	-1.19871	0.00307385
ENSCAFG00000005396	CMTM6	-0.730885	0.00310358
ENSCAFG00000002595	TMEM150B	1.5349	0.00311229
ENSCAFG00000009877	ITGB6	1.55034	0.00311229
ENSCAFG00000011301	CORO1C	0.77338	0.00313395
ENSCAFG00000028909	KIAA1257	-1.61921	0.00315192
ENSCAFG00000031198	SH2B2	1.29542	0.0031715
ENSCAFG00000008844	KLHL2	-0.737751	0.0032304
ENSCAFG00000009483	FARS2	-0.588342	0.00324354
ENSCAFG00000030725		1.1853	0.00327016
ENSCAFG00000007137	TOX	1.44464	0.00327701
ENSCAFG00000007541	MRAS	0.855428	0.00327701
ENSCAFG00000008893	VEPH1	-1.28278	0.00327701
ENSCAFG00000012736		-1.14201	0.00327701
ENSCAFG00000011330	NEK7	-0.64491	0.00328213
ENSCAFG00000006571	TEX26	1.65564	0.00329353
ENSCAFG00000013913		0.976152	0.00330212
ENSCAFG00000020235	STRBP	-0.481846	0.00331169
ENSCAFG00000012994	GRHL3	1.84721	0.00335118
ENSCAFG00000016916	B4GALNT2	2.08323	0.00339132
ENSCAFG00000001903		0.949608	0.00340677
ENSCAFG00000010127		-0.617989	0.00347376
ENSCAFG00000004345	RCBTB1	-0.683132	0.00347638
ENSCAFG00000019036	LIPG	1.63188	0.00350233
ENSCAFG00000018935	CFAP53	-0.757619	0.0035063
ENSCAFG00000001289	LY6E	-1.78153	0.00352134
ENSCAFG00000010571	DAPP1	1.6382	0.00354885
ENSCAFG00000010868	GPAM	-0.786813	0.00354885
ENSCAFG00000015753	SFTPD	2.13579	0.00356109
ENSCAFG00000004146	ORC5	-0.769259	0.00356413
ENSCAFG00000005707	OSBPL8	-0.810758	0.0035749
ENSCAFG00000005050	FOXJ1	1.84515	0.00357972
ENSCAFG00000014774	GPR160	-0.84094	0.00358046
ENSCAFG00000030915		2.19327	0.00359845
ENSCAFG00000010244	STPG2	-1.51443	0.00360049
ENSCAFG00000000460	LAPTM4B	1.66911	0.0036077
ENSCAFG00000018510	LAMP2	-1.01784	0.0036077
ENSCAFG00000001172	SGSM3	-1.29278	0.00362006
ENSCAFG00000004175	C5AR1	1.77845	0.00362276
ENSCAFG00000006130	PXMP2	-0.909017	0.00362304
ENSCAFG00000018143	ETFA	-0.937152	0.00363823
ENSCAFG00000025345	RELN	2.15206	0.00364532
ENSCAFG00000014338	NRXN2	1.78734	0.00365013
ENSCAFG00000015556	L3HYPDH	-1.88136	0.00365559
ENSCAFG00000002319	KIAA1211L	1.54342	0.00365587
ENSCAFG00000001519	CSF2RB	1.57352	0.00368977
ENSCAFG00000008986	RASAL1	1.46606	0.00368977
ENSCAFG00000003606	GJB3	2.2471	0.00370489
ENSCAFG00000019134	PPL	0.975212	0.0037059
ENSCAFG00000006540	TF	1.31739	0.00372479
ENSCAFG00000015857	DYDC2	1.89156	0.00372479
ENSCAFG00000016879	FAM161B	-1.08104	0.00376032
ENSCAFG00000024259		-1.91247	0.00376975
ENSCAFG00000017201	ABCC3	1.27738	0.0037712
ENSCAFG00000031746		-1.94095	0.00379582
ENSCAFG00000002104	SGCE	1.16876	0.00379996
ENSCAFG00000014345	FN1	1.70259	0.00379996
ENSCAFG00000016095		-0.914948	0.00379996
ENSCAFG00000005902	NALCN	-1.55048	0.00381366
ENSCAFG00000015593		1.9946	0.00382615
ENSCAFG00000006051		1.23534	0.00383742
ENSCAFG00000008857	CACNB3	1.03423	0.00384431
ENSCAFG00000014224	IKZF2	1.20821	0.00386102
ENSCAFG00000025112		-0.78769	0.00386364
ENSCAFG00000002988	PEX13	-0.614818	0.00387078
ENSCAFG00000007149	FBLN7	1.05489	0.00387087
ENSCAFG00000029644	GPR132	2.14268	0.00387481
ENSCAFG00000031426	PIH1D2	-0.689258	0.00388113
ENSCAFG00000001113	TMEM71	1.61306	0.0038943
ENSCAFG00000013596	CD69	1.81199	0.00390831
ENSCAFG00000016834	NUMB	-0.649997	0.00390831
ENSCAFG00000006471	THUMPD2	-0.83289	0.00390934
ENSCAFG00000003945	DENND2A	0.832657	0.00392299
ENSCAFG00000013958	FAH	-1.86191	0.00392941
ENSCAFG00000006371	NRG1	-1.59819	0.00398491
ENSCAFG00000006767		-2.18321	0.00398732
ENSCAFG00000008212		-0.810026	0.00399664
ENSCAFG00000001909	KIF24	1.0966	0.00400338
ENSCAFG00000000072		1.1563	0.00402484
ENSCAFG00000018568		2.12399	0.00404646
ENSCAFG00000030822		1.06716	0.00407244
ENSCAFG00000025384	PML	1.09469	0.00407857
ENSCAFG00000028400		1.28621	0.004082
ENSCAFG00000024151	INSRR	-1.90319	0.00408549
ENSCAFG00000009380	OSGEPL1	-0.635296	0.00408644
ENSCAFG00000013474	FAM89B	0.783799	0.00408644
ENSCAFG00000008447		-2.24851	0.00408676
ENSCAFG00000010815	TGFB2	1.64226	0.00408676
ENSCAFG00000002848	BCKDHB	-1.13413	0.004128
ENSCAFG00000015930	RGR	-2.08593	0.004128
ENSCAFG00000000710	SLC27A6	-1.84655	0.0041332
ENSCAFG00000032395	SCAMP1	-0.604885	0.0041332
ENSCAFG00000004260		-0.790257	0.00416024
ENSCAFG00000017342	GPR65	1.86912	0.00421717
ENSCAFG00000008681		-1.01345	0.00421774
ENSCAFG00000032359	GIMAP2	1.66332	0.00421821
ENSCAFG00000014776	WNK4	-0.474648	0.00422155
ENSCAFG00000014831	SH3BP2	1.06948	0.00422155
ENSCAFG00000030171	NDUFA8	-0.833333	0.00424064
ENSCAFG00000005723	PSD2	1.32703	0.00424218
ENSCAFG00000000167	DMXL1	-0.572367	0.00424873
ENSCAFG00000002851		-0.823382	0.00424873
ENSCAFG00000031299		1.89248	0.00424873
ENSCAFG00000006164		1.55907	0.00425536
ENSCAFG00000017004	PPP1R9B	1.08869	0.00425726
ENSCAFG00000001312	CHCHD3	-0.759124	0.00426735
ENSCAFG00000029367	COL28A1	1.45072	0.00426735
ENSCAFG00000001642	TRERF1	1.18008	0.00428144
ENSCAFG00000014821	RGN	-2.02709	0.00430421
ENSCAFG00000010692	USF3	-0.722088	0.00431187
ENSCAFG00000020189	PHLPP2	-0.762803	0.00431572
ENSCAFG00000011038	WIPI1	0.865435	0.00432052
ENSCAFG00000032187	RNF152	-1.88483	0.00432052
ENSCAFG00000017565	ITK	1.78515	0.00432256
ENSCAFG00000013849	CFAP161	1.95828	0.00434836
ENSCAFG00000031148		-1.51608	0.00435665
ENSCAFG00000016395	SMIM20	-0.643156	0.004364
ENSCAFG00000015725	STK32B	-1.19923	0.00438451
ENSCAFG00000020954		1.58982	0.00439261
ENSCAFG00000003556	SUGCT	-0.879311	0.00439319
ENSCAFG00000008056	RYR3	-1.04529	0.0044044
ENSCAFG00000000300	HIVEP2	0.731781	0.00441521
ENSCAFG00000003116	BACH2	1.50796	0.00441562
ENSCAFG00000028947	ELN	1.30917	0.00441562
ENSCAFG00000015163	CFP	1.66505	0.004419
ENSCAFG00000015620	HDAC6	-0.833255	0.00443027
ENSCAFG00000007612	RBP2	-2.22101	0.00444723
ENSCAFG00000023296	KCNA3	2.00264	0.00444723
ENSCAFG00000010111	GBAS	-0.654498	0.00445612
ENSCAFG00000017626	FAXDC2	-0.760024	0.00446548
ENSCAFG00000031160		-1.80755	0.00449118
ENSCAFG00000013883		-1.15391	0.00449256
ENSCAFG00000025220	ACVRL1	0.74355	0.00449349
ENSCAFG00000008351	TLR2	1.43884	0.00449615
ENSCAFG00000003604	RRAS	1.21797	0.0045066
ENSCAFG00000031458		-0.935678	0.00451433
ENSCAFG00000008627		-1.03962	0.00453739
ENSCAFG00000005006		-1.16848	0.00454155
ENSCAFG00000014474	IGFBP5	-1.56831	0.00454636
ENSCAFG00000015884	SCCPDH	-0.987686	0.00455072
ENSCAFG00000028968	SLC25A32	-0.711324	0.00457924
ENSCAFG00000003268	ARHGAP25	1.01048	0.00459395
ENSCAFG00000007693	LPXN	1.38064	0.00460192
ENSCAFG00000002917	AEBP1	1.18765	0.00462352
ENSCAFG00000001159	ZFAT	-0.821783	0.00466073
ENSCAFG00000010717		1.08349	0.00466073
ENSCAFG00000014244	NDUFA13	-0.84316	0.00466614
ENSCAFG00000006665	CLIP3	1.14162	0.00467962
ENSCAFG00000016098		-1.33525	0.00467962
ENSCAFG00000017648		-0.978708	0.00467962
ENSCAFG00000011948	DTX3L	1.00077	0.00468281
ENSCAFG00000014923		1.34221	0.0046977
ENSCAFG00000024923	FXYD4	-2.11803	0.00470755
ENSCAFG00000001712	LRRC19	-1.5355	0.00472109
ENSCAFG00000020037	TBC1D13	-0.851187	0.00473143
ENSCAFG00000021576		1.61769	0.00475256
ENSCAFG00000010872	ADGRB2	1.44034	0.00475752
ENSCAFG00000012028	DHRS9	2.09594	0.00475752
ENSCAFG00000006089	SMOX	1.21989	0.00476874
ENSCAFG00000001460	PTPRD	-1.32626	0.00480571
ENSCAFG00000030688		-2.06227	0.00481576
ENSCAFG00000018936	MAP7D3	0.944349	0.00481901
ENSCAFG00000015172	CD9	0.928007	0.00482784
ENSCAFG00000017821	SETD3	-0.843251	0.00484713
ENSCAFG00000005123	NUMBL	1.34843	0.00484736
ENSCAFG00000029791		2.28106	0.00489318
ENSCAFG00000018073	PSTPIP1	1.56395	0.00489714
ENSCAFG00000006458	RASA3	0.839343	0.0049008
ENSCAFG00000007882	PCSK1	1.87437	0.0049034
ENSCAFG00000029826	DUSP1	-1.31754	0.00491859
ENSCAFG00000007564	IMMT	-0.78361	0.00492679
ENSCAFG00000012082	SEMA4B	1.25059	0.00493508
ENSCAFG00000004629		-1.47915	0.0049433
ENSCAFG00000014564		2.0348	0.00496549
ENSCAFG00000004899	SNX17	-0.633442	0.00497035
ENSCAFG00000007277		1.79373	0.00497479
ENSCAFG00000031237		-1.6671	0.00497479
ENSCAFG00000011314	ETNPPL	-2.30971	0.00498471
ENSCAFG00000013972		-0.662794	0.00500279
ENSCAFG00000015495	SLC3A2	-1.50218	0.00502883
ENSCAFG00000000353	STXBP5	0.705167	0.005037
ENSCAFG00000019990	IER5L	1.57379	0.00504482
ENSCAFG00000004456		-0.80533	0.0050525
ENSCAFG00000009272	EGR3	2.17722	0.00507654
ENSCAFG00000012530	PTPN14	0.702093	0.00509354
ENSCAFG00000000253	PEX7	-0.755991	0.00509497
ENSCAFG00000007391	CENPJ	0.980425	0.00509497
ENSCAFG00000008449	USO1	-0.682904	0.00509497
ENSCAFG00000013271	WIPF1	1.0313	0.00509497
ENSCAFG00000030145		-0.899371	0.00509497
ENSCAFG00000014034		-1.23538	0.00511206
ENSCAFG00000006898	PDHX	-0.71301	0.00514516
ENSCAFG00000007230		-1.2597	0.00517927
ENSCAFG00000002580	ISOC2	-1.27215	0.00518003
ENSCAFG00000006275		2.05166	0.00521962
ENSCAFG00000029022		1.57868	0.00521962
ENSCAFG00000012375	NFATC4	1.11439	0.00525143
ENSCAFG00000007047		1.08118	0.00525683
ENSCAFG00000002130	SLC9A2	-0.987869	0.00526683
ENSCAFG00000005542		1.32124	0.00527221
ENSCAFG00000001515	STRIP2	-1.5595	0.00527542
ENSCAFG00000003189	RHBDL2	1.52033	0.00527939
ENSCAFG00000018384	SLC25A5	-1.02126	0.00527939
ENSCAFG00000004572	GIMAP8	1.71852	0.00528543
ENSCAFG00000003322	IFRD1	-1.35325	0.00529011
ENSCAFG00000019810	VAV2	0.85475	0.0052957
ENSCAFG00000003612	GJB5	2.25934	0.00529597
ENSCAFG00000009466		-1.16513	0.00531446
ENSCAFG00000002538		-1.55207	0.00534195
ENSCAFG00000019464	SLC34A3	-1.88513	0.00539583
ENSCAFG00000032078		1.90996	0.00540527
ENSCAFG00000016920	ABI3	1.09389	0.00541537
ENSCAFG00000009051	SLC26A7	-1.58232	0.00541701
ENSCAFG00000006492	B4GALNT4	1.63547	0.00543754
ENSCAFG00000010274		1.73792	0.00545138
ENSCAFG00000016413	GNAI1	-0.6232	0.00545532
ENSCAFG00000030649	C5orf63	-0.88897	0.00545532
ENSCAFG00000018465	PARP8	0.732801	0.00552253
ENSCAFG00000014897	CDKN3	1.7011	0.00552951
ENSCAFG00000017513	MTMR4	-0.792535	0.00555488
ENSCAFG00000002919	EFEMP1	-0.934067	0.00555905
ENSCAFG00000015704	FH	-1.03306	0.00557399
ENSCAFG00000005621	BHLHE40	0.740693	0.00559896
ENSCAFG00000009931	SLC12A5	1.75718	0.00560009
ENSCAFG00000000598	APOM	-1.02133	0.00561523
ENSCAFG00000017110	CORO1A	1.68942	0.00561523
ENSCAFG00000009409	ECI2	-0.812913	0.00561595
ENSCAFG00000013957	TSPAN15	-1.18671	0.00562236
ENSCAFG00000012813	JAML	1.29076	0.00563977
ENSCAFG00000019694	GPSM1	1.17711	0.00564419
ENSCAFG00000000267	TNFAIP3	1.2172	0.00565678
ENSCAFG00000000767	CELSR1	1.01143	0.00565678
ENSCAFG00000023963	SLC25A1	-1.49997	0.00565678
ENSCAFG00000023645	REEP6	-2.08329	0.00567092
ENSCAFG00000019525	NPDC1	1.28457	0.00567797
ENSCAFG00000014773	HSPG2	1.04615	0.00569136
ENSCAFG00000019241	DUSP9	-1.96614	0.00570282
ENSCAFG00000015196	SCNN1A	-0.875836	0.00570316
ENSCAFG00000001584	TREML1	1.97599	0.0057102
ENSCAFG00000012364	FLVCR1	1.53021	0.00572045
ENSCAFG00000015758	EXO1	1.81534	0.0057303
ENSCAFG00000030152	NDUFS6	-1.11474	0.0057591
ENSCAFG00000003129	MDH1	-0.988312	0.00579179
ENSCAFG00000002425	KANSL3	-0.471616	0.00579806
ENSCAFG00000013489	UCK2	1.02721	0.00579806
ENSCAFG00000000136		-1.05906	0.00580511
ENSCAFG00000019856	TRAPPC2L	-0.763524	0.00580511
ENSCAFG00000030068	PLAC8	1.73817	0.00580773
ENSCAFG00000023594	CSRP2	-1.25485	0.00583707
ENSCAFG00000031203	ZCCHC10	-0.841362	0.0058394
ENSCAFG00000012255	RAB17	-1.73126	0.00584646
ENSCAFG00000012753	MTFR1L	-0.776731	0.0059037
ENSCAFG00000001532	ZDHHC21	-1.00123	0.00597565
ENSCAFG00000013195	EFEMP2	1.29823	0.00597565
ENSCAFG00000025131		1.79674	0.00597565
ENSCAFG00000009822	HTATIP2	-1.04049	0.00598071
ENSCAFG00000016053	MNS1	0.870005	0.0059911
ENSCAFG00000006788	MTIF3	-0.869488	0.00600924
ENSCAFG00000012528	PSMA7	-0.842828	0.0060137
ENSCAFG00000015749	DNAJC7	-0.49751	0.0060137
ENSCAFG00000019205	PIP5K1C	-1.2851	0.00601568
ENSCAFG00000014770	ELL	0.691489	0.00601631
ENSCAFG00000009025	STX19	1.25133	0.00603336
ENSCAFG00000018776	NTAN1	-1.15347	0.00604184
ENSCAFG00000017623	LRRC49	1.0995	0.00604633
ENSCAFG00000016600		1.44137	0.00605147
ENSCAFG00000000272	ARFGEF3	0.797965	0.00609303
ENSCAFG00000015342	RAD51AP1	1.94045	0.00609537
ENSCAFG00000016641	CD68	1.39618	0.00611251
ENSCAFG00000017107	PLEKHO2	0.798885	0.0061547
ENSCAFG00000031298	ZKSCAN1	-0.757541	0.00617897
ENSCAFG00000013716	LRRC2	2.27606	0.0061868
ENSCAFG00000020040		-0.492377	0.0061868
ENSCAFG00000030037		-1.30917	0.0061868
ENSCAFG00000004544	DLG2	-1.22504	0.00620487
ENSCAFG00000011541		-0.986039	0.00620487
ENSCAFG00000002452		-2.27595	0.00621495
ENSCAFG00000011197	MMP14	1.06299	0.00632063
ENSCAFG00000010623	SORCS3	-1.87809	0.00632209
ENSCAFG00000014607	LRPAP1	-1.1071	0.00634869
ENSCAFG00000016305	GPHN	-0.619687	0.00637166
ENSCAFG00000014529	CENPL	1.20997	0.00638915
ENSCAFG00000006193		-0.761103	0.00639288
ENSCAFG00000012628	TMEM25	-1.46918	0.00646532
ENSCAFG00000007396	SLC25A46	-0.537038	0.00649246
ENSCAFG00000007521		1.1557	0.00649246
ENSCAFG00000001117	TMEM200A	1.78014	0.0064973
ENSCAFG00000005348	EHD3	-1.20091	0.00651838
ENSCAFG00000029976	DNAJB9	-0.648701	0.00654002
ENSCAFG00000018608	C7	1.00467	0.00654726
ENSCAFG00000014245		-1.22095	0.00659523
ENSCAFG00000015324	TNFAIP8L3	2.12143	0.00659542
ENSCAFG00000003013	SUSD1	-0.848111	0.00667816
ENSCAFG00000000444	FLOT1	0.559257	0.0067455
ENSCAFG00000018583	PDE4B	1.36348	0.0067455
ENSCAFG00000017656	PSTPIP2	0.923103	0.00676029
ENSCAFG00000020343	IFI44L	1.58967	0.00676029
ENSCAFG00000005580	CCDC40	2.06471	0.00681692
ENSCAFG00000009798	CD58	0.821319	0.00685257
ENSCAFG00000025281		1.88316	0.00688925
ENSCAFG00000003016	ALB	-1.92115	0.00690157
ENSCAFG00000015861	FAM213A	-1.30956	0.00690157
ENSCAFG00000011643	AP1AR	-0.71217	0.00690644
ENSCAFG00000017523	PAQR5	-1.28291	0.00690644
ENSCAFG00000029260		2.10377	0.00690644
ENSCAFG00000015532	MYO9B	0.638904	0.00691566
ENSCAFG00000031425	PRPSAP1	-0.672548	0.00692472
ENSCAFG00000014644	ZBTB40	-0.556068	0.00697884
ENSCAFG00000032587		-2.00618	0.00697884
ENSCAFG00000019611	CHTF18	1.64294	0.00699442
ENSCAFG00000005176	SEC14L1	-0.849382	0.00700076
ENSCAFG00000010475	SYT10	-1.76362	0.00700076
ENSCAFG00000018236	LRCH2	0.819064	0.00701508
ENSCAFG00000012478	PLEKHA5	-0.696206	0.0071071
ENSCAFG00000018651		-1.16479	0.00711078
ENSCAFG00000000686		1.80387	0.00712411
ENSCAFG00000011840	SYT12	1.99675	0.00712493
ENSCAFG00000019271	NLRC3	1.60572	0.00714295
ENSCAFG00000013423	FUOM	-1.89873	0.00716022
ENSCAFG00000009360	ANO6	0.613985	0.00717146
ENSCAFG00000010190	TMPRSS2	-1.33411	0.00717146
ENSCAFG00000013488		-2.01712	0.00719949
ENSCAFG00000013850	PRKRA	-0.813284	0.00719949
ENSCAFG00000032751	CLEC2B	1.78691	0.00720467
ENSCAFG00000032249		2.15407	0.00721712
ENSCAFG00000019070	CHAF1A	1.40619	0.00725764
ENSCAFG00000031988	HIST1H2BB	1.96902	0.00726926
ENSCAFG00000015215	F5	-1.72206	0.00727396
ENSCAFG00000030258		1.79098	0.00731528
ENSCAFG00000004890	VILL	1.39827	0.00732405
ENSCAFG00000007052	MALL	1.32102	0.00733066
ENSCAFG00000009273	STAB1	0.585305	0.00733066
ENSCAFG00000005492	CMC1	-1.0159	0.0073666
ENSCAFG00000008154		1.23953	0.0073666
ENSCAFG00000010694	NAA50	-0.61828	0.00736916
ENSCAFG00000011808	TSHZ2	1.04418	0.00738539
ENSCAFG00000008321	SEMA4F	0.870093	0.00739306
ENSCAFG00000003663		1.32751	0.00739862
ENSCAFG00000001296	GRAP2	1.84231	0.00743569
ENSCAFG00000030993		2.00221	0.00743569
ENSCAFG00000032095	RNF212	-2.1838	0.00743758
ENSCAFG00000000989	SERINC1	-0.497048	0.00744369
ENSCAFG00000006491	ITGA5	0.880958	0.00744369
ENSCAFG00000001045	NDUFB9	-0.726636	0.0074586
ENSCAFG00000006870	CDK8	0.617408	0.0074586
ENSCAFG00000010290		-1.94499	0.0074586
ENSCAFG00000015130	ABCB6	-1.05575	0.0074586
ENSCAFG00000012992	SDHC	-1.04213	0.00749048
ENSCAFG00000006349	TESPA1	1.58796	0.00749091
ENSCAFG00000011101	GPR137B	-1.17315	0.00749925
ENSCAFG00000006600	LRRC18	1.79476	0.00751418
ENSCAFG00000029121	FAM78A	1.53451	0.00751764
ENSCAFG00000000934	COL14A1	1.4692	0.00752032
ENSCAFG00000004443		2.13341	0.00752052
ENSCAFG00000020416	CMTM3	1.21451	0.00752052
ENSCAFG00000014082		-1.05309	0.00752657
ENSCAFG00000019780	SLC2A6	2.01601	0.00752657
ENSCAFG00000020126	GCLM	-0.897304	0.00754039
ENSCAFG00000005165	MGAT5B	-1.51202	0.00755037
ENSCAFG00000000972		0.93227	0.00755908
ENSCAFG00000001456	GCAT	-1.79004	0.00755908
ENSCAFG00000011099	AMZ2	-0.679863	0.00755908
ENSCAFG00000016736	FBXL19	0.974456	0.00755908
ENSCAFG00000032217		1.34798	0.00755908
ENSCAFG00000028743	C18orf32	-0.646502	0.0075655
ENSCAFG00000020090	LDHD	-1.76993	0.00757442
ENSCAFG00000015228		1.8023	0.00758095
ENSCAFG00000019956	WFDC1	1.15135	0.0076224
ENSCAFG00000012504	ACTN3	-1.14696	0.00762293
ENSCAFG00000005751	SLC4A9	-1.53439	0.00767115
ENSCAFG00000011920	CASS4	1.71765	0.00767115
ENSCAFG00000019790	KCNC4	-1.2867	0.00767115
ENSCAFG00000016301	CTRC	-2.25096	0.00767716
ENSCAFG00000029187	RHOV	1.89305	0.00770793
ENSCAFG00000005216	ULK4	0.584311	0.00771423
ENSCAFG00000013997	SACM1L	-0.606791	0.00771659
ENSCAFG00000004755	ETHE1	-0.995163	0.00771694
ENSCAFG00000008880	PIK3AP1	1.45737	0.00771887
ENSCAFG00000013983	COL13A1	-1.37485	0.00775742
ENSCAFG00000016151		-0.585277	0.00776984
ENSCAFG00000004029	TMEM143	-0.906897	0.007776
ENSCAFG00000000500		1.06612	0.0077777
ENSCAFG00000032631		1.69967	0.00782114
ENSCAFG00000014942		-2.08331	0.00786486
ENSCAFG00000008944	SFXN5	-1.02306	0.00787917
ENSCAFG00000018177	XYLT1	1.47222	0.00792845
ENSCAFG00000005515	OXGR1	-1.83377	0.00794294
ENSCAFG00000011599	TBC1D10C	1.75763	0.00794294
ENSCAFG00000023582	SERPINB10	1.96719	0.00794796
ENSCAFG00000017207	CCNG1	-0.700381	0.00795305
ENSCAFG00000004611	GRIN2C	-2.12969	0.00797548
ENSCAFG00000023226	CCL16	-1.76722	0.00797548
ENSCAFG00000030839	PNRC1	0.724235	0.00804121
ENSCAFG00000009255	PTPN22	1.16989	0.00804504
ENSCAFG00000003373	DGKI	1.19784	0.00808577
ENSCAFG00000009903	MYLIP	1.00435	0.00808577
ENSCAFG00000011012	PLA1A	-1.14355	0.00808577
ENSCAFG00000011959	NDUFAF3	-0.805615	0.00808577
ENSCAFG00000028940		1.92691	0.0081253
ENSCAFG00000019970	OSGIN1	-1.53429	0.0081314
ENSCAFG00000007885	SLC12A6	-0.766079	0.00816209
ENSCAFG00000016185	ENAH	0.683913	0.00817058
ENSCAFG00000019815	AMPD2	0.897535	0.0082438
ENSCAFG00000011925		-1.61738	0.00825391
ENSCAFG00000019834	CPNE7	1.87174	0.00827203
ENSCAFG00000006249	NDFIP1	-0.529172	0.00828608
ENSCAFG00000003538	SIM1	-1.07288	0.00838775
ENSCAFG00000007148	FBXO3	-0.584912	0.00841187
ENSCAFG00000005613	SLC4A7	1.604	0.00844388
ENSCAFG00000030355	CNTD2	-1.7973	0.00844388
ENSCAFG00000012726	PAFAH2	-0.77487	0.0084491
ENSCAFG00000009086		1.37759	0.00845588
ENSCAFG00000018511		1.43652	0.00845588
ENSCAFG00000011521	AEN	1.45536	0.00845822
ENSCAFG00000004736	BEND7	-1.08267	0.00845853
ENSCAFG00000013947	SLC6A20	-2.03841	0.00845853
ENSCAFG00000031640	GNG2	1.11307	0.00845853
ENSCAFG00000000927	HSD17B8	-0.843696	0.00850426
ENSCAFG00000002702	COL12A1	1.37736	0.00850426
ENSCAFG00000013026	HEATR5A	-0.595686	0.00850426
ENSCAFG00000032693	AIF1	1.42194	0.00850426
ENSCAFG00000001014	SYNGAP1	0.873268	0.00854424
ENSCAFG00000029771	LYRM5	-1.05305	0.00854424
ENSCAFG00000010047	2016-03-06	-0.618737	0.00855921
ENSCAFG00000004343	EFCC1	-1.16798	0.0085645
ENSCAFG00000029897		1.75161	0.0085657
ENSCAFG00000017282	CYSLTR1	2.10543	0.00858188
ENSCAFG00000008410	RASA1	0.6461	0.00859193
ENSCAFG00000015995		1.16709	0.00864071
ENSCAFG00000006935	ELF5	-1.55492	0.00867329
ENSCAFG00000008296	CHDH	-1.38226	0.00872885
ENSCAFG00000001050	MTSS1	-0.8439	0.00873319
ENSCAFG00000007537	ERBIN	-0.543387	0.00873319
ENSCAFG00000010354	NT5C2	-0.45842	0.00873861
ENSCAFG00000011821	TAGLN2	0.951182	0.00873861
ENSCAFG00000013935	FAM20B	-0.631313	0.00873861
ENSCAFG00000007919		-0.58752	0.00873978
ENSCAFG00000003578	EPHA1	1.21652	0.00875326
ENSCAFG00000011540	CCDC39	1.05531	0.00875326
ENSCAFG00000016880	ATP5G1	-1.17465	0.00875326
ENSCAFG00000023658	ACSM5	-1.9282	0.00875326
[truncated: 1,225 more rows]

[truncated: 5 more sheets: T1 Affected vs Control, T2 Affected vs Control, T3 Affected vs Control, Overlap of T2&T3 Rapid vs Contr, Overlap of T2&T3 Slow vs Contro]
