# Supplementary material for: RNA-seq of serial kidney biopsies obtained during progression of chronic kidney disease from dogs with X-linked hereditary nephropathy
Source: Sci Rep. 2017 Dec 1;7:16776. doi: 10.1038/s41598-017-16603-y (PMC5711945; doi:10.1038/s41598-017-16603-y)
Supplement: Supplementary file 3 — Supplementary Table S5 [file 41598_2017_16603_MOESM3_ESM.xls]

## Sheet: Time Course Analysis
Time Course Analysis
PANTHER version 11.1 Released 2016-10-24
PANTHER Overrepresentation Test (release 20160715)
Mapped IDs: 1852 out of 1947
PANTHER Pathways	Reference #	#	expected	Fold Enrichment	+/-	P value
Integrin signalling pathway	195	49	18.51	2.65	+	3.76e-06
PANTHER GO-Slim Molecular Function	Reference #	#	expected	Fold Enrichment	+/-	P value
oxidoreductase activity	656	102	36.6	2.79	+	1.35e-17
cation transmembrane transporter activity	378	45	21.09	2.13	+	0.000523
lyase activity	190	28	10.6	2.64	+	0.000959
extracellular matrix structural constituent	72	15	4.02	3.73	+	0.00334
microtubule motor activity	27	9	1.51	5.97	+	0.00471
racemase and epimerase activity	57	13	3.18	4.09	+	0.00472
metallopeptidase activity	157	23	8.76	2.63	+	0.0069
carbohydrate kinase activity	31	9	1.73	5.2	+	0.0134
RNA binding	494	10	27.56	0.36	-	0.0165
PANTHER GO-Slim Biological Process	Reference #	#	expected	Fold Enrichment	+/-	P value
fatty acid beta-oxidation	28	15	2.66	5.64	+	3.47e-05
fatty acid metabolic process	177	34	16.8	2.02	+	0.0329
cellular amino acid biosynthetic process	76	26	7.21	3.6	+	1.12e-05
cellular amino acid metabolic process	252	57	23.92	2.38	+	1.18e-06
cell-cell adhesion	244	49	23.16	2.12	+	0.000396
cell adhesion	421	75	39.96	1.88	+	8.41e-05
biological adhesion	421	75	39.96	1.88	+	8.41e-05
cellular component movement	393	63	37.3	1.69	+	0.0156
cellular process	7808	818	741.07	1.1	+	0.0389
immune system process	1038	161	98.52	1.63	+	3.85e-07
cell comunication	2482	295	235.57	1.25	+	0.0082
transcription, DNA-dependent	1332	88	126.42	0.7	-	0.0297
RNA metabolic process	1876	108	178.05	0.61	-	5.68e-07
mRNA process	255	7	24.2	0.29	-	0.00911
sensory perception	757	21	71.85	0.29	-	1.95e-10
neurological system process	1226	74	116.36	0.64	-	0.00246
PANTHER GO-Slim Cellular Component	Reference #	#	expected	Fold Enrichment	+/-	P value
extracellular matrix	174	41	16.51	2.48	+	1.44e-05
cytoskeleton	582	89	55.24	1.61	+	0.000783
nucleus	1133	75	107.53	0.7	-	0.0254
macromolecular complex	1474	95	139.9	0.68	-	0.00118

## Sheet: T1 Rapid vs Slow
T1 Rapid vs Slow
N/A

## Sheet: T2 Rapid vs Slow
T2 Rapid vs Slow
PANTHER version 11.1 Released 2016-10-24
PANTHER Overrepresentation Test (release 20160715)
Mapped IDs: 65 out of 69
PANTHER Pathways	Reference #	#	expected	Fold Enrichment	+/-	P value
Integrin signalling pathway	195	11	0.64	17.09	+	7.91e-09
PANTHER GO-Slim Molecular Function	Reference #	#	expected	Fold Enrichment	+/-	P value
N/A
PANTHER GO-Slim Biological Process	Reference #	#	expected	Fold Enrichment	+/-	P value
macrophage activation	109	5	0.36	13.9	+	0.00785
immune system process	1038	17	3.43	4.96	+	7.34e-06
cell-cell adhesion	244	11	0.81	13.66	+	1.23e-07
cell adhesion	421	14	1.39	10.07	+	2.2e-08
biological adhesion	421	14	1.39	10.07	+	2.2e-08
anatomical structure morphogenesis	157	5	0.52	9.65	+	0.0431
ectoderm development	335	9	1.11	8.14	+	0.000389
PANTHER GO-Slim Cellular Component	Reference #	#	expected	Fold Enrichment	+/-	P value
extracellular matrix	174	9	0.57	15.67	+	4.03e-07

## Sheet: T3 Rapid vs Slow
T3 Rapid vs Slow
N/A

## Sheet: T1 Rapid vs Control
T1 Rapid vs Control
N/A

## Sheet: T2 Rapid vs Control
T2 Rapid vs Control
PANTHER version 11.1 Released 2016-10-24
PANTHER Overrepresentation Test (release 20160715)
Mapped IDs: 1342 out of 1414
PANTHER Pathways	Reference #	#	expected	Fold Enrichment	+/-	P value
Integrin signalling pathway	195	43	13.41	3.21	+	1.25e-08
T cell activation	90	22	6.19	3.56	+	9.51e-05
Inflammation mediated by chemokine and cytokine signaling pathway	248	36	17.05	2.11	+	0.006
PANTHER GO-Slim Molecular Function	Reference #	#	expected	Fold Enrichment	+/-	P value
unavailable due to a technical issue on http://pantherdb.org/
PANTHER GO-Slim Biological Process	Reference #	#	expected	Fold Enrichment	+/-	P value
antigen processing and presentation of peptide or polysaccharide antigen via MHC class II	32	10	2.2	4.54	+	0.0239
antigen processing and presentation	51	17	3.51	4.85	+	4.33e-05
immune system process	1038	160	71.37	2.24	+	1.49e-18
natural killer cell activation	46	12	3.16	3.79	+	0.0273
immune response	531	79	36.51	2.16	+	9.27e-08
B cell mediated immunity	140	33	9.63	3.43	+	5.93e-07
blood coagulation	81	19	5.57	3.41	+	0.00144
macrophage activation	109	23	7.49	3.07	+	0.000903
cellular defense response	187	35	12.86	2.72	+	5.19e-05
cell-cell adhesion	244	42	16.78	2.5	+	3.13e-05
cell adhesion	421	64	28.95	2.21	+	2e-06
biological adhesion	421	64	28.95	2.21	+	2e-06
anion transport	239	35	16.43	2.13	+	0.00962
ion transport	355	47	24.41	1.93	+	0.00631
cellular amino acid metabolic process	252	36	17.33	2.08	+	0.0123
lipid metabolic process	508	58	34.93	1.66	+	0.043
developmental process	1756	163	120.74	1.35	+	0.0165
RNA metabolic process	1876	71	128.99	0.55	-	1.05e-06
G-protein coupled receptor signaling pathway	566	17	38.92	0.44	-	0.0131
cellular process	7808	621	536.87	1.16	+	0.000478
translation	429	12	29.5	0.41	-	0.0489
protein metabolic process	1987	97	136.62	0.71	-	0.0271
sensory perception	757	23	52.05	0.44	-	0.000874
PANTHER GO-Slim Cellular Component	#	#	expected	Fold Enrichment	+/-	P value
MHC protein complex	12	7	0.83	8.48	+	0.00149
extracellular matrix	174	28	11.96	2.34	+	0.0029
extracellular region	661	80	45.45	1.76	+	8.64e-05
cytoplasm	2159	110	148.45	0.74	-	0.0182

## Sheet: T3 Rapid vs Control
T3 Rapid vs Control
PANTHER version 11.1 Released 2016-10-24
PANTHER Overrepresentation Test (release 20160715)
Mapped IDs: 3960 out of 4191
PANTHER Pathways	Reference #	#	expected	Fold Enrichment	+/-	P value
Integrin signalling pathway	195	70	39.39	1.78	+	0.000978
PANTHER GO-Slim Molecular Function	Reference #	#	expected	Fold Enrichment	+/-	P value
unavailable due to a technical issue on http://pantherdb.org/
PANTHER GO-Slim Biological Process	Reference #	#	expected	Fold Enrichment	+/-	P value
fatty acid beta-oxidation	28	23	5.66	4.07	+	8.33e-06
fatty acid metabolic process	177	74	35.76	2.07	+	3.01e-06
lipid metabolic process	508	171	102.62	1.67	+	5.84e-08
oxidative phosphorylation	52	32	10.5	3.05	+	1.67e-05
generation of precursor metabolites and energy	267	104	53.94	1.93	+	1.7e-07
cellular amino acid catabolic process	54	30	10.91	2.75	+	0.00033
cellular amino acid metabolic process	252	108	50.91	2.12	+	3.74e-10
cellular amino acid biosynthetic process	76	38	15.35	2.48	+	0.00018
coenzyme metabolic process	102	49	20.61	2.38	+	1.65e-05
respiratory electron transport chain	153	73	30.91	2.36	+	1.65e-08
B cell mediated immunity	140	57	28.28	2.02	+	0.000293
immune response	531	164	107.27	1.53	+	3.47e-05
immune system process	1038	320	209.69	1.53	+	4.33e-11
sulfur compound metabolic process	125	47	25.25	1.86	+	0.0158
anion transport	239	83	48.28	1.72	+	0.000736
ion transport	355	119	71.71	1.66	+	3.72e-05
transport	1812	438	366.04	1.2	+	0.016
localization	1986	478	401.19	1.19	+	0.0107
cellular defense response	187	64	37.78	1.69	+	0.0139
cell-cell adhesion	244	83	49.29	1.68	+	0.00155
cell adhesion	421	137	85.05	1.61	+	2.32e-05
biological adhesion	421	137	85.05	1.61	+	2.32e-05
homeostatic process	219	71	44.24	1.6	+	0.0284
carbohydrate metabolic process	455	131	91.91	1.43	+	0.0143
regulation of transcription from RNA polymerase II promoter	839	124	169.49	0.73	-	0.0272
nucleobase-containing compound metabolic process	2986	510	603.2	0.85	-	0.00343
regulation of biological process	1840	306	371.7	0.82	-	0.0322
transcription from RNA polymerase II promoter	1077	147	217.57	0.68	-	2.93e-05
transcription, DNA-dependent	1332	177	269.08	0.66	-	1.05e-07
RNA metabolic process	1876	226	378.97	0.6	-	1.24e-16
cellular component biogenesis	549	69	110.9	0.62	-	0.00246
G-protein coupled receptor signaling pathway	566	67	114.34	0.59	-	0.000202
rRNA metabolic process	142	11	28.69	0.38	-	0.0344
mRNA splicing, via spliceosome	192	13	38.79	0.34	-	0.000338
mRNA processing	255	19	51.51	0.37	-	3.85e-05
sensory perception	757	65	152.92	0.43	-	6.93e-14
neurological system process	1226	163	247.67	0.66	-	5.68e-07
system process	1444	215	291.7	0.74	-	0.00016
single-multicellular organism process	1787	291	360.99	0.81	-	0.00946
multicellular organismal process	1796	292	362.81	0.8	-	0.00805
PANTHER GO-Slim Cellular Component	#	#	expected	Fold Enrichment	+/-	P value
mitochondrion	178	58	35.96	1.61	+	0.0247
organelle	2659	464	537.15	0.86	-	0.0179
nucleus	1133	150	228.88	0.66	-	4.45e-07
cytosol	483	54	97.57	0.55	-	4.94e-05
ribosome	264	15	53.33	0.28	-	2.9e-08
ribonucleoprotein complex	479	26	96.76	0.27	-	4.28e-16
macromolecular complex	1474	220	297.76	0.74	-	3.61e-05

## Sheet: T1 Slow vs Control
T1 Slow vs Control
N/A

## Sheet: T2 Slow vs Control
T2 Slow vs Control
PANTHER version 11.1 Released 2016-10-24
PANTHER Overrepresentation Test (release 20160715)
Mapped IDs: 191 out of 203
PANTHER Pathways	Reference #	#	expected	Fold Enrichment	+/-	P value
T cell activation	90	7	0.87	8.02	+	0.00531
PANTHER GO-Slim Molecular Function	Reference #	#	expected	Fold Enrichment	+/-	P value
DNA helicase activity	36	5	0.35	14.32	+	0.00544
helicase activity	99	7	0.96	7.29	+	0.0105
PANTHER GO-Slim Biological Process	Reference #	#	expected	Fold Enrichment	+/-	P value
antigen processing and presentation of peptide or polysaccharide antigen via MHC class II	32	7	0.31	22.55	+	9.14e-06
antigen processing and presentation	51	8	0.49	16.17	+	1.21e-05
immune system process	1038	39	10.07	3.87	+	8.01e-11
cellular defense response	187	9	1.81	4.96	+	0.0248
immune response	531	17	5.15	3.3	+	0.00479
PANTHER GO-Slim Cellular Component	#	#	expected	Fold Enrichment	+/-	P value
MHC protein complex	12	6	0.12	51.55	+	1.74e-07

## Sheet: T3 Slow vs Control
T3 Slow vs Control
PANTHER version 11.1 Released 2016-10-24
PANTHER Overrepresentation Test (release 20160715)
Mapped IDs: 3057 out of 3224
PANTHER Pathways	Reference #	#	expected	Fold Enrichment	+/-	P value
Integrin signalling pathway	195	61	30.44	2	+	9.83e-05
T cell activation	90	29	14.05	2.06	+	0.049
PANTHER GO-Slim Molecular Function	Reference #	#	expected	Fold Enrichment	+/-	P value
unavailable due to a technical issue on http://pantherdb.org/
PANTHER GO-Slim Biological Process	Reference #	#	expected	Fold Enrichment	+/-	P value
fatty acid beta-oxidation	28	22	4.37	5.03	+	3.94e-07
fatty acid metabolic process	177	55	27.63	1.99	+	0.000617
lipid metabolic process	508	132	79.3	1.66	+	6.05e-06
antigen processing and presentation	51	23	7.96	2.89	+	0.00246
immune system process	1038	286	162.04	1.77	+	1.64e-17
cellular amino acid biosynthetic process	76	31	11.86	2.61	+	0.000613
cellular amino acid metabolic process	252	82	39.34	2.08	+	3.47e-07
B cell mediated immunity	140	56	21.85	2.56	+	1.51e-07
immune response	531	154	82.89	1.86	+	2e-10
cellular amino acid catabolic process	54	21	8.43	2.49	+	0.0444
coenzyme metabolic process	102	38	15.92	2.39	+	0.000411
blood coagulation	81	28	12.64	2.21	+	0.0305
respiratory electron transport chain	153	51	23.88	2.14	+	0.000205
generation of precursor metabolites and energy	267	73	41.68	1.75	+	0.00146
cellular defense response	187	55	29.19	1.88	+	0.00284
cell-cell adhesion	244	66	38.09	1.73	+	0.00545
cell adhesion	421	105	65.72	1.6	+	0.000916
biological adhesion	421	105	65.72	1.6	+	0.000916
cellular component movement	393	97	61.35	1.58	+	0.00313
endocytosis	342	83	53.39	1.55	+	0.0218
localization	1986	381	310.02	1.23	+	0.00499
ion transport	355	85	55.42	1.53	+	0.0279
phosphate-containing compound metabolic process	1215	248	189.67	1.31	+	0.00379
regulation of transcription from RNA polymerase II promoter	839	92	130.97	0.7	-	0.0375
nucleobase-containing compound metabolic process	2986	392	466.13	0.84	-	0.0187
transcription from RNA polymerase II promoter	1077	113	168.12	0.67	-	0.000564
transcription, DNA-dependent	1332	136	207.93	0.65	-	6.38e-06
RNA metabolic process	1876	167	292.85	0.57	-	1.21e-14
G-protein coupled receptor signaling pathway	566	55	88.35	0.62	-	0.0186
cellular component biogenesis	549	48	85.7	0.56	-	0.00123
rRNA metabolic process	142	6	22.17	0.27	-	0.0121
mRNA splicing, via spliceosome	192	8	29.97	0.27	-	0.000465
mRNA processing	255	13	39.81	0.33	-	0.000163
sensory perception	757	51	118.17	0.43	-	3e-10
neurological system process	1226	129	191.38	0.67	-	0.000128
system process	1444	174	225.41	0.77	-	0.0318
PANTHER GO-Slim Cellular Component	#	#	expected	Fold Enrichment	+/-	P value
MHC protein complex	12	9	1.87	4.8	+	0.00877
macromolecular complex	1474	170	230.1	0.74	-	0.00062
plasma membrane	1279	247	199.66	1.24	+	0.0265
cytosol	483	45	75.4	0.6	-	0.00554
nucleus	1133	115	176.87	0.65	-	1.35e-05

[truncated: 5 more sheets: T1 Affected vs Control, T2 Affected vs Control, T3 Affected vs Control, Overlap of T2&T3 Rapid vs Contr, Overlap T2 & T3 Slow vs Control]
