# Supplementary material for: RNA-seq of serial kidney biopsies obtained during progression of chronic kidney disease from dogs with X-linked hereditary nephropathy
Source: Sci Rep. 2017 Dec 1;7:16776. doi: 10.1038/s41598-017-16603-y (PMC5711945; doi:10.1038/s41598-017-16603-y)
Supplement: Supplementary file 4 — Supplementary Table S6 [file 41598_2017_16603_MOESM4_ESM.xls]

## Sheet: IPA pathway
Supplementary Table S6. DEGs in the Hepatic Fibrosis / Hepatic Stellate Cell Activation Pathway Identified by IPA®.
	Rapid vs slow at T2		Overlap of rapid vs control at T2 & T3 (T2)		Time course analysis
Symbol	Exp Log Ratio	Exp q-value	Exp Log Ratio	Exp q-value	Exp Log Ratio	Exp q-value
A2M			1.43	<4.0E-04	1.13	0.036
ACTA2			1.11	0.023	2.73	0.034
BAMBI			-1.5	<4.0E-04
CCL2			2.74	<4.0E-04
CCL5			1.45	0.038
CCL21			1.67	0.019	3.54	0.025
CCR5			2.39	<4.0E-04
CD40			1.27	0.014
COL11A1	1.54	<4.0E-04	2.03	<4.0E-04
COL12A1			1.74	0.003
COL15A1	1.53	<4.0E-04	1.43	0.005	3.54	<4.0E-04
COL16A1			1.74	<4.0E-04	3.27	0.001
COL1A1	2.72	<4.0E-04	4.44	<4.0E-04	6.6	0.004
COL1A2	2.02	<4.0E-04	2.64	<4.0E-04
COL4A1	1.4	<4.0E-04	1.73	0.043	2.28	0.028
COL4A2	1.4	<4.0E-04	1.54	<4.0E-04	2.27	0.021
COL4A3					-1.87	0.003
COL5A2					3.99	0.014
COL6A1	1.73	<4.0E-04	2.46	<4.0E-04	3.79	0.001
COL6A3	1.73	<4.0E-04	2.06	<4.0E-04	3.42	<4.0E-04
COL7A1			1.26	0.023
COL9A1					3.49	<4.0E-04
CSF1			1.18	0.015	2.83	0.004
EDN1			1.73	0.01	3.32	0.047
EDNRA			1.02	0.029
EGF			-2.4	<4.0E-04	-4.31	0.001
FAS	1.13	<4.0E-04	1.28	0.002	1.64	0.026
FLT1					-1.15	0.044
FN1	1.54	<4.0E-04	1.9	0.001	3.25	0.012
ICAM1			1.2	0.037
IFNGR1
IGF1			1.33	0.001
IL10RA			1.75	0.001
IL18RAP			2.05	0.002
IL1RL1			2.26	<4.0E-04
IL1RL2					3.61	0.011
IL4R					3.09	0.008
LAMA1					-3.93	0.006
LBP			3.4	<4.0E-04	6.28	<4.0E-04
MMP2	1.29	<4.0E-04	2	<4.0E-04	3.27	<4.0E-04
MMP9			1.95	0.004	5	0.007
MMP13			1.87	0.006
MYH11					4.83	0.001
NFKB1
SERPINE1			2.67	<4.0E-04	4.52	0.001
TGFB2			1.46	<4.0E-04
TGFB3			1.18	0.004
TIMP1			2.57	0.006	4.82	<4.0E-04
TIMP2					1.57	0.038
TNFRSF11B			2.65	<4.0E-04	2.42	0.0108
TNFRSF1A			1.295	0.008	2.19	0.037
TNFRSF1B					3.15	0.018
VCAM1			2.29	<4.0E-04	3.66	<4.0E-04
VEGFC			1.07	0.008
IPA automatically round the q value off to 3 decimal places. Therefore, small q-value were expressed as <4.0E-04.

## Sheet: IPA upstream regulator
Supplementary Table S6. TGFB1 was identified as the top upstream regulator by IPA®.
IPA version 01-07
Mapped IDs: 1001 out of 1158
© 2000-2016 QIAGEN. All rights reserved.
Upstream Regulator	Exp Log Ratio	Molecule Type	Predicted Activation State	Activation z-score	p-value of overlap	Target molecules in dataset	Mechanistic Network
TGFB1		growth factor	Activated	5.779	1.04E-26	ACKR1,ACPP,ACSM3,ACTA2,ACTG2,ACTN1,ADAM19,ADAMTS12,ADAMTS2,ALDH2,ALOX5,ALOX5AP,ANXA2,AQP1,ASNS,BMP1,BUB1,BUB1B,C1S,C5,CAT,CAV1,CCND2,CCT2,CD44,CD55,CDC20,CDH11,CDK1,CEMIP,CENPA,CHST8,CLEC2D,CLU,CNN1,COL16A1,COL1A1,COL4A1,COL4A2,COL6A1,COL6A3,CORO1C,CPXM1,CSF1,CSF1R,CSF2,CSRP1,DISP2,DOCK2,DTX4,EDN1,EGF,ELF3,ELK3,EMILIN1,ESPL1,FAP,FAS,FBN1,FCER1G,FLNA,FLT1,FN1,FOSL2,GABRA4,GADD45A,GALM,GATM,GLI1,GN…	428 (21)
dexamethasone		chemical drug		-1.439	1.35E-26	ABCB1,ABCC3,ACADL,ACADM,ACADS,ACAT1,ACSL1,ACTA2,ACTG2,ADAMTS1,ADAMTS2,ADGRG3,ADHFE1,AKR1C3,ALDH1B1,ALDH6A1,ALDOB,ALOX5AP,ANOS1,APOA2,AQP1,ARRB2,ASNS,ATP6V1B2,B3GNT5,BCL2A1,BHMT,BIRC3,BMP1,BRCA1,C3,C5,CALB1,CAT,CAV1,CCL21,CCND2,CD44,CD55,CDH11,CES1,CES2,CLEC11A,CLIC1,COL15A1,COL1A1,COL4A1,COL4A2,COL4A3,COL6A1,CREG1,CRISPLD2,CSF1,CSF1R,CSF2,CXCL14,CYP2J2,DUSP5,ECT2,EDN1,EGF,EGLN3,EHHADH,FAM129A,FBL…	387 (20)
ERBB2		kinase	Activated	2.990	9.26E-25	ABHD5,ACTA2,ADAM19,ADAMTS5,ADIPOR2,ANXA2,BAG2,BCKDHB,BIRC3,BMP1,BUB1,BUB1B,CCDC80,CCND2,CD9,CDC20,CDH11,CDK1,CENPA,CES1,CHST10,CLDN3,CLEC11A,CLU,COL1A1,COL4A1,COL5A2,COL6A1,COL6A3,CSF1R,CSF2,CYP2J2,EDN1,EHHADH,ELF3,ELK3,EMP1,EMP3,ESPL1,ETV4,FAM134B,FLT1,FN1,GBE1,GLO1,GSTZ1,H6PD,HIF1A,IL17B,ITGA5,KCNN4,LGALS3,LITAF,LPCAT1,MAPK13,MITF,MKI67,MME,MMP11,MMP14,MMP9,MYBL1,MYBL2,MYC,NDUFV1,NEK2,NOX4,NR1H…	332 (16)
TP53		transcription regulator		1.056	4.67E-21	A2M,ABAT,ABCB1,ACAT1,ACTA2,ACTN1,AHCY,ALDH9A1,ALOX5,ANLN,ANXA2,ASNS,ATAD2,ATG10,BCL2A1,BIRC3,BMP1,BRCA1,BUB1,BUB1B,CAT,CAV1,CCDC80,CCND2,CD44,CDC20,CDC25B,CDK1,CEP55,CES2,CHMP4C,CLU,CNN1,COL1A1,COL4A1,COL4A2,COL5A2,COL9A1,CSF1,CSF1R,CSF2,CSRP1,DGKA,DLD,DNASE1,DUSP5,E2F8,ECH1,EDN1,EGF,EMILIN1,ESPL1,F5,FAS,FDFT1,FGFBP1,FLRT2,FMO1,FN1,FOXM1,G6PC,GADD45A,GATM,GSN,HADH,HIF1A,HS3ST1,HSPD1,HSPG2,IL4R,IN…	346 (20)
beta-estradiol		chemical - endogenous mammalian	Activated	2.260	5.49E-21	A2M,A4GALT,ABCB1,ABCB10,ABCC11,ABHD5,ACADM,ACPP,ACSL1,ACSM3,ACTA2,ADAMTS1,ADAMTS5,ADCY1,ALDH7A1,ANO2,AQP1,ARRB2,ATAD2,ATP12A,ATP5F1,BCAT1,BCL2A1,BIRC3,BRCA1,BUB1,C3,CACNA1G,CALB1,CAV1,CCDC80,CCL21,CCND2,CCT2,CD276,CD44,CD55,CDC20,CDH11,CDK1,CLDN1,CLU,CNN1,COL1A1,CPXM1,CRYZ,CSF2,DCLK1,E2F3,ECH1,EDN1,EGF,ELF3,EMP1,EPB41L3,ETV4,FAM111A,FAS,FBLN1,FBN1,FCGR2B,FDFT1,FGFBP1,FMO1,FMO5,FN1,FOSL2,G6PC,GADD…	394 (18)
TNF		cytokine	Activated	4.312	2.18E-19	A2M,A4GALT,ABCC3,ABR,ACADM,ACADS,ACSL1,ADAMTS5,ADAMTS7,AK2,ALDH1A3,ALDH2,ALOX5,ALOX5AP,AQP1,ATP5J,BCKDHB,BCL2A1,BIRC3,BUB1B,C3,C5,CAT,CAV1,CCDC80,CCND2,CD1A,CD44,CD55,CDC42EP5,CDH11,CHST4,CLEC11A,CLU,CNN1,COL15A1,COL16A1,COL1A1,COL4A3,COLQ,CSF1,CSF1R,CSF2,CXCL16,DPYS,DUSP5,ECH1,EDN1,EGLN3,ELF3,ELK3,EMP1,ENTPD5,FABP1,FAS,FCER1G,FCGR2B,FLT1,FMO1,FN1,FOSL2,GADD45A,GCLM,GNAI2,GPD1,HIF1A,HOXB8,HSPD1,H…	328 (13)
D-glucose		chemical - endogenous mammalian		0.932	1.46E-18	ABCB1,ACADL,ACADM,ACSL1,ACTA2,ALDOB,ANLN,APOC3,AQP1,ASNS,BCAT1,C3,CACNA1C,CALB1,CAT,CAV1,CCND2,CD55,CDK1,CLU,COL1A1,COL4A1,EDN1,ELF3,FAS,FBP1,FN1,G6PC,GCDH,GOT1,GPD1,GREM1,H6PD,HIF1A,HSPD1,ITGA5,ITPR3,KCNF1,LDHA,LRP1,MIOX,MMP14,MMP2,MMP9,MYC,NOS3,NOX4,NQO1,PCK2,PFKFB3,PGK1,PHB,PON2,PPARA,PRDX6,PRKCB,PTGIS,RDH10,RELB,RRM2,S100A4,SERPINE1,SLC8A1,SOX9,SPP1,SUCLA2,TIMP1,TRPV5,TXNRD1,UCP2,VCAM1,WWP1	416 (24)
PPARA	-1.437	ligand-dependent nuclear receptor	Inhibited	-3.317	7.40E-18	ACADL,ACADM,ACADS,ACAT1,Acot6,ACSL1,ACSL5,AHCY,ALDH2,ALDH9A1,ALDOB,ANXA2,APOA2,APOC3,ASNS,ATP5B,C1R,C1S,C3,C5,C6,CAT,CDK1,CROT,CTH,CYP8B1,ECH1,EDN1,EHHADH,FABP1,FADS2,FDFT1,G6PC,GPD1,GSTK1,GSTZ1,HADH,HIF1A,HSD17B4,IDI1,INSIG1,KHK,KIF4A,KRT8,MGST3,MKI67,MMP9,MT-CO2,MYC,NR1H3,PBLD,PPARA,PRDX6,QPCT,RETSAT,SELENBP1,SLC27A2,SORD,TOP2A,TPP1,UCP2,VCAM1	209 (15)
lipopolysaccharide		chemical drug	Activated	5.809	9.28E-18	ABCB1,ABCB10,ABCC3,ACADM,ACO1,ACSL1,ACTA2,AK4,ALDH2,ALOX5,ALOX5AP,AQP1,ATP5G1,BCL2A1,BIRC3,C3,C5,CAV1,CCL21,CCND2,CD1A,CD276,CD300LF,CD33,CD44,CD55,CD9,CDH11,CEMIP,CLDN1,COL1A1,COL4A1,COL4A2,COL5A2,COL6A1,COL9A1,CSF1,CSF1R,CSF2,CTH,CUX2,CXCL14,CXCL16,DUSP5,EDN1,EHHADH,ELF3,ELK3,F2,FAS,FBN1,FCER1G,FCGR2B,FES,FLT1,FN1,FYB,GADD45A,GK,GLRB,GPD1,GPSM1,GSN,HIF1A,IDO1,IDO2,IKBKE,IL13RA1,IL17B,IL4R,INHBA…	335 (15)
cisplatin		chemical drug	Activated	5.099	4.88E-17	A2M,ABCB10,ABCC3,ACADM,ACTA2,ADAMTS1,AGXT2,AIFM1,ALDH1A3,ANXA2,APOA2,AQP1,ASNS,BCL2A1,BIRC3,BRCA1,CAT,CAV1,CD44,CDC25B,CDCP1,CDK1,CLU,COL1A1,CSF1,CXCL14,DGKA,DNAH5,EDN1,EFEMP2,EGF,ELF3,EMP3,FAS,FBLIM1,FLT1,FN1,G6PC,GADD45A,HAO2,HAVCR1,HIF1A,IL4R,INPP5D,LBP,LGALS3,LYZ,MAP1LC3B,MMP2,MYC,NOX4,NQO1,PPARA,RFTN1,RGN,RRM2,RUNX1,SERPINE1,SLC15A2,SLC22A8,SLC25A36,SLC31A1,SLC34A2,SMOX,SOD1,SPP1,ST6GAL1,TES…	367 (16)
HGF		growth factor	Activated	4.006	5.11E-16	A2M,ACTA2,ADAMTS1,ADGRG1,AIFM1,ANGPT4,ASNS,BAG2,BCL2A1,BIRC3,BNC1,BUB1,BUB1B,CAV1,CD44,CDC20,CDC25B,CDK1,COL1A1,COL4A1,CSF1,DSG1,EDN1,ELF3,EMP1,FLNA,FLT1,FN1,FOXM1,HTR7,INHBA,INSIG1,ITPR3,KIF11,KIF22,KITLG,KRT18,LDHA,LGMN,MCM2,MELK,MKI67,MMP14,MMP2,MMP9,MYC,NEK2,NID2,NOS3,OSMR,PGK1,PHB,PKMYT1,PLK4,RIN1,SERPINE1,SPP1,ST14,STK10,TIMP1,TNFRSF1A,TPX2,TRAIP,UBE2C,VCAM1	332 (17)
Vegf		group	Activated	5.405	6.91E-16	A2M,ABCB1,ACTA2,ADAMTS1,ADGRG1,ALOX5AP,ANGPT4,ASNS,BAG2,BCL2A1,BNC1,BUB1,BUB1B,CALB1,CD44,CDC20,CDC25B,CDK1,CLDN1,CNN1,COL4A3,CSF2,DUSP5,EDN1,EMP1,FAS,FLNA,FLT1,FN1,FOXM1,HIF1A,HOXB8,HTR7,INHBA,INSIG1,ITGA10,ITPR3,KIF11,KIF22,KITLG,LRP2,MCM2,MELK,MFSD4A,MKI67,MMP2,MMP9,MYC,NEK2,NID2,NOS3,NPL,OSMR,PKMYT1,PLK4,PRKCB,SLCO2B1,STK10,TIMP1,TNFRSF11B,TPX2,TRAF5,TRAIP,UBE2C,VCAM1	332 (19)
vancomycin		biologic drug	Activated	5.041	1.28E-15	A2M,ADAMTS1,ANXA2,ASNS,BIRC3,C3,CAT,CD44,CDCP1,CLU,CSF2,EFEMP2,ELF3,EMP3,FBLIM1,GPX8,GSTK1,LGALS3,MYC,NOX4,RFTN1,SLC34A2,SPP1,TES,TIMP1,TNFRSF12A
dextran sulfate		chemical drug		1.949	2.53E-15	ADAMTS1,ANLN,BUB1,BUB1B,C3,CDC20,CDCA2,CDCA3,CDCA8,CDK1,CSF2,E2F8,EFEMP2,EGF,FOXM1,IDO1,KIF11,LCP1,MKI67,MMP14,MMP2,MMP9,MYC,MYLK,NCAPH,NEK2,NQO1,OSMR,POLE,RACGAP1,RRM2,SERPINE1,THBS2,THBS4,TIMP2,TNFRSF1B,TOP2A,TPX2,UBE2C,UHRF1,VCAM1	336 (17)
CSF2	-3.570	cytokine	Activated	4.945	4.99E-15	AKR1A1,ALOX5,ALOX5AP,ANLN,BCL2A1,BIRC3,BUB1,BUB1B,C3,CD1A,CD276,CD33,CDC20,CDCA2,CDCA3,CDCA8,CDK1,CSF1,CSF1R,CSF2,E2F8,EDN1,EFEMP2,FAS,FCGR2B,FLT1,FOXM1,GCLM,GK,HSPD1,IDO1,INHBA,INPP5D,IRF5,ITGAX,KIF11,LCP1,MKI67,MME,MMP14,MMP2,MMP9,MYC,NCAPH,NEK2,NR1H3,OSMR,POLE,PTK2B,RACGAP1,RELB,RRM2,SPP1,TNFRSF1A,TNFRSF1B,TOP2A,TPM4,TPX2,UBE2C,UHRF1	355 (16)
calcitriol		chemical drug		-1.823	1.01E-14	ABCB1,ABCC3,ADAM19,ALOX5,ANLN,ANXA2,BRCA1,BUB1B,C3,CACNA1C,CALB1,CDC20,CDCA8,CDK1,CENPA,CES1,COL4A1,COL4A2,CSF1,CSF1R,CSF2,ECT2,EDN1,ESPL1,FAS,FBN1,FBN2,FN1,FOXM1,GADD45A,GNAI2,HSD17B2,HSD17B4,HSPD1,ITGAX,ITGB7,KIF22,LRRC17,MCM2,MELK,MYC,NDUFV2,NEK2,NOX4,NRM,POLE,PTRF,RACGAP1,RRM2,SLC34A1,SLC8A1,SOD1,SPP1,SULF1,SULT1C2,TNFRSF11B,TPX2,TRPV5,UCP2,VCL	336 (22)
INSR		kinase	Inhibited	-3.626	1.27E-14	ACADL,ACADM,ACADS,ACOT13,ACSL1,ACSL5,ALDH2,ALDH6A1,AQP1,ATP5A1,ATP5B,ATP5G1,ATP5G3,ATP5J,BCL2A1,CCND2,CDK1,COL6A3,ECHS1,EDN1,FBLN1,FBP1,FDFT1,GADD45A,HSD17B4,HSPD1,IDI1,ITGA5,LCP1,LYZ,MCM2,MMP11,MMP2,MMP9,MPEG1,MYBL2,MYC,NDUFV2,NOS3,NR1H3,PDHA1,PECR,PPARA,RRM2,SERPINE1,SUCLA2,THBS2,TNFRSF1A,TRAIP,UCP2,UHRF1,VCAM1	361 (18)
fenofibrate		chemical drug	Inhibited	-3.051	5.29E-14	ACADL,ACADM,ACAT1,ACMSD,ACSL1,ACSL5,ADIPOR2,APOA2,APOC3,ASNS,CAT,CCL21,CLU,CSF1R,ECH1,EDN1,EHHADH,FABP1,FADS2,FBP1,G6PC,GADD45A,GBE1,GOT1,GSTA3,HIF1A,HSD17B4,MITF,MYBL2,NOS3,NR1H3,PPARA,PTPRC,SERPINE1,SLC27A2,SLCO2B1,SUCLG1,THRB,TPP1,UCP2,VCAM1	326 (18)
AHR		ligand-dependent nuclear receptor	Inhibited	-2.387	7.09E-14	A2M,ACTA2,ACTN1,ADAM19,ADAMTS2,ADAMTS5,ADIPOR2,AKR1A1,ALDH1B1,ALDH2,CCL21,CDC25B,CDK1,COL16A1,COL1A1,COL4A1,COL4A2,COL5A2,COL6A1,COL6A3,COLQ,E2F8,EDN1,EMILIN1,FAS,FBN2,FN1,GADD45A,GHITM,GOT1,HIF1A,ITGA5,LBP,MATN2,MMP2,MYC,NID2,NQO1,OLFML1,SERPINE1,SLC16A10,SLC1A4,SOD1,SPP1,TGFBI,TIMP2,UGT1A6,VCL	393 (21)
hexachlorobenzene		chemical toxicant	Activated	4.021	1.01E-13	A2M,AIFM1,ANXA2,ASNS,CD44,CLU,EFEMP2,ELF3,EMP3,FBLIM1,LGALS3,MMP2,MMP9,MYC,RFTN1,SLC34A2,SPP1,TES,TIMP1,TNFRSF12A	215 (15)
methotrexate		chemical drug		0.236	1.88E-13	ACADM,ACO1,ACSL6,ADIPOR2,AK4,AMACR,C1R,C3,C4BPA,C5,C6,CCL21,CES1,CLEC11A,COL4A1,CSF1,ECH1,ECHS1,EHHADH,FABP1,FAS,GSN,HSD17B4,ITIH4,LBP,MAP2K6,MITF,MYC,NQO1,PECR,PLD2,PPARA,PRKCB,SERPING1,SLC27A2,SOD1,SPP1,TNFRSF11B,UGT1A6,VCAM1	323 (14)
HRAS		enzyme		1.074	2.09E-13	A2M,ALDH1A3,AMACR,ANXA2,ASNS,ATP5B,ATP5J,BMP1,CAV1,CCDC80,CCND2,CD44,CDK1,CLU,CNN1,COL1A1,COL4A1,COL5A2,CSF1,CSF2,CSRP1,ELK3,ERP29,FAM213A,FAS,FDFT1,FGFBP1,FLNA,FLRT2,FN1,FOSL2,GSN,HIF1A,IL13RA1,ITGA5,KRT18,LRRC17,LYZ,MFGE8,MMP14,MMP2,MMP9,MYC,MYH11,NID2,NQO1,OXCT1,PML,PRDX6,PRKCB,PTGFRN,PTPRE,RRM2,S100A4,SDHA,SERPINE1,SIRPA,SOD1,SPON1,SPP1,STK10,TAGLN,TAP1,TGFB1I1,TOP2A,VCL	326 (19)
tretinoin		chemical - endogenous mammalian	Activated	2.262	2.17E-13	A2M,ACSL1,ADAMTS5,AKR1A1,ALDH1A3,ALDH9A1,ALOX5,ANXA2,AP1S2,APOA2,APOC3,AQP1,ASNS,ATP6V1B2,BCL2A1,BHMT,BIRC3,BRCA1,C3,CACNA1C,CALB1,CCND2,CD44,CDC20,CES1,CHL1,CHRM2,CHST10,CLDN1,CLDN10,CLEC11A,COL1A1,COL4A1,COL4A2,CREG1,CSF1R,CSF2,DSG1,EDN1,ELF3,EMP3,FCER1G,FN1,FOSL2,GLI1,GPRC5A,GREM1,HIVEP3,HOXB8,HS3ST1,HSPD1,IKZF1,INHBA,ITGAX,ITGB7,ITM2B,IVD,KIF11,KITLG,KRT18,LBP,LIMK1,LOXL2,LRP2,MAP7,MGST3,MMP1…	392 (21)
cyclosporin A		biologic drug		1.757	2.22E-13	A2M,ACPP,ACTA2,AIFM1,ANXA2,ASNS,BCAT1,BIRC3,CALB1,CAV1,CD1A,CD44,CD55,CDH11,CLU,COL1A1,COL4A2,DGKA,EDN1,EFEMP2,EGF,ELF3,EMP3,F5,FAS,FBLIM1,FDFT1,FLNA,FLT1,FN1,HIF1A,HSPD1,ITGB7,KCNK3,LGALS3,MMP14,MMP2,MMP9,MYC,MYH11,MYOCD,NOS3,PRLR,RFTN1,RUNX1,SERPINE1,SLC34A2,SLC8A1,SLC8A2,SOD1,SPP1,TAGLN,TFEC,TIMP1,TNFRSF12A,VCAM1	312 (19)
MYC	1.823	transcription regulator		-1.191	2.38E-13	ACAT1,ACTN1,ADAMTS1,AHCY,AK2,AQP1,ASNS,BCAT1,BCKDHB,BCL2A1,BRCA1,BUB1,BUB1B,CAV1,CCND2,CD44,CD9,CDC20,CDC25B,CDK1,CLU,COBLL1,COL15A1,COL1A1,COL4A1,COL4A2,COL5A2,COL6A3,DUSP5,E2F3,EDN1,EMP1,F2,FABP1,FADS2,FAM129A,FAP,FAS,FBN1,FBN2,FLNA,FN1,FOXM1,G6PC,GADD45A,GCLM,GCSH,GOT1,GRPEL1,HIF1A,HSPA9,HSPD1,IKZF1,INHBA,ITGAX,ITM2B,KLK1,LDHA,LGMN,LYZ,MGST3,MITF,MKI67,MMP9,MTFR2,MYC,PDHA1,PDLIM7,PFKFB3,PGK1,P…	316 (20)
pirinixic acid		chemical toxicant	Inhibited	-2.483	2.69E-13	ABCC3,ACADL,ACADM,ACADS,ACAT1,ACMSD,ACSL1,ACSL5,ADIPOR2,AKR1C3,ALDH9A1,ANXA2,APOA2,ASNS,C3,C5,CAT,CDK1,CLU,COL1A1,CYP2J2,CYP8B1,ECH1,EHHADH,FABP1,FADS2,FAS,FBP1,FCER1G,G6PC,GADD45A,GBE1,GOT1,GPD1,GRPEL1,HADH,HIF1A,HSD17B4,HSPD1,INSIG1,KRT8,LGALS3,MGST3,MMP9,MYBL2,MYC,NR1H3,PCK2,PPARA,PTPRC,SERPINE1,SLC23A1,SLC27A2,THRB,UCP2,VCAM1	295 (17)
progesterone		chemical - endogenous mammalian		1.143	3.72E-13	ABCB1,ACAT1,ACPP,ACSL1,ACTA2,ADAMTS1,AKR1C3,AQP1,ATP6V1B2,BCAT1,BIRC3,BRCA1,C3,CAV1,CDH11,CES1,CLDN3,CNDP2,COL15A1,CSF1,E2F3,EGF,ESPL1,FLT1,FMO5,FN1,GSTA3,HIF1A,HSD17B2,HSD17B4,INHBA,ITGA11,ITGA5,KLK1,LAMA2,LDHA,LGALS3,LIF,LITAF,LRP2,MME,MMP2,MMP9,MYC,NCAPH,NOS3,NPL,NR1H3,PCP4,PDHA1,PDXDC1,PER2,PFKFB3,PRLR,RRM2,RYR3,S100A6,SCNN1G,SPP1,TAT,TGFBI,TIMP1,TNFRSF1A,TRAF5,WFDC2,WISP2,ZFHX3	320 (18)
butyric acid		chemical - endogenous mammalian	Inhibited	-2.452	6.33E-13	A2M,ABCB1,ADCY1,ADGRG1,ANXA2,AQP1,ATP2B4,ATP5G3,BCL2A1,CALB1,CCND2,CD44,CDC20,CDH11,CDK1,CLDN1,CLU,COL4A1,COL4A2,COL5A2,COL6A3,CSF1,ELK3,EMP3,FES,FOXM1,G6PC,GADD45A,GLI3,GNAI2,GPRC5A,GSN,HSPG2,INPP5D,ITGA5,ITGB7,ITPR3,MAPK13,MKI67,MMP9,MT-CO2,MYC,NFATC4,PHB,PLCB2,PRKCB,PRLR,SERPINE1,SLC26A2,SOX9,SPP1,TGFBI,THBS4,TIMP1,TOP2A	395 (16)
nitrofurantoin		chemical drug		1.947	7.63E-13	A2M,ACADM,ADAMTS1,AMACR,ANXA2,APOA2,ASNS,C3,C4BPA,CAT,CES1,CLU,EHHADH,FABP1,FAS,GADD45A,GSS,HSD17B4,ITIH4,LBP,LGALS3,MMP14,MYC,NQO1,PRKCB,SELENBP1,SLC27A2,SLC34A2,SPP1,TIMP1,TNFRSF12A,VCAM1
Alpha catenin		group	Inhibited	-5.010	8.18E-13	ADAMTS1,ADAMTS12,ADAMTS2,ADAMTS5,BIRC3,CDH11,COL15A1,COL1A1,COL5A2,COL6A1,COL6A3,ELK3,ITGA5,LAMA2,LYZ,MMP11,MMP19,MMP2,MMP9,MYC,RELB,THBS2,TIMP1,TNFRSF12A,VCAM1,WIPF1,ZYX	316 (18)
LONP1		peptidase		1.710	1.05E-12	ACADS,ACAT1,ANXA2,ATP5A1,ATP5J,DLD,HSPA9,HSPD1,IMMT,MT-ATP6,MT-CO2,MT-CYB,MT-ND4,MT-ND4L,MT-ND5,MT-ND6,OXCT1,UQCRFS1
doxorubicin		chemical drug	Activated	3.513	1.74E-12	A2M,ABCB1,ABCC3,ADAMTS1,ANXA2,ASNS,BCL2A1,BIRC3,BRCA1,BUB1B,CAT,CD44,CDC25B,CDCP1,CDK1,CENPA,CLU,DUSP5,E2F3,EDN1,EFEMP2,ELF3,EMP3,FAS,FBLN1,FOXM1,GADD45A,GSS,HIF1A,IRF5,KRT18,LGALS3,MMP2,MYC,NOX4,NQO1,PRODH2,RRM2,RUNX1,SLC34A2,SOD1,SOX9,SPP1,TAP1,TES,TIMP1,TNFRSF12A,TNFRSF1A,TOP2A,UQCRFS1	318 (16)
triamterene		chemical drug	Activated	4.451	2.35E-12	A2M,ADAMTS1,ANXA2,ASNS,BIRC3,CD44,CDCP1,CLU,EFEMP2,ELF3,EMP3,FBLIM1,LGALS3,MYC,RFTN1,SLC34A2,SPP1,TES,TIMP1,TNFRSF12A
allopurinol		chemical drug	Activated	4.252	4.97E-12	A2M,ADAMTS1,ANXA2,ASNS,BIRC3,CAT,CD44,CDCP1,CLU,EFEMP2,ELF3,EMP3,FABP1,FBLIM1,LGALS3,MYC,RFTN1,SLC34A2,SPP1,TES,TIMP1,TNFRSF12A	227 (10)
fenamic acid		chemical reagent	Activated	4.426	5.92E-12	A2M,ADAMTS1,ANXA2,ASNS,BIRC3,CD44,CDCP1,CLU,EFEMP2,ELF3,EMP3,FBLIM1,LGALS3,MYC,RFTN1,SLC34A2,SPP1,TES,TIMP1,TNFRSF12A
methapyrilene		chemical drug		1.000	6.79E-12	A2M,ABAT,ACADL,ACADM,ACADS,ALDOB,AMACR,ANXA2,APOA2,ATP6V1B2,BHMT,C4BPA,CAT,CES1,EHHADH,FABP1,FBP1,GADD45A,GSS,ITIH4,MYC,PPP1R2,PRKCB,RIPK3,SLC27A2,Sult1a1,TXNRD1,UPB1
gentamicin C		chemical drug	Activated	4.359	9.16E-12	A2M,ADAMTS1,ANXA2,ASNS,BIRC3,CD44,CLU,EFEMP2,ELF3,EMP3,FBLIM1,LGALS3,MYC,RFTN1,SLC34A2,SPP1,TES,TIMP1,TNFRSF12A
SP1		transcription regulator		1.713	9.38E-12	ABCB1,ACSL1,ACTA2,ADAMTS1,ADCY4,ALOX5,APOC3,ASNS,ATP5B,CAT,CAV1,CCND2,CD55,CDC25B,CDK1,CES1,COL1A1,CTH,FAS,FES,FLNA,FLT1,FN1,FOXM1,GABRA4,GNAI2,GSS,HIF1A,IL4R,ITGAD,ITGAX,KRT18,LAMA1,MMP11,MMP14,MMP2,MMP9,MYBL1,MYBL2,MYC,MYH11,MYLK,NOS3,PGK1,PRKCB,PRLR,RRAS,SERPINE1,SLC11A1,SLC22A4,SLC31A1,SOD1,SOX9,SPP1,TAGLN,TFPI2,THRB,TIMP1,TIMP2,TXNRD1	365 (22)
APP		other		0.930	2.15E-11	ACTA2,AIFM1,ATP12A,ATP5A1,ATP5B,ATP5J,C1R,C1S,C3,CALB1,CAT,CCND2,CD44,CDK1,CLDN1,CLIC1,CLU,CRYL1,CSF1,CSF1R,CSF2,ECH1,EDN1,FAP,FCGR2B,FLNA,FN1,GNG2,HIVEP3,HSPD1,HSPG2,IDO1,INHBA,IRF5,ITPR3,LBP,LDHA,LGALS3,LIMK1,LRP1,LRP1B,MCM10,MME,MMP14,MMP2,MMP9,MT-ATP6,MT-CO2,MT-CO3,MT-CYB,MT-ND3,MT-ND4,MT-ND5,MT-ND6,MYC,NAPB,NOS3,PAK3,PCP4,PFKFB3,PGK1,PRDX6,PRKCB,PRLR,PTPRC,RYR3,SCN1A,SERPINE1,SH3GL2,SIRPA,SO…	376 (17)
CCND1		transcription regulator	Activated	3.800	2.24E-11	ALDH1A3,ATAD2,BRCA1,CASC5,CCND2,CD44,CDCA2,CDCA8,CEP55,COL1A1,COL5A2,DEPDC1,E2F8,ESCO2,FOXM1,GALNT11,GPRC5A,KIF11,KIF4A,MCM10,MELK,MMP2,MTFR2,MYBL1,MYC,MYLK,NCAPH,PBLD,PTPRC,RACGAP1,ROR2,RRM2,SELENBP1,SI,SLC4A4,SPP1,TPX2,TRAIP,UHRF1	285 (16)
IFNG		cytokine	Activated	3.017	2.54E-11	A2M,ABCB1,ACO1,ADGRG1,AHCY,ALDH1A3,ALDH7A1,ALOX5AP,AQP1,ASNS,BCL2A1,C1R,C3,CALB1,CAT,CAV1,CCND2,CD276,CD44,CD55,CHST8,CLEC2D,COL1A1,COL5A2,CSF1,CSF1R,CSF2,CXCL16,DUSP5,EDN1,EGF,EGLN3,FAH,FAM26F,FAS,FBLN1,FBP1,FCER1G,FCGR2B,FLRT2,FLT1,FN1,GLIPR2,GNAI2,GNB5,GNG2,H6PD,HIF1A,HSD17B4,HSPD1,HSPG2,IDI1,IDO1,IKBKE,IL4R,INHBA,IRF5,ITGA5,KITLG,LGALS3,LIF,LIMK1,LIX1,MITF,MMP11,MMP2,MMP9,MYC,NEURL3,NOD2,NOS3…	252 (11)
IL1B		cytokine	Activated	3.672	3.35E-11	A2M,A4GALT,ABCC3,ACPP,ACTA2,ADAMTS1,ADAMTS5,ALDH7A1,BCL2A1,BIRC3,C1R,C3,CALB1,CAT,CD44,CD55,CHST6,COL1A1,CSF1,CSF2,CYP8B1,DUSP5,EDN1,EGLN3,ELF3,FABP1,FAM129A,FAS,FCGR2B,FLT1,FN1,GADD45A,HIF1A,HSPG2,IDO1,IKBKE,INHBA,ITGA5,LBP,LCP1,LDHA,LIF,MAP2K6,MMP11,MMP14,MMP2,MMP9,MT-CO2,MYC,MYH11,MYLK,NOS3,NQO1,NR1H3,NR1I3,OSMR,PAPPA,PCSK1,PLB1,PPARA,PTGIS,RAC2,RELB,S100A6,SCNN1G,SCUBE2,SERPINE1,SLC22A4,SLC5A…	338 (14)
thioacetamide		chemical toxicant	Activated	4.333	3.45E-11	ACTA2,ADAMTS1,AKR1C3,ANXA2,ASNS,BIRC3,BRCA1,CD44,CD55,CDCP1,CLU,COL1A1,CYP8B1,ELF3,EMP1,EMP3,FBN1,GATM,GOT1,GPD1,LGALS3,MIOX,MMP14,MMP2,MYC,POLE,PRLR,PTGFRN,PTK2B,SLC34A2,SPP1,TAGLN,TES,TIMP1,TIMP2,TNFRSF12A,UGT1A6	359 (13)
PTEN		phosphatase		-1.654	3.55E-11	ACSL1,AKR1C3,ATP5G1,C3,CDC20,CSRP1,DLD,EDN1,EGF,EHHADH,FAS,FDFT1,FES,FLT1,FOXM1,GCAT,HADH,HAVCR1,HIF1A,IDI1,IL4R,ITPR3,LGALS3,MKI67,MME,MMP14,MMP2,MMP9,MT-ATP6,MT-CO2,MT-CYB,MYBL2,MYC,PDHA1,PFKFB3,PGK1,PRKCB,PTPRC,RBMS2,RUNX1,SDHA,SERPINE1,SFTPD,SH2B2,SMOX,SORD,SPP1,SUCLA2,SUCLG1,TNFRSF11B,TNFRSF14,VCAM1	329 (20)
APOE		transporter		-0.523	4.54E-11	ACAT1,ACTA2,ADAMTS5,CAT,CAV1,CCND2,CD44,CLU,COL1A1,CSF1,CYP8B1,EDN1,EMILIN1,FCGR2B,HSPD1,HSPG2,ITGA5,ITGAX,LIMS2,LRP1,MMP2,MMP9,MYOCD,NOS3,NOX4,NR1H3,PRKCB,SERPINE1,SOD1,SPP1,TIMP1,TNFRSF14,TNFRSF1A,VCAM1,ZYX	379 (18)
phenacetin		chemical drug	Activated	3.843	9.34E-11	A2M,ANXA2,BIRC3,CD44,CLU,ELF3,FBLIM1,LGALS3,MYC,RFTN1,SLC34A2,SPP1,TES,TIMP1,TNFRSF12A	213 (7)
methylprednisolone		chemical drug		1.731	9.41E-11	A2M,ABAT,ACSL1,AHCY,AK4,AKR1C3,ALDOB,ANXA2,ASNS,ASPA,CAMK1D,CD44,CD9,CLDN3,CREG1,CROT,DPYS,DSG1,EMP1,FAH,FDFT1,FN1,G6PC,GADD45A,GATM,GCLM,GNAI2,GOT1,GPD1,GPR182,GSTK1,HAGH,HSD17B2,INSIG1,IVD,MAP1LC3B,MMP11,MMP9,MYC,NR1H3,PDP2,PER2,PTPRC,RGN,SERPINE1,SIRPA,SLC12A5,SLC25A30,SLC40A1,SLC4A4,SORD,Sult1a1,SULT1B1,THRB,TOP2A,TRIM29,VCAM1,ZYX	390 (18)
lomustine		chemical drug	Activated	4.243	1.18E-10	A2M,ANXA2,ASNS,BIRC3,CD44,CDCP1,CLU,ELF3,EMP3,FBLIM1,LGALS3,MYC,RFTN1,SLC34A2,SPP1,TES,TIMP1,TNFRSF12A
IL10RA		transmembrane receptor	Inhibited	-2.991	1.33E-10	ABAT,ABCB1,ACSL1,ACSM3,ALDH2,ALDOB,ALOX5,B3GNT7,C3,CD300LF,CTH,EDN1,EGF,ENTPD5,FAM26F,FAS,FBN1,FN1,HAO2,HEPACAM2,HTR7,IKBKE,INHBA,ITGB7,KITLG,LRG1,MFSD4A,NPL,NR1H3,RIPK3,SELENBP1,SLCO2B1,SPON1,Sult1a1,SULT1C2,TAP1,TFEC,THBS4,TNFRSF14,WFDC2,WWP1	165 (7)
indomethacin		chemical drug	Activated	2.615	2.21E-10	A2M,ACSL1,ADAMTS1,ADAMTS5,ALOX5,ANXA2,ASNS,BIRC3,CD44,CD55,CLDN1,CLU,EFEMP2,ELF3,EMP3,FBLIM1,FLT1,HIF1A,IDO1,KRT8,LGALS3,LOXL2,MMP14,MMP2,MYC,PPARA,PRLR,RFTN1,SLC34A2,SPP1,TES,TFPI2,TIMP1,TNFRSF12A,UCP2	346 (18)
EGR1	-0.448	transcription regulator	Activated	2.038	2.66E-10	ABCB1,CACNA1H,CAV1,CCND2,CD44,CDC20,CLU,COL1A1,CSF1,FAS,FLT1,FN1,GADD45A,LYZ,MAP1LC3B,MMP14,MMP9,MYBL1,MYC,PTRF,RRAD,SERPINE1,SLC12A2,SLC12A5,SOD1,SPP1,SV2C,TIMP1,VCAM1	340 (19)
DAP3		other	Inhibited	-3.000	2.94E-10	MT-ATP6,MT-CO2,MT-CO3,MT-CYB,MT-ND3,MT-ND4,MT-ND4L,MT-ND5,MT-ND6
PTGER2		g-protein coupled receptor		1.870	3.70E-10	BRCA1,BUB1B,CEP55,CKAP2L,CSF1R,DEPDC1,ECT2,ESD,KIF11,KIF18B,KIF22,MELK,MKI67,MMP9,NEK2,RACGAP1,SERPINE1,SPP1,TIMP1,TIMP2,TPX2,TROAP	337 (18)
ACOX1		enzyme		-0.841	4.81E-10	ACADL,ACADM,ACSL1,ADAMTS1,ANXA2,BAAT,CAT,COL4A2,EHHADH,FAH,G6PC,GADD45A,GOT1,KRT8,LGALS3,MFGE8,NR1H3,QPCT,RGN,SELENBP1,SLC27A2,SLC4A4,SLCO2B1,TM4SF4,TRPV2,UCP2	263 (10)
LEP		growth factor		1.315	5.03E-10	ABCC3,ACADL,ACADM,ACAT1,ACO1,ACSL5,ALDOB,APOA2,ATP5A1,ATP5F1,BCL2A1,CAV1,COL1A1,COL4A1,CROT,CSF2,E2F3,ECH1,EDN1,EHHADH,FADS2,FAS,FLT1,FMO5,G6PC,GADD45A,GSTA3,LIF,MAP1LC3B,MMP14,MMP19,MMP2,MT-CO3,MT-CYB,MT-ND4,MYC,NOS3,PCSK1,PER2,PPARA,SERPINE1,SOD1,SORD,SPP1,TIMP1,TNFRSF11B,TNFRSF1A,UCP2,VCAM1	323 (23)
PD98059		chemical - kinase inhibitor	Inhibited	-2.797	5.41E-10	ACTA2,C3,CAV1,CCND2,CD44,CD55,CLU,COL1A1,COL4A1,CSF2,DSG1,DUSP5,E2F3,EDN1,EMP1,EMP3,FAH,FGFBP1,FN1,GADD45A,HIF1A,ITGAX,KIF22,KRT8,LDHA,MITF,MKI67,MMP14,MMP2,MMP9,MYBL2,MYC,MYH11,MYOCD,NOS3,NQO1,OSMR,RETSAT,RRM2,RUNX1,S100A4,SELENBP1,SERPINE1,SI,SIRPA,SLC26A2,SLC8A1,SOD1,SPP1,ST6GAL1,TIMP1,TIMP2,TOP2A,TRAF1,VCAM1,WISP2,ZFP36L2	330 (20)
rosiglitazone		chemical drug	Inhibited	-2.204	6.32E-10	ACADL,ACADM,ACADS,ACSL1,ACSL5,ADAMTS1,ADIPOR2,ALOX5,APOA2,BRCA1,C3,CAT,CAV1,COL1A1,CSF1,DLD,ECH1,EGLN3,FABP1,FN1,GK,GOT1,GPD1,H6PD,HADH,HSPA9,INSIG1,KRT18,LRG1,LRP1,MMP9,NOS3,NOX4,NR1H3,OAS3,PCCA,PDHA1,PECR,PLCL1,PPARA,PRLR,SERPINE1,SHBG,SLC27A2,SOD1,TIMP1,UCP2,WISP2	431 (22)
IL6		cytokine	Activated	4.479	6.52E-10	A2M,ABCC3,ADAMTS1,ADAMTS5,BUB1,BUB1B,C3,CD44,CDC20,CDK1,CENPA,CES1,CES2,CLU,COL1A1,CSF1,CSF2,FAS,FN1,FOXM1,G6PC,GADD45A,GLI1,GREM1,HIF1A,IDO1,IKBKE,IL4R,KIF11,KIF22,KIFC1,KRT18,KRT8,LBP,LIF,LRG1,LYZ,MKI67,MMP2,MMP9,MRVI1,MYBL2,MYC,NOS3,OSBPL1A,PHB,PLK4,PTPRC,ROR1,RRM2,SBNO2,SERPINE1,SLC12A2,SLC40A1,SLC5A2,SMOX,SP110,SPP1,TAP1,TIMP1,TNFRSF11B,TNFRSF1A,TNFRSF1B,TOP2A,TRAIP,UBE2C,VCAM1	305 (13)
actinonin		chemical reagent	Activated	3.000	7.91E-10	MT-ATP6,MT-CO2,MT-CO3,MT-CYB,MT-ND3,MT-ND4,MT-ND4L,MT-ND5,MT-ND6
SB203580		chemical - kinase inhibitor	Inhibited	-2.104	8.82E-10	ACTA2,AQP1,C3,CD1A,CD55,COL1A1,CSF2,CYP2J2,EGF,ERP29,FAS,FLT1,FN1,FYB,G6PC,GADD45A,GK,HIF1A,IDO1,MAP2K6,MITF,MMP2,MMP9,MYC,MYH11,NOS3,NQO1,PCP4,PPARA,RBMS2,RCN3,RUNX1,SERPINE1,SERPING1,SI,SPP1,TAGLN,TIMP1,TIMP2,TNFRSF11B,TRAF1,UCP2,VCAM1	337 (22)
bleomycin		chemical drug	Activated	3.651	9.30E-10	ACTA2,BMP1,CDC25B,CDH11,COL1A1,F2,FABP1,FAP,FAS,FN1,IL13RA1,IL4R,KITLG,LAMA1,MMP14,MMP2,MMP9,MYC,S100A4,SERPINE1,SPP1,THBS4,TIMP1,TIMP2,TNFRSF1A,UBE2C,UHRF1	282 (20)
F2	-2.583	peptidase	Activated	4.429	9.52E-10	ACTA2,ALDH1B1,B3GNT5,BIRC3,CCND2,CD44,CD55,CLIC1,CLU,COL1A1,COL4A1,CORO1C,EDN1,ERP29,FLT1,FN1,FOSL2,GREM1,HIF1A,LOXL2,MMP9,MYBL2,MYC,MYH11,NOS3,RAC2,RELB,SERPINE1,TFPI2,TIMP2,TNFRSF12A,TRAF1,TRIO,UCK2,VCAM1	342 (20)
2-bromoethylamine		chemical reagent	Activated	3.850	1.13E-09	A2M,ADAMTS1,ANXA2,CD44,CLU,EFEMP2,ELF3,EMP3,FBLIM1,LGALS3,MYC,SLC34A2,SPP1,TIMP1,TNFRSF12A
cycloheximide		chemical reagent		-0.763	1.25E-09	ABCB1,ADCY1,ATP2B4,BIRC3,BRCA1,CAT,CAV1,CD44,CD55,COL1A1,CSF1,CSF2,EDN1,FABP1,FAS,FN1,FOSL2,GADD45A,GCLM,GNAI2,GOT1,IL4R,LDHA,MME,MMP11,MMP19,MMP2,MT-CO2,MYC,NQO1,NR1H3,PFKFB3,PGK1,PTGIS,RELB,SERPINE1,SHBG,SPP1,THRB,TIMP1,TNFRSF11B,TRAF1,VCAM1	324 (15)
Tgf beta		group	Activated	3.201	1.38E-09	ACTA2,CCND2,CDH11,CLU,COL1A1,CSF1,CSF1R,CSF2,EDN1,FN1,GREM1,HSPG2,IDO1,INPP5D,ITGA5,LIF,MMP11,MMP2,MMP9,MYC,NOS3,NOX4,RUNX1,RUNX3,RYR3,SERPINE1,SPP1,TAGLN,TGFBI,TIMP1,TIMP2,TNFRSF11B,VCAM1	371 (21)
HIF1A	1.791	transcription regulator		1.061	1.82E-09	ABCB1,ACO1,ACTA2,ADAMTS1,ASNS,ATP5J,BRCA1,CAV1,CD44,CDCP1,CEMIP,CLDN1,DNASE1,EDN1,EGLN3,FLT1,FN1,GBE1,HIF1A,HMGCL,ITGA5,KRT18,LDHA,LOXL2,MITF,MMP2,MMP9,MT-CO3,MYC,NOS3,NOX4,PDHA1,PFKFB3,PGK1,PHLPP2,PLAC8,PPARA,PTGIS,SERPINE1,SLC16A4,SLC40A1,SOX9,SULF1,TNFRSF11B	395 (24)
troglitazone		chemical drug	Inhibited	-2.463	1.82E-09	ACADM,ACADS,ACSL1,ACSL6,ACTA2,AK2,ANXA2,BIRC3,BMP1,C3,CAV1,CCND2,COL15A1,COL1A1,COL4A1,DGKA,ECH1,ECT2,EGLN3,ENTPD5,FADS2,FGGY,FN1,GADD45A,GLO1,GPD1,KIF14,MKI67,MME,MMP9,MYC,MYH11,NCAPH,NFS1,NR1H3,PPARA,RACGAP1,RGS10,SERPINE1,SPP1,TMPRSS4,UCP2,UGT1A6,VCAM1	365 (19)
MGEA5		enzyme		0.152	2.68E-09	ACADM,ADAM19,AIFM1,ALOX5AP,CACNA2D3,CALB1,CAMK1D,CAV1,CD302,CD44,CD55,CLDN1,CNN1,CREB5,CSF1R,CXCL16,DCLK1,DLST,EPHB6,FAS,FBLN1,FBP1,FDFT1,FGFBP1,FLNA,FN1,GADD45A,GLI3,GSN,ITGB7,MMP14,NDUFS1,PDHA1,PECR,S100A6,SOX9,ST14,TGFBI,TIMP1,TIMP2,TNFRSF11B,TNFRSF12A,VSIG1	267 (12)
enalapril		chemical drug	Activated	2.853	2.84E-09	A2M,ADAMTS1,ASNS,CLU,EFEMP2,FBLIM1,LGALS3,MYC,SERPINE1,SLC34A2,SPP1,TIMP1,TNFRSF12A,UCP2,VCAM1	325 (13)
phorbol myristate acetate		chemical drug	Activated	4.726	3.16E-09	ABCB1,ACO1,ACSM5,ADAMTS1,ALDH1A3,ATP12A,ATP2B4,B3GNT5,BCL2A1,BIRC3,C3,C5,CAV1,CCND2,CD276,CD44,CD55,CDK1,CEMIP,CERK,CES1,CLDN1,CSF1,CSF1R,CSF2,DSG1,E2F3,EGF,ETNPPL,FAS,FBN1,FCER1G,FGFBP1,FLT1,FOSL2,GNAI2,GNB3,GPRC5A,HAVCR1,HIF1A,HIVEP3,HSD17B2,HTR7,IKBKE,INHBA,ITGAD,ITGAX,ITPR3,KCNN4,LIF,LOXL2,LYZ,MITF,MME,MMP11,MMP14,MMP19,MMP2,MMP9,MYC,NQO1,PDLIM7,PER2,PRKCB,PTPRC,PTPRE,RELB,RGN,RUNX1,SERPINE1,…	318 (15)
HNF1A		transcription regulator	Inhibited	-2.325	3.21E-09	AK2,AKR1C3,ALDOB,APOA2,APOC3,ARHGAP11A,C1S,C4BPA,C5,CD302,CD55,ELF3,FABP1,FAS,FBP1,FMO1,G6PC,GATM,GBE1,GOLT1A,GOT1,GRTP1,HABP2,HAVCR1,HSD17B2,ITIH4,ITM2B,KNG1,LBP,OBFC1,PAMR1,PATJ,PCSK1,PGK1,PRLR,RBP5,SERPINE1,SERPING1,SFXN2,SI,SLC26A7,SLC40A1,SULT1C2,TAT,TM4SF4,TMEM27,TMPRSS4,UCP2	379 (15)
L-triiodothyronine		chemical - endogenous mammalian	Inhibited	-2.456	4.15E-09	A2M,ACSL1,ACTG2,ADAMTS5,APOA2,APOC3,C1S,CD44,CLU,COL4A1,CTH,DUSP5,EDN1,EGF,EHHADH,F2,FABP1,FAS,FKBP10,G6PC,GNAI2,H6PD,HIF1A,HLF,LRP1,LYZ,MGST3,MMP14,MMP9,MT-CO2,MT-CO3,MT-ND4,MYC,NR1H3,PGK1,RGN,SH2B2,SHBG,ST6GAL1,THRB,UCP2	357 (22)
PPARGC1A		transcription regulator	Inhibited	-3.876	4.34E-09	ACADL,ACADM,ACAT1,ACSL6,ADGRG1,APOC3,ATP5A1,ATP5B,C3,CAT,CYP8B1,G6PC,GK,HMGCL,INSIG1,LDHA,MITF,MT-CO2,NDUFS1,NDUFV2,NR1H3,NR1I3,OXCT1,PCK2,PDHA1,PPARA,SDHA,SOD1,TNFRSF12A,UCP2,UQCRFS1	294 (16)
tetrathiomolybdate		chemical drug	Inhibited	-2.828	4.78E-09	ACTA2,COL1A1,MMP9,S100A13,SERPINE1,SOD1,TIMP1,VCAM1	380 (17)
cholesterol		chemical - endogenous mammalian	Activated	2.269	4.86E-09	ACSL1,ACTA2,C15orf48,CAMK1D,CAV1,CNN1,COL1A1,CYP8B1,FCGR2B,FDFT1,FLT1,FN1,IDI1,INHBA,ITGAX,KITLG,LGALS3,LYZ,MAP1LC3B,MITF,MME,MMP14,MMP2,MPEG1,MYH11,NOS3,NR1H3,TIMP1,VCAM1,ZFPM2	298 (20)
TWIST1		transcription regulator		1.706	5.00E-09	ACTA2,ADAMTS1,CBX2,CD44,CLU,COL1A1,COL6A1,EMILIN1,EMP3,FAS,FBN2,FN1,GLI1,GSN,KCNN4,LRG1,MFGE8,MME,MMP2,PAMR1,RUNX3,SPP1,TGFBI,THBS2,ZYX	272 (11)
PPARD		ligand-dependent nuclear receptor		-1.817	5.17E-09	ACADL,ACSL6,ACTA2,ACY1,ALDH2,ALDH9A1,APOA2,CCND2,CDK1,ECH1,FABP1,FBP1,FLT1,FN1,GPD1,IKBKE,LDHA,MDFI,MFGE8,MMP9,MPEG1,S100A6,SLC27A2,SORD,TCEA3,TNFRSF11B,TNFRSF12A,UCP2	367 (17)
NFKBIA		transcription regulator		-0.499	5.92E-09	A2M,ADAMTS5,AK2,BCL2A1,BIRC3,BUB1B,C3,CCND2,CDC25B,CLU,COL5A2,CSF1,CSF2,FAS,FN1,FOXM1,GADD45A,HIF1A,HOXB8,KCNN4,KRT18,KRT8,LIF,LITAF,MATK,MFGE8,MMP14,MMP9,MT-CO3,MT-CYB,MYC,NOD2,NR1I3,PARK7,PDHA1,RELB,SLC12A2,SOD1,SOX9,TGFB1I1,TIMP1,TIMP2,TMEM176B,TNFRSF11B,TNFRSF1B,TRAF1,VCAM1	328 (14)
mifepristone		chemical drug		-0.078	6.69E-09	ABCB1,ABCC3,AQP1,BCAT1,C3,CAV1,CLDN3,CLU,COL15A1,COL5A2,CSF2,FAS,FCGR2B,FDFT1,H6PD,IL4R,LAMA2,LRP1,MME,MMP9,MT-CO2,MT-CO3,MYC,NOS3,NOX4,NPL,NR1I3,PFKFB3,PTGIS,RFX2,S100A6,SERPINE1,SERPING1,SPP1,TAT,THBS2	427 (17)
streptozocin		chemical drug		0.760	6.86E-09	ABCB1,ACMSD,ADIPOR2,CALB1,CAT,CLU,COL1A1,COL4A1,EGF,FAS,FBN1,FN1,G6PC,GREM1,HIF1A,HSPD1,HSPG2,LGALS3,MIOX,MMP2,MMP9,NOS3,NOX4,NQO1,SERPINE1,SLC25A19,SOD1,SPP1,TAT,TNFRSF1A	400 (25)
AGN194204		chemical drug	Activated	2.080	7.44E-09	ADAM19,ANXA2,BCL2A1,CDK1,CSF2,CSRP1,DGKA,EMP1,EMP3,FDFT1,GADD45A,IDI1,IL4R,ITGB7,KIF4A,MKI67,MMP9,MYC,PLAC8,RGS10,SEMA4B,SPP1,STRA6,TAP1,TIMP1,TOP2A	207 (7)
mono-(2-ethylhexyl)phthalate		chemical toxicant	Inhibited	-3.176	8.49E-09	ACADL,ACADM,ACADSB,ACO1,ACSL1,ADIPOR2,ATP5B,ATP5F1,CCND2,ECHS1,FAS,GPD1,HADH,LRP1,NDUFS1,NDUFV1,NDUFV2,NR1H3,PGK1,PPARA,SDHA,SOD1,SUCLG1,TIMP2,UQCRFS1,VCL	384 (21)
IL4		cytokine	Activated	2.551	9.71E-09	ACSL1,ACTA2,ADAM19,ALDH2,ALOX5,ALOX5AP,ANXA2,C3,CCND2,CD1A,CD276,CD300LF,CD33,CD44,CD55,CDK1,COBLL1,COL1A1,COL6A3,CSF1,CSF2,CXCL16,DGKA,DSG1,FAS,FCER1G,FCGR2B,FLRT2,FLT1,FN1,GATM,GBE1,GCAT,GIMAP1-GIMAP5,GLIPR2,IDO1,IL13RA1,IL1RL2,IL4R,ITGAX,ITGB7,KITLG,LGALS2,LGALS3,LIF,MATK,MMP2,MMP28,MMP9,MYC,ORC5,PHB,PLCD1,RIDA,RIN1,SAMSN1,SERPINE1,SIRPA,SLC23A1,SPP1,ST6GAL1,SYT11,TFEC,TGFBI,TIMP1,TIMP2,TNFRSF…	240 (16)
KLF2		transcription regulator		-1.167	1.00E-08	CD1A,CD55,COL4A1,DOCK2,EDN1,FBLN1,FLT1,GADD45A,HIF1A,ITGB7,KCNN4,KITLG,LBP,MMP14,MYC,NOS3,NQO1,PTGIS,SERPINE1,SFTPD,SOX9,TFPI2,TIMP1,VCAM1	237 (12)
TP73		transcription regulator		-1.739	1.06E-08	ABCB1,ACTA2,ADAM19,ATG10,C1R,C3,CDK1,CLDN10,CLIP3,COL1A1,COL5A2,CTH,FAS,GADD45A,HAGH,IL4R,IRF5,ITGA5,ITGAX,LCP1,LRG1,LYZ,MMP14,MMP19,MMP2,MMP28,PML,RUNX1,SERPINE1,SERPING1,SPP1,TAP1,THBS2,TIMP1,TNFRSF12A,TNFRSF1A,TNFRSF1B,TPP1,WISP2	344 (20)
NEUROG1		transcription regulator	Inhibited	-3.000	1.06E-08	C1S,C3,CCND2,CEMIP,FAP,FN1,GREM1,INHBA,LCP1,LIX1,MARC2,MFAP4,MMP9,PAPPA,S100A4,SULF1
SMARCB1		transcription regulator		-0.959	1.10E-08	A2M,ACAT1,ACSL1,ARHGAP4,CD44,CDK1,CENPA,COL1A1,COL5A2,CSF1,CYP8B1,FAS,FBP1,G6PC,GADD45A,GSN,KIF11,LBP,MCM10,MCM2,MYBL2,MYC,NKX3-2,OAS3,PLCL1,PLK4	348 (21)
TNFSF11		cytokine	Activated	5.143	1.15E-08	BCL2A1,CAV1,CD1A,CD300LF,CD44,CLEC11A,CSF1R,CSRP1,ECT2,FAS,FOXM1,HRH2,IKBKE,IL13RA1,ITGA5,LIMK1,MMP9,MYC,NEK2,NR1H3,PTPRE,RACGAP1,RELB,RRAS,SERPINE1,SH3PXD2A,SPP1,TNFRSF11B,TNFRSF1B,TRAF1,TRAIP,TSPAN13,VCAM1	275 (14)
ethanol		chemical - endogenous mammalian		0.539	1.21E-08	ACADL,ACADM,ACTA2,ALDH1A3,ALOX5,BHMT,BRCA1,CACNA1C,CAT,CENPA,CLU,EDN1,ETNPPL,FAS,FOSL2,G6PC,GABRA4,GADD45A,GNAI2,HAO2,HIF1A,HTATIP2,ITGAX,MGST3,MME,MMP2,MMP9,MYC,NOS3,NQO1,PHB,PPARA,RAB3D,SERPINE1,SLC40A1,SYNPO2,TAT,TFPI2,TIMP1,TIMP2,VCAM1	318 (20)
SMARCA4		transcription regulator	Activated	2.461	1.30E-08	A2M,ACSL5,ACTA2,ADGRG1,AGMAT,ALDH1A3,ALDH2,AP1S2,ARHGAP30,ASNS,ATP2B4,BCL2A1,CD44,CDH11,CSF1,ECM2,EMP3,FAS,FBLIM1,FBP1,FN1,FOSL2,GADD45A,GCAT,GLI1,GSTO1,HS3ST1,INHBA,ITGA5,KRT18,LGALS3,LOXL2,MAPK13,MFGE8,MMP2,MYC,MYH11,MYLK,OXCT1,PON3,RAC2,RHBDL2,RRM2,S100A6,SERPINE1,SLC11A1,SLC40A1,SPP1,ST6GALNAC4,TAGLN,TAP1,TIMP2,TNFRSF14,TSPAN13,TXNRD1,WIPF1	333 (18)
PDGF BB		complex	Activated	2.480	1.31E-08	ACTA2,BRCA1,C3,CD44,CDK1,CNN1,CSF1,CSF1R,CSF2,CTH,DUSP5,EDN1,FLNA,FLT1,FMO1,FN1,GADD45A,GREM1,GSS,INHBA,ITGA5,LBP,LGALS3,LIF,MMP14,MMP2,MMP9,MYBL2,MYC,MYH11,NOX4,RYR3,SERPINE1,SLCO1A2,TAGLN,TIMP1,TNFRSF12A,VCAM1	370 (19)
JUN		transcription regulator		1.697	1.38E-08	A2M,ABCB1,ANXA2,APOC3,ASNS,BCL2A1,BIRC3,BRCA1,CAV1,CCND2,CD44,CDC20,CDK1,CHL1,CHST4,CLU,COL1A1,CSF1,CSF1R,CSF2,CXCL16,CYP2J2,CYP8B1,EDN1,FAS,FN1,GOT1,ITGAD,LBP,LGALS3,LIF,MMP2,MMP9,MYC,NQO1,PAK3,PCSK1,RELB,RGN,SERPINE1,SFTPD,SLC8A1,SPP1,TIMP1,VCAM1	301 (16)
OSM		cytokine	Activated	3.375	1.96E-08	A2M,ABCC3,ACSL5,ADAMTS1,ADAMTS5,AKR1C3,AMACR,ANXA2,ASNS,ATP2B4,C1R,C1S,C4BPA,CAT,CCND2,COL6A1,CSF2,ECM2,EMP3,EPHB6,FMO5,FN1,HIF1A,IL13RA1,IL4R,KLK1,LBP,LIF,LITAF,MMP2,MMP9,MYC,OSMR,PFKFB3,PGK1,PLCD1,RUNX1,SERPINE1,SERPING1,SLC7A8,SORD,STX11,TAP1,TAT,TIMP1,TMBIM6,TNFRSF11B,TOP2A,TPBG,TPX2,USP46,VCAM1	327 (19)
PPARG		ligand-dependent nuclear receptor	Inhibited	-2.557	1.99E-08	ACADL,ACADM,ACADS,ACSL1,ACSL5,ACTA2,ADIPOR2,ALDH9A1,APOA2,BRCA1,C3,CAT,CAV1,CES1,COL1A1,CXCL14,DGKA,EDN1,EGLN3,EHHADH,FABP1,FN1,G6PC,GPD1,H6PD,INSIG1,IVD,KRT18,MKI67,MMP14,MMP9,NOS3,NOX4,NR1H3,OXR1,PCK2,PFKFB3,PPARA,SCNN1G,SERPINE1,SHBG,SOD1,SPP1,TRERF1,UCP2,VCAM1,WIPF1	378 (22)
rifampin		chemical drug		0.273	2.01E-08	ABCB1,ABCB10,ABCC3,BMP1,CES1,CES2,COL6A1,CSF1,CYP8B1,ECT2,FGGY,FMO4,FMO5,KIF14,MATN2,MME,NCAPH,PCK2,RACGAP1,RGS10,SPP1,TMPRSS4,TNFRSF11B,UGT1A6	155 (4)
CDKN1A		kinase		-0.070	2.05E-08	ACTA2,ANLN,ATAD2,BRCA1,BUB1,BUB1B,CDC20,CDC25B,CDK1,CEP55,FAS,FN1,FOXM1,INHBA,KRT18,LGALS3,MCM2,MKI67,MMP9,MYBL2,MYC,NCAPD3,PTPRC,RACGAP1,SERPINE1,SOX9,TOP2A,TPX2,UBE2C,UHRF1	307 (14)
COL4A3	-1.865	other			2.31E-08	COL1A1,COL4A1,COL4A2,FN1,LAMA1,MMP14,MMP2,MMP9,TIMP1,TIMP2	318 (19)
phenylbutazone		chemical drug	Activated	3.833	2.44E-08	A2M,ADAMTS1,ANXA2,ASNS,CD44,CDCP1,CLU,EFEMP2,FBLIM1,IDO1,LGALS3,SLC34A2,SPP1,TIMP1,TNFRSF12A	243 (11)
curcumin		chemical drug	Inhibited	-4.147	3.62E-08	A4GALT,ABCB1,ACO1,ACTA2,ADAMTS5,AKR1A1,ALOX5,AQP1,BIRC3,CAV1,CCND2,CD44,CDK1,CLIC1,COL1A1,CSF2,EDN1,ENTPD5,FAS,FOSL2,GCLM,HIF1A,MMP14,MMP2,MMP9,MYC,NQO1,PPARA,PTGIS,SERPINE1,SFTPD,SOD1,SOX9,TNFRSF1A,TOP2A,TRAF1,UBA7,UCP2,VCAM1	352 (17)
PPP3R1		phosphatase		0.632	3.71E-08	ABCA13,AQP1,C5,CACNA1C,LRP2,LYZ,PPARA,SCNN1G,SLC12A5,SLC34A2
FGF2		growth factor	Activated	2.950	3.92E-08	ACTA2,ADAMTS5,CALB1,CAV1,CCND2,CDH11,COL1A1,CSF1,FAS,FBN1,FLNA,FLT1,FN1,GADD45A,GLI1,GREM1,HIF1A,INHBA,ITGA5,MITF,MKI67,MMP2,MMP9,MYC,NOS3,PGK1,PTPRE,RUNX1,S100A4,SERPINE1,SHBG,SOX9,SPP1,TAGLN,TAT,TIMP1,TNFRSF12A,TOP2A,VCAM1	305 (21)
ERK1/2		group		1.665	4.29E-08	AKR1C3,ALOX5,BCL2A1,BHMT,BIRC3,BRCA1,C3,CACNA1C,CAT,CAV1,CCND2,CD44,CDC42EP5,CDK1,CLEC11A,COL1A1,CSF2,EDN1,FLT1,HIF1A,MMP2,MMP9,MYC,MYOCD,NOX4,PTPRE,S100A6,SERPINE1,SOX9,SPP1,TAP1,TIMP1,TIMP2,VCAM1	278 (14)
tert-butyl-hydroquinone		chemical reagent		0.765	4.83E-08	CRYZ,EMILIN1,FLRT2,FOSL2,GADD45A,GCLM,GNAI2,GSS,GSTA3,IDO1,MAP1A,MIOX,MYH11,NQO1,SERPINE1,TXNRD1,ZFP36L2	318 (17)
Cg		complex	Activated	2.600	4.95E-08	ABCB1,ACPP,ACSL1,ACTA2,ADAMTS1,AKR1C3,BCAT1,BHMT,CCND2,CLU,DNAH11,ELK3,EMP1,EPHB6,FAS,G6PC,HIF1A,IL4R,INHBA,KHK,LIF,LRP1B,MCM10,MMP19,MMP2,MMP9,NOS3,PAPPA,PFKFB3,PPARA,PRLR,RUNX1,S100A6,SLC4A4,SPP1,TFPI2,TIMP1,TNFRSF12A,TSPAN13	415 (23)
IL5		cytokine		1.866	5.12E-08	A2M,ANXA2,ASNS,CA4,CCND2,CD55,CSF2,DUSP5,EGLN3,FAS,FCGR2B,FOSL2,GADD45A,GCAT,GCLM,GK,GLIPR2,HEPACAM2,HIF1A,IDI1,IL13RA1,IL4R,ITGAD,ITGB7,MMP9,MYC,NEK2,PCP4,S100A4,S100A6,TPM4,UCK2,UPB1,ZYX	385 (22)
EPAS1		transcription regulator		0.287	5.34E-08	BIRC3,CAT,CAV1,CDC42EP5,CDCP1,CEMIP,CLDN1,EDN1,EGLN3,FLT1,FMO5,FN1,GBE1,HIF1A,LDHA,LOXL2,MMP14,NOS3,PFKFB3,SERPINE1,SFTPD,SLC16A4,SLC40A1,SOD1,SOX9,TNFRSF11B,WISP2	322 (20)
docosahexaenoic acid		chemical drug	Inhibited	-2.207	5.70E-08	APOC3,BCL2A1,CD44,COL1A1,CSF1,FADS2,FAS,G6PC,HDAC7,LOXL2,MMP2,MMP9,MYC,NOS3,NOX4,PPARA,SERPINE1,THBS2,TIMP1,TIMP2,TNFRSF1A,TNFRSF1B,UCP2,VCAM1	321 (17)
CTGF		growth factor	Activated	2.141	6.13E-08	ADAMTS1,ADAMTS5,BCL2A1,CD44,COL1A1,COL4A2,EGLN3,EMILIN1,FN1,HIF1A,KITLG,MIA3,MMP14,MMP2,MMP9,MYC,SERPINE1,TIMP1,WNK1	266 (16)
ciprofibrate		chemical drug		-0.697	6.86E-08	ABCB1,ACADL,ACADM,ADAMTS1,ANXA2,BAAT,CAT,CCND2,COL4A2,EHHADH,FAH,G6PC,GOT1,HSD17B4,KRT8,NR1H3,QPCT,RGN,SELENBP1,SLC4A4,SLCO2B1,TM4SF4,TRPV2	407 (20)
RXRA		ligand-dependent nuclear receptor	Inhibited	-2.065	7.66E-08	ABCB1,ABCC3,ACADM,ACSL1,AHCY,APOA2,APOC3,ASNS,BAAT,BRCA1,C3,CALB1,CAT,COL1A1,EHHADH,FABP1,FADS2,GPD1,HIF1A,HSD17B4,INSIG1,KNG1,MMP11,NR1H3,PCK2,PPARA,RLBP1,SLC34A1,SLC51B,SPP1,STRA6,TPP1	338 (23)
Ap1		complex	Activated	2.173	7.80E-08	BCL2A1,CD44,CHRD,CLU,CSF2,EDN1,FN1,GSS,KCNN4,KRT18,MMP2,MMP9,MT-CO2,MYC,NQO1,RELB,S100A4,SERPINE1,SFTPD,SLC8A1,SPP1,TIMP1,VCAM1	304 (18)
MAP4K4		kinase	Activated	3.900	7.87E-08	ACADS,ACSL5,ALG9,BCKDHB,CHPT1,DHRS4,DLD,DLST,GCDH,GOT1,H6PD,HADH,HMGCL,ITGA5,IVD,NDUFS1,NDUFV1,PON2,SUCLG1,UQCRFS1	196 (7)
RASSF1		other		-0.387	8.51E-08	ABAT,ABCB1,CAV1,CCND2,CLU,COL4A1,COL4A2,CREG1,EMP1,EPB41L3,GSN,LIF,LITAF,MMP2,MYC,SOX9,SPP1	323 (18)
Esrra		transcription regulator		-1.690	8.51E-08	ACADL,ACADM,ACO1,ACSL5,ALDOB,ATP5B,ATP5F1,ATP5G1,ATP5G3,ATP5J,ECH1,FABP1,FBP1,GALM,PCK2,SOX9,SPP1	133 (7)
GH1		growth factor		-0.984	8.80E-08	ACSL1,AKR1A1,C3,CALB1,CAT,CLU,CROT,CTH,FN1,G6PC,GADD45A,GCDH,HADH,IL4R,MT-CO2,MT-CYB,MT-ND3,MT-ND5,MYC,PPARA,PRLR,SHMT2,SLC7A9,SLCO1A2,SOD1,SPP1,TNFRSF1A,UBA7	381 (23)
captopril		chemical drug	Activated	2.616	9.37E-08	A2M,ASNS,CD44,CLU,EFEMP2,FBLIM1,GNAI2,LGALS3,MMP9,SERPING1,SLC34A2,SLC8A1,SPP1,THBS4,TIMP1,TNFRSF12A	223 (14)
DETA-NONOate		chemical reagent		1.757	9.75E-08	ACO1,BIRC3,CAT,DGKA,FAS,GLO1,HIF1A,LOXL2,MMP9,SERPINE1,TIMP1,TNFRSF11B,VCAM1	306 (17)
acetaminophen		chemical drug	Activated	2.226	1.14E-07	A2M,ABCB1,ABCC3,ACADM,ACO1,AK4,AMACR,APOA2,CAT,CES1,FABP1,FAS,FLT1,GADD45A,HIF1A,HSD17B4,HSPD1,MYC,NOS3,NQO1,PRKCB,SLC27A2,VCAM1	355 (17)
trichostatin A		chemical drug		0.537	1.15E-07	ABCB1,ABHD5,ADAMTS1,ADAMTS5,ADCY1,AMACR,ATAD2,BRCA1,CCND2,CD44,CD9,CDK1,CLDN1,CLDN10,CLU,COL6A3,ELF3,FAS,FBLN1,FLT1,FOSL2,FOXM1,GADD45A,GNAI2,GSN,GSTA3,HIF1A,IKZF1,LAMA2,LGMN,MGST3,MMP9,MYC,NOS3,NR1H3,PHB,PPARA,RELB,RUNX3,SCNN1G,SLC12A5,SLC26A2,SLC7A8,SLC8A1,TAGLN,TFPI2,TIMP1,TIMP2,TMEM164,TNFRSF1A,TOP2A,TTC39A,VCAM1	326 (19)
bezafibrate		chemical drug	Inhibited	-3.087	1.22E-07	ACADL,ACADM,ACSL1,ACSL5,ACSL6,CAT,CROT,ECH1,EHHADH,FABP1,HSD17B4,INSIG1,LGALS3,NR1H3,PPARA,SERPINE1,SLC27A2,UCP2	315 (17)
carboplatin		chemical drug	Activated	2.887	1.27E-07	A2M,ABCB1,ASNS,CD44,CDCP1,CLU,ELF3,LGALS3,MYC,SLC34A2,SPP1,TIMP1,TNFRSF12A	228 (11)
HTT		transcription regulator	Activated	2.668	1.39E-07	ACADM,ACKR1,ACTA2,ADAMTS2,ADAMTS5,AMACR,AQP1,ATP5A1,ATP5B,ATP5G1,BMP1,C1R,CA4,CACNA2D3,CD9,CDH11,CLDN1,COL16A1,COL4A1,COL4A2,COL6A1,COL6A3,CSF1R,DLST,DUSP5,EMP3,EPB41L3,ETNPPL,FDFT1,FN1,GLO1,GNB5,GSN,GSS,HIF1A,HSPA9,HSPD1,KCNK3,LDHA,MFAP4,MMP14,MMP2,MPEG1,MT-CO3,MT-CYB,PCP4,PER2,PPARA,PRKCB,SDHA,SERPING1,SIRPA,SLC12A2,SLC40A1,SOD1,SPP1,TAGLN,TGFBI,THBS2,THRB,VCAM1	376 (20)
methylselenic acid		chemical reagent			1.47E-07	ABCA5,ACPP,ADAMTS1,ATAD2,BCL2A1,BIRC3,BRCA1,BUB1B,CD44,CDC20,CDC25B,CDK1,CDKL1,CENPA,CLU,ELF3,FN1,FOXM1,GADD45A,KIF11,MATN2,MCM2,MKI67,MYBL2,MYC,NQO1,RGS10,RRM2,SEC24D,TOP2A,UXS1	383 (20)
forskolin		chemical toxicant		-0.187	1.49E-07	ACPP,ACTA2,ACTG2,ACTN1,ADAMTS1,ADGRG1,ATP6V1B2,CCND2,CD44,CD55,CD9,CERK,CLU,CNN1,COL15A1,COL1A1,CRISPLD2,CSF1,ECEL1,EDN1,ESD,FAS,FN1,FOSL2,G6PC,GADD45A,GK,GLI1,HIF1A,INHBA,ITPR3,KITLG,KRT18,LITAF,LOC81691,MAP1LC3B,MFGE8,MITF,MMP19,MMP9,MYC,PCSK1,PGK1,PLCL1,PTPRE,RRM2,RUNX1,SERPINE1,SLC7A8,SPP1,SYNJ2,TAT,TFPI2,TIMP1,TMBIM6,TNFRSF11B,UCP2,VCL	277 (20)
simvastatin		chemical drug		-0.567	1.56E-07	ACMSD,ACTA2,CACNA1C,CACNA1G,CCND2,CD55,CD9,EDN1,ETV4,FABP1,FADS2,HS3ST1,MAP1LC3B,MKI67,MMP2,MMP9,MYC,NOS3,PPARA,RHOU,S100A6,SERPINE1,SPP1,ST6GALNAC4,TIMP1,TNFRSF11B,VCAM1	307 (18)
SPP1	4.362	cytokine		1.691	1.68E-07	BRCA1,CD44,CD9,CDC20,COL1A1,EGF,FN1,FOXRED1,GCDH,GSTZ1,HTATIP2,INSIG1,KRT18,MMP14,MMP2,MMP9,MYC,NDUFV1,NOS3,S100A4,S100A6,SERPINE1,SOX9,SPP1,TIMP1	326 (17)
PGR		ligand-dependent nuclear receptor		1.740	1.70E-07	ACSL1,ADAMTS1,AK4,AKR1C3,ALDH1A3,BIRC3,BUB1,CD44,CDC20,CDK1,COL6A1,CSRP1,EDN1,FN1,G6PC,GOT1,GPRC5A,HIF1A,KRT18,MATK,MYC,PFKFB3,PRLR,RUNX1,S100A6,SNPH,TAT,TGFBI,TRAF5,UCK2,VCL,WISP2	356 (17)
AGT		growth factor	Activated	3.967	1.72E-07	ACTA2,ADAMTS5,BRCA1,CACNA1C,CAT,CAV1,CCND2,CD44,CDK1,COL1A1,COL4A1,COL6A1,CREB5,CYP2J2,EDN1,FDFT1,FLT1,FN1,GABRB3,GSS,GSTA3,HIF1A,HSPG2,IDI1,ITGA5,ITGB7,KITLG,LIF,MATN2,MMP2,MMP9,MYC,NOS3,NOX4,RRAS,SERPINE1,SLC5A2,SLC8A1,SPP1,TIMP1,TNFRSF12A,TNFRSF1B,UCP2,VCAM1	246 (18)
CEBPB		transcription regulator		0.834	2.01E-07	ABCB1,ACTA2,AKR1C3,ALOX5AP,APOC3,ASNS,BCL2A1,BHMT,C3,CCND2,CDC25B,COL1A1,COL5A2,CSF1R,E2F3,FAS,FBLN1,G6PC,GADD45A,GLIPR2,HSD17B4,HSPD1,IKBKE,KRT18,LBP,LIX1,MMP11,MYC,NR1H3,PPARA,PRLR,RAC2,SERPINE1,SFTPD,SLC12A2,SPP1,TMEM176A,TMEM176B,TNFRSF1A,UGT1A6,ZYX	342 (18)
NFkB (complex)		complex	Activated	3.367	2.38E-07	A2M,ABCB1,ALDH1A3,ALDH1B1,ALDH7A1,B3GNT5,BCL2A1,BIRC3,C1R,C3,CALB1,CCND2,CD44,CDC25B,CLU,CSF1,CSF2,DUSP5,EDN1,ELF3,FAS,FN1,GADD45A,HIF1A,HSPA9,IDO1,IKBKE,LIF,LITAF,MMP2,MMP9,MT-CO2,MYBL1,MYC,MYLK,NUMBL,PPARA,RELB,RFTN1,RRAS,RUNX1,SERPINE1,SLC22A4,SPP1,STK10,TAP1,TFEC,TFPI2,TIMP1,TIMP2,TNFRSF11B,TNFRSF1A,TRAF1,VCAM1	342 (14)
HMGA1		transcription regulator		-0.535	2.59E-07	ACTA2,BRCA1,CAV1,CCND2,CD44,COL1A1,COL4A1,COL4A2,FOSL2,GSN,HS3ST1,IDI1,INSIG1,KITLG,LAMA1,MMP9,MYC,MYO1F,NFYC,SLC27A2,TAGLN,ZYX	325 (20)
PIN1		enzyme		0.287	2.66E-07	BCL2A1,BUB1,CENPA,DEPDC1,FAM64A,FN1,MMP2,MMP9,MYC,NCAPH,PML,RUNX3,TIMP1	265 (17)
ritonavir		chemical drug	Inhibited	-2.619	2.76E-07	ABCB1,BMP1,CCND2,ECT2,FADS2,FDFT1,FGFBP1,FGGY,IDI1,KIF14,KITLG,MME,MMP9,MYC,NCAPH,NOS3,RACGAP1,RGS10,TMPRSS4,UGT1A6,VCAM1	310 (21)
vitamin E		chemical drug	Inhibited	-3.056	2.81E-07	ACTA2,CAT,CAV1,CD44,F2,MMP14,MMP2,NOS3,PPARA,SERPINE1,SPP1,TNFRSF1A,UCP2,VCAM1	285 (18)
SMAD7		transcription regulator	Inhibited	-2.260	2.86E-07	ACTA2,ADAMTS2,CDK1,COL1A1,COL6A1,COL6A3,FAS,FN1,GADD45A,KRT8,MATN2,MMP2,MMP9,MYC,NID2,SERPINE1,SOX9,TAGLN,TGFBI,TIMP1	313 (20)
MTPN		transcription regulator	Activated	3.946	3.45E-07	BCL2A1,CCND2,CDK1,COL1A1,EDN1,FAS,FBLN1,FN1,H6PD,MYC,S100A6,SERPINE1,SPP1,TAGLN,TNFRSF1A,VCAM1	270 (10)
INHA		growth factor	Inhibited	-2.246	3.70E-07	ACTA2,ACTG2,ADAMTS1,CCND2,CNN1,COL6A1,ESPL1,HSD17B2,INHBA,KITLG,KRT18,KRT8,MATN2,MMP2,MYC,MYH11,PRLR,SERPINE1	168 (7)
IL1		group	Activated	3.400	3.91E-07	ADAMTS1,ADAMTS5,APOC3,C3,CD1A,CD55,COL1A1,CSF1,CSF1R,CSF2,EDN1,ELF3,FAS,FN1,HIF1A,IDO1,IL4R,INHBA,KITLG,LIF,LRP1,LYZ,MAP2K6,MMP2,MMP9,MYC,NR1H3,PPARA,RELB,SERPINE1,SHBG,SOX9,TIMP1,TNFRSF11B,TNFRSF1B,VCAM1	342 (14)
SREBF1		transcription regulator		-0.051	4.12E-07	ACADS,ACSL1,ACSL5,AGMAT,AK4,APOA2,APOC3,CAMK1D,COL6A1,CYP8B1,EHHADH,FADS2,FAS,FDFT1,FN1,G6PC,IDI1,IMMT,INSIG1,LGALS3,NR1H3,PCK2,SERPINE1,SUCLG1,UCP2,UQCRFS1	264 (18)
PKD1		ion channel	Inhibited	-4.487	4.13E-07	BCAT1,BHMT2,CLDN10,CXCL16,CYP8B1,EMILIN1,FAM151A,G6PC,GATM,GREM1,KNG1,KRT18,MIOX,PML,PRKCB,PRLR,PRODH2,PTRF,QPCT,SLC16A4,SLC26A7,SLC8A1,SYNJ2,TREH	244 (7)
STAT3	0.759	transcription regulator	Activated	2.527	4.23E-07	A2M,ACTA2,C5,CAT,CCND2,CD9,CDK1,COL1A1,CSF2,ECT2,FAM26F,FAS,FCER1G,FLT1,FN1,FOXM1,G6PC,GADD45A,HAVCR1,HIF1A,IKBKE,IL4R,IRF5,LBP,LIF,LRP2,LYZ,MITF,MMP2,MMP9,MYC,NEURL3,NOS3,NUMBL,OAS3,PCSK1,PHB,PML,ROR1,RUNX1,SERPINE1,SP110,TAGLN,TAP1,TFPI2,TIMP1,TNFRSF1B,TRIM14	375 (16)
FOXM1	2.612	transcription regulator	Activated	2.638	4.30E-07	BUB1B,CAV1,CCND2,CDC20,CDC25B,CDK1,CENPA,FLT1,FOXM1,LDHA,MMP2,MMP9,MYC,NEK2,PGK1,PLK4,SFTPD,TOP2A	334 (20)
CTNNB1		transcription regulator	Activated	2.984	4.50E-07	ABCB1,ACTA2,ALDH1A3,BMP1,C14orf37,C6,CACNA1G,CCND2,CD44,CDH11,CLU,COL1A1,COL4A1,COL4A2,CYP8B1,DIAPH3,EDN1,ETV4,FAS,FCER1G,FGFBP1,FN1,GLI1,GREM1,HSD17B2,HTATIP2,IDO1,ITGB7,KIFC1,LCK,LGALS3,MFGE8,MITF,MME,MMP14,MMP2,MMP9,MPEG1,MYC,MYLK,OSBPL1A,PCCA,PML,QPCT,RGN,S100A4,SERPINE1,SH2B2,SLC12A2,SLC26A2,SLC26A7,SOX9,SPP1,TIMP1,TNFRSF11B,TRAF1,UPB1,VCAM1	306 (18)
TO-901317		chemical reagent		1.223	4.59E-07	ABCA5,ACSL1,ACSL5,ADIPOR2,ALDH2,Apoc1,C3,C5,CYP8B1,EHHADH,FADS2,FBP1,FDFT1,FMO1,FMO5,G6PC,GBE1,GPD1,ITIH4,KNG1,LGALS3,MMP9,MPEG1,NOS3,NR1H3,PFKFB3,SLC27A2,TIMP1	325 (17)
cigarette smoke		chemical toxicant		0.997	4.61E-07	ACTA2,C3,CAT,CDC25B,CHRM2,COL4A2,CSF2,ESD,GCLM,GSTA3,HIF1A,HSPA9,KITLG,MAP1LC3B,MAP2K6,MMP2,MMP9,MT-ATP6,NOX4,NQO1,OAS3,RUNX3,SERPINE1,SLC1A4,TIMP1,TXNRD1,UGT1A6	318 (20)
estrogen		chemical drug		1.804	4.63E-07	ALDH1B1,APOA2,ATP5J,BRCA1,CALB1,CLU,COL15A1,COL1A1,COL4A2,EGF,ESPL1,FAS,FBLN1,FLT1,FN1,HIF1A,HIVEP3,IDO1,ITGA5,LIF,MYBL1,MYC,NOS3,POLE,PRLR,RRM2,SFTPD,SOD1,SPP1,TNFRSF11B,TOP2A,UHRF1	344 (21)
CXCL12		cytokine	Activated	2.406	4.87E-07	ACTA2,AKR1C3,BMP1,C5,CD33,CD44,CD9,COL1A1,FAS,FLNA,FN1,ITGAX,LOXL2,MMP11,MMP14,MMP2,MMP9,MYC,PPEF1,RRAS,RUNX3,RYR3,TIMP1,TNFRSF11B,TNFRSF1B	227 (18)
pyrrolidine dithiocarbamate		chemical reagent	Inhibited	-3.010	4.98E-07	BCL2A1,BIRC3,COL1A1,GCLM,GNAI2,HIF1A,IDO1,MMP14,MMP2,MMP9,MYC,NR1I3,PGK1,PPARA,SAMSN1,SERPINE1,SOX9,VCAM1	322 (15)
linolenic acid		chemical - endogenous mammalian		-0.146	5.26E-07	ACSL1,CLU,EDN1,FABP1,G6PC,NOS3,NR1H3,SERPINE1,UCP2	435 (19)
HNF4A		transcription regulator	Inhibited	-4.215	5.29E-07	ABCB10,ABCC3,ACAT1,ACMSD,ACOT13,ACOX3,ACP6,ACSL1,ACTA2,ACTN1,ACY1,AGXT2,AK2,AKR1C3,ALDH2,ALDOB,AMACR,APOA2,APOC3,AQP1,ARHGAP11A,BAAT,BHMT,BNC1,C11orf54,C1S,C3,CAV1,CD55,CDK1,CES2,CLDN1,CLDN3,COQ6,CROT,CRYZ,CUX2,CYP2J2,CYP8B1,DHRS4,DISP2,DLST,ELF3,ETNPPL,FABP1,FAHD2A,FAS,FBP1,FBXO31,FKBP10,FLNA,FOSL2,FOXRED1,G6PC,GALM,GBE1,GHITM,GLYAT,GOLIM4,GOT1,GSN,GSS,GSTK1,GSTO1,GSTZ1,HIF1A,HSD17B2,HSD17B4,IMM…	404 (19)
hydrogen peroxide		chemical - endogenous mammalian		1.355	5.34E-07	ACTA2,ALOX5,ANXA2,BCL2A1,BIRC3,BRCA1,BUB1,BUB1B,C4BPA,CAT,CAV1,CD55,CDK1,CLU,COL1A1,CSF1,EDN1,FAS,FDFT1,FN1,FOXM1,GADD45A,GLI1,HIF1A,INSIG1,KITLG,MCM2,MIOX,MITF,MMP2,MMP9,MT-ND6,MYC,NOS3,RUNX3,SERPINE1,SOD1,SPP1,TAGLN,TAP1,UCP2,VCAM1,WNK1	339 (18)
NFE2L2		transcription regulator	Inhibited	-2.356	5.38E-07	ABCC3,ACSL5,AKR1A1,BHMT,BRCA1,C5,CALB1,CAT,COL1A1,COL4A2,CREG1,ENTPD5,ERP29,ESD,FABP1,FMO1,FN1,GBE1,GCLM,GNAI2,GSS,GSTA3,GSTO1,HSPA9,HTATIP2,MAP1LC3B,MATK,MGST3,MMP9,NQO1,NR1I3,PRKCB,RYR3,S100A13,SLC1A4,SLC7A8,SOD1,TXNRD1,UGT1A6,VCAM1	182 (8)
CR1L		other	Inhibited	-3.132	5.56E-07	C3,COL15A1,COL1A1,COL4A1,COL4A2,COL6A1,COL6A3,FBN1,SERPINE1,TNFRSF1A	175 (7)
cholic acid		chemical - endogenous mammalian		1.870	5.72E-07	ABCB1,ABCC3,CYP8B1,EGF,EHHADH,FABP1,FBP1,FDFT1,G6PC,KRT18,KRT8,LRP2,NR1H3,TAGLN,TM4SF5	227 (9)
NUPR1		transcription regulator		-1.605	6.15E-07	ADGRG1,ARHGAP11A,B3GNT5,BRCA1,BUB1,BUB1B,C9orf91,CASC5,CDCA2,CDCA3,CDCA8,CERK,CKAP2L,COA5,CREB5,CROT,DAGLA,DENND5B,DHTKD1,DUSP5,E2F8,ESPL1,FAM111A,FAM114A1,GADD45A,GK,HIVEP3,IL13RA1,ITPR3,KIF11,KIFC1,LIF,LRRC16A,MCM10,MKI67,MTFR2,MYC,PFKFB3,POLQ,RELB,RILPL2,SERPINE1,SLC16A10,SPATS2L,SPC24,TRERF1,WNK1	89 (4)
NKX2-1		transcription regulator		-0.933	6.32E-07	AQP1,BCL2A1,C5,CA4,CLU,COL9A1,KITLG,LCK,LRG1,LRP2,LYZ,MMP2,MYH11,RAC2,ROR1,ROS1,RRM2,SCARA3,SCNN1G,SERPINE1,SFTPD,SH3PXD2A,SLC34A2,TOX	167 (5)
SRC		kinase		1.512	6.59E-07	ACAT1,CAV1,CCND2,CDK1,CSF2,FN1,HIF1A,KRT18,MMP2,MMP9,MYC,NQO1,PGK1,PTRF,RETSAT,SIRPA,SPP1,TFPI2,VCAM1	328 (17)
ramipril		chemical drug	Inhibited	-2.333	7.74E-07	COL1A1,COL4A1,COL4A2,FN1,LAMA1,MMP2,MMP9,TIMP1,TIMP2
glucocorticoid		chemical drug		-1.832	7.85E-07	ALOX5,CLEC11A,CLU,COL1A1,CSF1,CSF1R,CSF2,EDN1,FAS,FBLN1,FN1,G6PC,GOT1,INPP5D,Lao1,MMP9,MYC,NOD2,NOS3,PER2,PPARA,SERPINE1,SHBG,SPP1,STX11,TACR2,TAT,TNFRSF11B,TNFRSF1A,VCAM1	337 (17)
VCAN		other		-1.387	8.10E-07	C1R,C1S,C3,CLU,CRISPLD2,FAS,FN1,FNDC1,ITGA5,LBP,LGALS3,LOXL4,OLFML2B,PTGIS,SERPING1,SPATS2L,ST6GAL1,TIMP1,VCAM1,VCL	281 (17)
carbon tetrachloride		chemical toxicant	Activated	2.551	8.12E-07	ACTA2,AK4,APOA2,CAT,COL1A1,DAGLA,EGF,FABP1,FN1,GADD45A,GSTK1,HSPD1,IL13RA1,MMP2,MMP9,MYC,NQO1,RGN,S100A6,SLC8A1,SORD,SPP1,TIMP1,TIMP2,TNFRSF12A,VCAM1	336 (17)
SNAI1		transcription regulator		0.173	8.65E-07	ACTN1,AFAP1,CCND2,CD55,CDC25B,CLDN1,CLDN3,COL1A1,FLNA,FN1,GSN,KRT18,MMP14,MMP9,SLC27A2,TPM4,WIPF1	264 (14)
clofibrate		chemical drug		-1.970	8.65E-07	ABCC3,ACADL,BAAT,CCND2,CDK1,CROT,ECH1,EHHADH,FABP1,FAS,GADD45A,MYC,NQO1,NR1H3,PPARA,SLCO2B1,UCP2	449 (20)
SP3		transcription regulator		0.763	8.92E-07	ABCB1,ACSL1,ACTA2,ADCY4,ASNS,CDC25B,CES1,COL1A1,FAS,FLT1,GABRA4,GNAI2,ITGAD,LAMA1,MMP2,MYH11,MYLK,NOS3,PGK1,PRLR,RRAS,SERPINE1,TAGLN,TIMP1,TIMP2,TXNRD1	203 (8)
U0126		chemical - kinase inhibitor	Inhibited	-3.379	9.22E-07	ABCB1,ACTA2,AQP1,BIRC3,C3,CACNB3,CAV1,CCND2,CD44,COL1A1,COL4A1,CSF1R,CSF2,DUSP5,EDN1,EGF,EMP1,FN1,GSN,HIF1A,INHBA,ITGA5,KCNN4,LIF,MMP2,MMP9,MYC,OSMR,PER2,PML,PRKCB,RAC2,RFTN1,RUNX1,SERPINE1,SIRPA,SOX9,SPP1,TESK2,TFPI2,TIMP2,TNFRSF11B,TRAF1,VCAM1,WISP2	335 (14)
IFNA2		cytokine	Activated	2.434	9.66E-07	ALOX5,C1R,C1S,CAV1,CORO2A,EGLN3,EPB41L3,FAS,GOT1,HIF1A,IRF5,MMP9,MT-ATP6,MT-CO2,MYC,NLGN2,NPDC1,OAS3,PML,SAMSN1,SP100,SP110,TAP1,TNFRSF1A,TRIM14,UBA7,UGT1A6	294 (17)
ESR2		ligand-dependent nuclear receptor		-1.850	1.01E-06	A4GALT,ABCC11,ADAMTS1,ADAMTS5,ANO2,BCAT1,C3,CAV1,CES1,CLDN1,CNN1,COL16A1,COL1A1,CRYZ,CSF2,DNAH11,EDN1,FBLN1,FOXM1,GCSH,HSD17B4,KRT8,LOXL4,LRP1B,MKI67,MMP14,MMP2,MYC,NID2,PCBD1,PTGIS,RDH10,SORD,SPP1,SUCLA2,THBS4,TIMP1,TIMP2,TSPAN13,UCK2,WISP2	393 (18)
ciglitazone		chemical drug		-0.954	1.15E-06	ACTA2,CAT,CAV1,DGKA,FN1,GPD1,GSN,MITF,MMP2,MMP9,MT-CO2,NOX4,SERPINE1,SOD1,VCAM1	336 (21)
KRAS		enzyme		0.020	1.20E-06	BIRC3,BNC1,CAV1,CCDC80,CD44,CLU,COL1A1,COL4A1,DCLK1,DUSP5,FAH,FAS,FBN1,FN1,GADD45A,GLI1,GSN,HIF1A,ITM2B,KIF22,MAP1LC3B,MMP2,MT-ND4,MYC,MYLK,NQO1,PLCD1,PTK2B,S100A4,SIRPA,SOX9,SP100,TAP1,TIMP2,TNFRSF11B,TOP2A	236 (19)
MITF	-1.236	transcription regulator	Activated	2.213	1.21E-06	ACSL1,ATP6V1B2,BRCA1,CD44,CDC25B,CDCA3,CDCA8,CEP55,COL1A1,ECT2,ESPL1,FN1,GLI1,HIF1A,KIF4A,KIFC1,LGALS3,MCM2,MITF,MMP14,NCAPD3,SERPINE1,SLC7A8,SOX9,SPC24,TNFRSF14,TPX2,UBE2C	332 (21)
Immunoglobulin		complex		-1.876	1.21E-06	ACSL1,BCL2A1,CCND2,CD44,CRISPLD2,CSF1,CSF1R,CSF2,CTH,DGKA,FAP,FAS,FCER1G,GPSM1,IDO1,IL4R,INHBA,IRF5,ITGAX,MMP2,MMP9,MYC,NOS3,SIRPA,SLC11A1,SMOX,TIMP1,VCAM1	331 (19)
camptothecin		chemical drug		1.068	1.25E-06	ABCB1,ACTA2,AK4,AMACR,ANXA2,ARRB2,BCL2A1,BIRC3,BRCA1,CDK1,CSF1,CSF2,DENND5B,EDN1,F5,FAS,FCGR2B,FES,FLT1,GADD45A,GNAI2,HIF1A,IL13RA1,INSIG1,LGALS3,LIMK1,LITAF,MELK,MMP9,MYC,NEK2,NLRP1,PDLIM7,PLAC8,PLD2,ROR2,RRM2,SERPINE1,SPP1,STX11,SYNJ2,TAP1,TGFBI,TNFRSF1B,TPBG,TPM4,TPP1,TRAF1,TRAF5,TRAIP,VCAM1,WNK1	306 (15)
NOTCH1		transcription regulator	Activated	2.268	1.26E-06	ACTA2,ADAM19,BIRC3,CCND2,CD44,COL1A1,CSF1R,DLD,ECHS1,ECT2,FCER1G,FCGR2B,FLT1,KRT8,MMP2,MYC,MYLK,NDUFS1,NDUFV2,RELB,RHOU,RLBP1,RUNX3,SDHA,SERPINE1,SPP1,TAGLN	325 (23)
BMP6		growth factor		0.829	1.29E-06	ACADM,ACTA2,ADAMTS1,ADAMTS5,CD44,E2F3,INHBA,ITGA5,MATN2,SERPINE1,SORD,TAGLN,TIMP1,TNFRSF12A,TXNRD1,VCL	302 (17)
nitric oxide		chemical - endogenous mammalian		0.199	1.30E-06	CD44,EDN1,FAS,FLT1,GADD45A,GCLM,HSPG2,IDO1,MKI67,MMP2,MMP9,MYC,NQO1,RHBDF2,SLC16A4,SOD1,SPP1,TIMP2,TXNRD1,UBE2C,VCL,ZFHX3	268 (15)
arsenic trioxide		chemical drug		-1.553	1.32E-06	ALOX5AP,BCL2A1,CD44,CDC25B,CDK1,CTH,FAS,FDFT1,FN1,GCLM,HIF1A,IDI1,MMP9,MYC,NQO1,PML,PTPRC,SHMT1,SHMT2,TXNRD1	342 (20)
PRKCD		kinase	Activated	2.862	1.38E-06	BCL2A1,BIRC3,CEMIP,COL1A1,CSF2,CXCL16,FBN1,FOSL2,GLI1,GPRC5A,ITPR3,LIF,MAP1LC3B,MMP2,MMP9,MYC,PDLIM7,RELB,SERPINE1,TNFRSF11B,TPBG,TRAF1,VCAM1	316 (17)
STAT5A		transcription regulator		0.410	1.38E-06	A2M,ABCB1,AKR1C3,BCL2A1,BIRC3,C15orf48,CCND2,CEMIP,CYP2J2,DUSP5,EGLN3,FAS,FCER1G,FGFBP1,FOSL2,GADD45A,KRT80,MYC,PCP4,PRLR,QPCT,SELENBP1,SH3GL2,SLC2A10,SLC34A2,SLC7A8,TGFBI,TNFRSF14,TNFRSF1A,TRAF1,TSPAN13	354 (18)
Collagen type IV		complex		0.378	1.39E-06	ACTA2,MMP14,MMP2,MMP9,MYC,SERPINE1,TAGLN,TIMP2	301 (18)
ESR1		ligand-dependent nuclear receptor		1.057	1.47E-06	ABCB1,ABCC3,ADCY1,ALOX5,ANLN,ANO2,AQP1,BCAT1,BIRC3,BRCA1,BUB1,BUB1B,C1QTNF5,C3,C5,CALB1,CASC5,CAV1,CD55,CDCA8,CDK1,CENPA,CHRM2,CLDN1,CNN1,COL16A1,COL5A2,CSF2,CYP8B1,DCDC2,DIAPH3,DUSP5,EDN1,EGF,FAM64A,FAS,FBLN1,FLNA,FOSL2,FOXM1,GCSH,GREM1,GSN,HIF1A,HSD17B4,HSPD1,IKBKE,ITGA10,LBP,LCK,LOXL4,MAP2K6,MAP7,MKI67,MMP9,MYC,NCAPH,NOS3,NQO1,NR1H3,PCBD1,PCP4,PHB,PLK4,PON3,PRLR,RELB,SCUBE2,SERPINE1,SHROOM1,SL…	408 (18)
FAS	1.642	transmembrane receptor	Inhibited	-2.273	1.49E-06	ACTA2,ANXA2,ARRB2,BCL2A1,BIRC3,CD44,COL15A1,COL1A1,COL4A1,COL4A2,COL6A1,COL6A3,CSF1,F5,FAS,FBN1,FCGR2B,FES,FLT1,GNAI2,IL13RA1,INPP5D,LGALS3,MME,MMP9,NLRP1,PDLIM7,PLD2,PRKCB,SERPINE1,SPP1,TNFRSF11B,TNFRSF1A,TNFRSF1B,TPM4,VCAM1,WNK1	286 (17)
crocidolite asbestos		chemical toxicant		1.643	1.58E-06	BCAT1,CD44,FOSL2,GADD45A,GCLM,MYC,SPP1,TNFRSF1A,ZYX	344 (16)
PLIN5		other		0.426	1.58E-06	ACADL,ACADM,ACSL6,ACSM5,ESD,GSS,NQO1,PPARA,TXNRD1	94 (4)
actinomycin D		chemical drug	Inhibited	-3.305	1.69E-06	BRCA1,CAV1,CD55,CLEC11A,EDN1,EGLN3,FAS,FLNA,FN1,FOSL2,GADD45A,HIF1A,ITPR3,MMP2,MYC,PAPPA,PFKFB3,PTGIS,SCNN1G,SERPINE1,SLC40A1,SPP1,TAP1,THRB,TNFRSF1B,TRAF1	350 (20)
VEGFA		growth factor	Activated	2.444	1.73E-06	ACADM,ACSL1,ADAMTS1,AK4,ALDH2,ATP5G3,BCL2A1,CAV1,CD1A,CD55,COL1A1,DUSP5,E2F3,EDN1,ETV4,FLT1,FN1,HIF1A,IKBKE,INPP5D,MMP2,MMP9,MYLK,NOS3,RUNX1,SERPINE1,SHMT2,TFPI2,VCAM1	296 (20)
TP63		transcription regulator		-0.439	1.79E-06	ABCB1,ADAMTS1,ALDH1A3,ANOS1,ATG10,BRCA1,CA4,CCND2,CDK1,CLDN3,COL4A1,COL4A3,EMP1,FAS,FBN1,FN1,GADD45A,GREM1,HAGH,INHBA,IRF5,KHK,MCM10,MFGE8,MYC,RAC2,RACGAP1,RIN1,RUNX1,S100A4,SERPINE1,TAGLN,TMBIM6,TNFRSF1A,TPP1,WFDC2	319 (18)
FSH		complex		0.207	1.92E-06	ACPP,ACTA2,ACTG2,ACTN1,ADAMTS1,ADGRG1,CCND2,CD55,CLEC11A,COL15A1,ECEL1,FOSL2,GK,GOT1,GPRC5A,INHBA,ITGA5,KITLG,KRT18,LOC81691,MAP1LC3B,MMP2,MMP9,MYC,PGK1,PLCL1,PPARA,PPP1R2,PRLR,PTPRE,SERPINE1,SHBG,TFPI2,TIMP1,TIMP2,TMBIM6,TNFRSF11B,VCL	401 (22)
decitabine		chemical drug	Activated	3.607	1.98E-06	ABCB1,ABCC3,ALOX5,ANXA2,BIRC3,CAV1,CCND2,CD44,CD9,CDH11,CDK1,CLU,COL1A1,COL6A3,EPHB6,FAS,FBN2,FN1,GLRB,GPAT2,GSN,KRT18,KRT8,LAMA2,LGALS3,MGST3,MKI67,MMP14,MMP2,MMP9,MYC,NEK2,NOS3,NQO1,NR1H3,PER2,RRAD,RUNX3,SPP1,ST14,TFPI2,TGFBI,TIMP2,TOP2A	336 (20)
deferoxamine		chemical drug		-0.168	1.98E-06	ANGPT4,CACNA1G,CCND2,DUSP5,EGLN3,FLT1,GADD45A,HIF1A,ITGB7,LDHA,MAP1LC3B,MMP2,MT-CYB,MT-ND5,MYC,NFATC4,PFKFB3,PGK1,SERPINE1,SHMT1,SPP1,VCAM1	333 (18)
Ins1		other	Activated	2.358	2.21E-06	ACADM,ADIPOR2,APOC3,CNN1,COL1A1,EDN1,EHHADH,ERP29,FADS2,FDFT1,G6PC,GPD1,HSD17B4,IVD,LDHA,LRP1,MMP2,MYC,NOS3,NR1H3,PIKFYVE,PPARA,PRKCB,PRLR,PTGFRN,RETSAT,RGN,RRM2,SERPINE1,SLC28A1,TAT,TIMP1,TIMP2	389 (20)
S100A6	3.720	transporter		0.333	2.21E-06	ADAMTS1,CDK1,CENPA,DEPDC1,HS3ST1,INHBA,NCAPH,NEK2,TPM4	253 (7)
CFTR		ion channel		-1.690	2.21E-06	AQP1,ASNS,CA4,FADS2,FAS,FDFT1,HADH,HSD17B2,HSD17B4,IDI1,LRG1,OSBPL1A,OXCT1,SLC27A2,SLC7A8
ARNT		transcription regulator		-0.639	2.24E-06	ALDH7A1,ATP5G1,CAV1,CCND2,CDCP1,CLDN1,EDN1,FLT1,G6PC,HIF1A,LDHA,NOS3,NQO1,PCK2,PGK1,SERPINE1,UBE2C,UGT1A6	384 (23)
KLF5		transcription regulator		1.273	2.38E-06	ACADM,ACTA2,CDK1,E2F3,GPSM1,HIF1A,LAMA1,MMP9,MYC,RUNX1,TAGLN,UCP2	364 (22)
HDAC5		transcription regulator		-1.633	2.38E-06	ACADL,ACADM,ACSL1,ACTA2,ATP5B,ETNPPL,G6PC,MYC,PPARA,SLC8A1,TAGLN,TNFRSF1A	241 (11)
gentamicin		chemical drug	Activated	4.401	2.55E-06	ABAT,ACADM,ACADSB,ACSM3,AQP1,CA4,CD9,CLU,DNASE1,EGF,FMO1,G6PC,GADD45A,GATM,HSD17B4,KLK1,L3HYPDH,LITAF,MYC,NEURL3,SLC5A2,SLC6A19,SPP1,Sult1a1,TAP1,TIMP1,UPB1,VCAM1	244 (7)
5-azacytidine		chemical drug		0.185	2.64E-06	ABCB1,ANXA2,ATP5A1,ATP5B,CAV1,CD44,CLDN1,COL1A1,ECH1,GADD45A,HSPD1,INHBA,NOS3,PTRF,RRM2,RUNX3,SOX9,TFPI2,THBS2,ZYX	211 (10)
EGFR		kinase		1.689	3.03E-06	ACTA2,CAV1,CDCP1,CDK1,COL1A1,COL5A2,COL6A1,CSF2,E2F3,EGF,FAP,FBN1,FOSL2,GADD45A,HIF1A,MATN2,MME,MMP14,MMP2,MMP9,MYBL2,MYC,OSMR,PTGIS,PTPRE,RRAS,RUNX1,SERPINE1,SOX9,TM4SF5,TNFRSF11B,VCL	370 (20)
15-deoxy-delta-12,14 -PGJ 2		chemical - endogenous non-mammalian		-1.607	3.03E-06	ACTA2,BIRC3,BRCA1,CCND2,COL1A1,DGKA,FLT1,FN1,GADD45A,GCLM,GSN,MAP1LC3B,MMP9,MYC,MYH11,NOS3,NOX4,NQO1,SERPINE1,SOD1,SPP1,TXNRD1,VCAM1	298 (21)
losartan potassium		chemical drug		-1.841	3.05E-06	AQP1,CACNA1C,CAV1,COL1A1,EDN1,EGF,FN1,HAVCR1,MMP2,MMP9,NOS3,NOX4,SERPINE1,SPP1,TIMP1,UCP2,VCAM1	310 (19)
TERT		enzyme	Activated	2.160	3.33E-06	ALDH1A3,AMACR,ASNS,CAV1,COL5A2,COLQ,ELK3,FAM213A,GSN,IL13RA1,MFGE8,MMP14,MMP2,MMP9,MYC,NOS3,RRM2,SPON1,SPP1	271 (19)
CD44	4.491	enzyme	Activated	2.932	3.34E-06	ABCB1,BIRC3,CCND2,CD44,CLU,COL1A1,COL5A2,CSF2,EMILIN1,FAS,FN1,GADD45A,ITGA5,ITGAX,LGALS3,LIMS2,MMP14,MMP2,MMP9,SPP1,THBS2,VCAM1,ZYX	262 (15)
CD40LG		cytokine	Activated	2.003	3.38E-06	A4GALT,ACY1,BCL2A1,BIRC3,CD44,CDC25B,CLU,CSF1,DUSP5,FAS,FCGR2B,FLT1,FOSL2,GADD45A,HIF1A,IDO1,IL13RA1,INHBA,ITGB7,MMP11,MMP14,MYC,ORC5,PKMYT1,PML,RELB,RIDA,RUNX3,SAMSN1,SERPINE1,SLC23A1,TAP1,TNFRSF11B,TRAF1,TRAF5,VCAM1,XPO7	296 (14)
Jnk		group	Activated	3.305	3.63E-06	A2M,ACTA2,BIRC3,BRCA1,CD44,CD55,COL1A1,EDN1,FAS,FN1,GADD45A,ITGB7,MMP14,MMP2,MMP9,MT-CO2,MYC,NOX4,NQO1,PON2,SERPINE1,TIMP1,TNFRSF12A,VCAM1	318 (15)
let-7		microrna	Inhibited	-3.566	3.67E-06	ACTA2,BRCA1,BUB1,BUB1B,CDC20,CDCA2,CDCA3,CDCA8,CDK1,COL1A1,DZIP1,E2F8,FN1,MCM10,MCM2,MYC,RDH10,RRM2,S100A4,SOX9	335 (18)
ABCB4		transporter	Inhibited	-2.964	4.11E-06	ACTA2,COL1A1,COL4A1,ELF3,LGALS3,MMP2,SERPINE1,SPP1,TIMP1	256 (7)
LY294002		chemical - kinase inhibitor		-1.876	4.42E-06	ABCB1,ACAT1,ACSM3,ACTA2,ADAMTS1,ADIPOR2,BIRC3,BUB1B,CCND2,CD44,COL1A1,CSF2,CXCL16,EMILIN1,FAS,FDFT1,FLRT2,FLT1,FN1,GK,GPD1,HIF1A,IDI1,LIF,MITF,MMP14,MMP2,MMP9,MYC,MYH11,NOS3,NQO1,PGK1,SERPINE1,SI,SLCO1A2,SPP1,SULT1C2,TFPI2,TNFRSF1B,TOP2A,UBE2C,VCAM1,ZFP36L2	309 (19)
RETNLB		other	Activated	2.688	4.46E-06	ACTA2,BMP1,COL1A1,FABP1,FAP,FN1,IL13RA1,IL4R,LAMA1,MMP2,MYC,THBS4,TIMP1,UBE2C	371 (20)
FOXF1		transcription regulator	Activated	2.446	4.57E-06	ACTG2,CACNA1C,ITGA5,MYH11,MYLK,VCAM1
heparin		chemical - endogenous mammalian		-1.331	4.60E-06	ACADL,ACADM,ACTA2,ATP5A1,CNN1,COL1A1,FLT1,FN1,MMP14,MMP2,MMP9,PAPPA,SDHA	245 (19)
CEBPA		transcription regulator		-0.230	4.89E-06	A2M,ABCB1,ACSL1,AKR1C3,ALOX5AP,APOC3,ASNS,BCL2A1,BHMT,C3,CCND2,COL1A1,CREG1,CSF1,CSF1R,FLT1,FOXM1,G6PC,GADD45A,GLI1,ITGAX,KCNMB1,LCK,LITAF,MYBL2,MYC,PPARA,PRLR,PTPRC,PTPRE,RIN1,RUNX3,SERPINE1,SFTPD,SOD1,SPP1,THRB,TNFRSF1A,VCL	325 (19)
E2F3	2.007	transcription regulator	Activated	2.688	5.05E-06	AKNA,AKR1C3,CD9,CDCA3,CDK1,E2F3,EDN1,ELF3,INHBA,KRT80,MCM10,MCM2,MYBL2,MYC,NCAPG2,RRM2,SERPINE1,TPX2,UBE2C,WFDC2	286 (13)
NR4A1		ligand-dependent nuclear receptor		-1.192	5.35E-06	ADIPOR2,ALDOB,COL16A1,COL1A1,COL6A1,CSF1,EHHADH,ELK3,FBP1,G6PC,GPD1,HIF1A,KITLG,KRT18,KRT8,MMP9,NOS3,PGK1,SLC37A2,UBE2C,UCP2,VCAM1	348 (17)
PTK2		kinase		1.691	5.64E-06	ACTA2,BIRC3,COL1A1,ITGA5,KRT18,KRT8,MMP2,MMP9,PTK2B,TIMP1,VCAM1	286 (18)
N-acetyl-L-cysteine		chemical drug	Inhibited	-2.307	5.64E-06	ABCB1,ACTA2,BCL2A1,C3,CAV1,CCND2,COL1A1,EDN1,FAS,GCLM,GNAI2,HIF1A,MAP1LC3B,MIOX,MMP2,MMP9,MYC,MYH11,MYOCD,NOS3,NQO1,SERPINE1,SPP1,VCAM1	288 (18)
NKX2-3		transcription regulator		1.403	5.87E-06	ACO1,ANLN,ASNS,CENPW,CEP55,CERK,CXCL16,DCLK1,EDN1,FBN2,FLRT2,HSD17B2,IDO1,LGMN,NOS3,PTPRE,SHMT2,SLC40A1,SP110,SRPX2,SYT11,TAP1,TFPI2,UBA7,VCAM1
TGFB2		growth factor	Activated	2.213	6.16E-06	ACTA2,CDH11,CNN1,COL1A1,EDN1,FAS,FN1,HSPG2,MLLT3,MMP9,RUNX1,SERPINE1,SPP1,TAGLN,TIMP1,TNFRSF11B	362 (21)
PDX1		transcription regulator		1.700	6.46E-06	ALDOB,ANXA2,ATP5J,CAT,CD44,COL1A1,CROT,DUSP5,ECH1,G6PC,GCLM,GOT1,INSIG1,KRT18,KRT8,LRRC49,MITF,MYC,NQO1,PCSK1,SDHA,SPP1	176 (7)
atorvastatin		chemical drug		-1.580	6.70E-06	ABCB1,ABCC3,APOC3,CAT,CAV1,CD55,COL1A1,CYP8B1,EDN1,ELF3,FDFT1,FLT1,IDI1,MMP2,MMP9,MYOCD,NOS3,NOX4,NR1H3,SERPINE1,SLCO2B1,SOD1,SPP1,VCAM1	305 (21)
gefitinib		chemical drug			6.90E-06	ADAMTS1,BDH2,BRCA1,BUB1,C3,COL15A1,COL1A1,ECT2,ETV4,FLT1,KIF11,MAP2K6,MKI67,MMP11,NOX4,OSMR,Sult1a1,TIMP2,TOP2A,TRAF1	390 (20)
AR		ligand-dependent nuclear receptor	Activated	2.728	7.24E-06	ACPP,AKR1C3,ATAD2,BUB1,BUB1B,C3,CA4,CACNA1C,CAV1,CDC25B,CDH11,CLDN3,CUX2,DEPDC1,DISP2,EDN1,ESPL1,GPR182,GSN,KIF22,KITLG,MCM2,MME,MYC,NEK2,PKMYT1,RHBG,SERPINE1,SHBG,SLC26A7,SORD,SOX9,TAT,TNFRSF12A,TPX2,UBE2C,VCL,WIPF1,ZYX	377 (20)
SH3KBP1		other		-0.447	7.27E-06	BCL2A1,CCND2,HIF1A,MYC,SERPINE1	292 (18)
miR-199a-5p (and other miRNAs w/seed CCAGUGU)		mature microrna	Inhibited	-3.073	7.64E-06	ACTG2,ALOX5AP,C3,COL1A1,COL4A1,FN1,GPRC5A,HIF1A,MPP5,MYH11,MYOCD,TAGLN,TGFB1I1
NR4A3		ligand-dependent nuclear receptor		-1.342	7.67E-06	ATP5A1,BIRC3,CCND2,COL16A1,COL1A1,COL6A1,FBP1,G6PC,HIF1A,NQO1,UBE2C,UCP2	370 (21)
3,4,5,3',4'-pentachlorobiphenyl		chemical toxicant		-0.767	8.25E-06	AKR1A1,CALB1,CAT,CCND2,CD44,CES1,COL1A1,EGF,EPB41L3,GADD45A,MYH11,NQO1,SLCO2B1,UGT1A6	245 (12)
eicosapentenoic acid		chemical drug		-1.098	8.25E-06	ACAT1,CAT,CD44,CSF1R,ECH1,FADS2,FBN1,G6PC,MMP9,NOS3,PPARA,SERPINE1,TNFRSF1A,TNFRSF1B	342 (17)
PDLIM2		other		-1.807	8.32E-06	CEMIP,CRISPLD2,CSF2,FBP1,FOXRED2,GNG2,MME,NAV1,OAS3,PRR16,PRUNE2,SCARA3,SH3GL2,SLC40A1,TAGLN
HDAC4		transcription regulator		-0.896	8.32E-06	CACNA1C,CALB1,ETNPPL,G6PC,GABRA4,GADD45A,HIF1A,LDHA,MMP9,NECAB1,PRKCB,SH3GL2,SLC8A1,TAGLN,TNFRSF12A,TSPAN13,VCAM1	205 (9)
Lh		complex		0.413	8.81E-06	ACPP,ACTA2,ACTG2,ACTN1,ADAMTS1,ADGRG1,CCND2,CD55,COL15A1,GK,KRT18,LOC81691,MAP1LC3B,MMP19,MMP2,MMP9,PGK1,PHB,PLCL1,PTPRE,RUNX1,TFPI2,THBS2,TMBIM6,TNFRSF11B,TNFRSF12A,VCL	380 (19)
LHX1		transcription regulator	Inhibited	-3.080	9.06E-06	ACSM2A,ALDOB,BHMT2,EHD2,FAM213A,FBP1,GATM,HAO2,LRP2,PCP4,SLC16A12,SLC22A6,SLC34A1,TMEM27,TMIGD1,ZDHHC21
FOXA2		transcription regulator		-2.000	9.32E-06	A2M,ABCB1,ACTA2,ACTG2,ALDOB,ALOX5,APOC3,C3,C5,CD55,CNN1,G6PC,HADH,LYZ,MYH11,MYOCD,PPARA,SFTPD,SH3PXD2A,TAGLN,TAT,UCP2	216 (11)
IgG		complex		-0.377	9.43E-06	ADGRG1,C3,C5,CCND2,CD9,CSF1,CSF2,EDN1,EMP1,FCGR2B,FGFBP1,FN1,GPRC5A,KRT18,LGALS3,MMP9,MYC,SERPINE1,ST14,TRIM29,VCAM1	330 (17)
IGF1		growth factor	Activated	2.790	9.73E-06	A2M,ACTA2,BCL2A1,BIRC3,BRCA1,CCND2,CD44,CDK1,CLEC11A,CLU,COL1A1,CSF1,DCLK1,EDN1,EGF,FN1,GPD1,HIF1A,IL4R,ITGA5,MKI67,MMP14,MMP2,MYC,MYH11,NOX4,OSMR,PRLR,PTPRC,SERPINE1,SHBG,SPP1,TAP1,TGFBI,TNFRSF11B,TNFRSF12A,VCAM1	318 (18)
2,3,4,7,8-pentachlorodibenzofuran		chemical toxicant		-0.971	1.04E-05	AKR1A1,CAT,CD44,CES1,COL1A1,EGF,EPB41L3,GADD45A,MYH11,NQO1,UGT1A6
EDN1	3.321	cytokine		1.983	1.07E-05	ACTA2,ADAM19,BAG2,BCL2A1,CDK1,COL4A1,EDN1,FN1,HIF1A,ITGA5,MITF,MMP2,MMP9,MYC,PPARA,PRKCB,SERPINE1,SLC8A1,SOD1,TIMP1,TPM4,VCAM1,VCL	340 (19)
Ro31-8220		chemical - kinase inhibitor		-1.961	1.07E-05	CD55,CLDN1,COL1A1,FN1,ITGA5,MMP2,SERPINE1,ST6GAL1,TRAF1,VCAM1	253 (19)
IGF1R		transmembrane receptor		0.423	1.14E-05	ACADM,ACADS,ACSL1,ACTA2,ATP5A1,ATP5B,ATP5G1,ATP5G3,ATP5J,CLU,COL1A1,COL4A1,COL4A2,EDN1,GLI1,HIF1A,MYC,NDUFV2,NOS3,PECR,TGFBI	298 (20)
FOXO1		transcription regulator		0.077	1.20E-05	A2M,ACSL5,AFF3,ALDOB,ANLN,APOC3,ATP5B,ATP5G3,ATP5J,BCL2A1,BIRC3,CAT,CDK1,DEPDC1,EDN1,FAS,FN1,FOXM1,G6PC,GADD45A,GPD1,IKZF1,IRF5,KIF11,MMP9,MYC,NEK2,NOS3,PCK2,SERPINE1,TAT,TRAF1,VCAM1	368 (22)
cadmium		chemical toxicant		-1.142	1.23E-05	AGXT2,C3,CHPT1,CLCN5,DLD,G6PC,HIF1A,LGALS3,MYC,PECR,RETSAT,SLC7A9,TIMP1	307 (18)
dihydrotestosterone		chemical - endogenous mammalian		1.629	1.24E-05	ACPP,ADAMTS1,ALDH1A3,AQP1,ATAD2,BUB1B,CCND2,CDC20,CLU,COL4A1,COL5A2,COL6A1,DEPDC1,E2F8,EGF,FN1,GPD1,GSN,KLK1,LDHA,LYZ,MCM10,MME,MMP2,MT-CO2,MT-CO3,MT-CYB,MT-ND3,MT-ND4,MYC,MYLK,NID2,NOS3,PER2,PHB,PPARA,RGN,SELENBP1,SI,SLC1A4,SLC4A4,SLC7A8,SLC7A9,SPP1,VCAM1	435 (19)
Pdgf (complex)		complex	Activated	2.756	1.24E-05	CAV1,CCND2,CD44,COL4A1,EDN1,FN1,HIF1A,INHBA,ITGA5,MMP2,MYC,NOX4,SERPINE1,TIMP1,VCAM1	288 (17)
HOXD3		transcription regulator	Activated	2.611	1.25E-05	COL1A1,DSG1,ITGA5,MMP2,SERPINE1,TAGLN,TGFBI
TFAM		transcription regulator		-1.890	1.25E-05	ACADL,ACADM,ACADS,ECH1,ECHS1,PGK1,PPARA
AKT1		kinase	Activated	2.695	1.30E-05	ABCB1,ACTA2,APOC3,BCL2A1,BIRC3,CCND2,COL4A1,FAS,FN1,G6PC,GCLM,HIF1A,LAMA1,MMP14,MMP2,MMP9,MYC,MYH11,MYOCD,NQO1,PPARA,SERPINE1,SPP1,THBS2,TIMP1,UBE2C	290 (19)
E2F1		transcription regulator		0.970	1.31E-05	ABCB1,ACSL5,ADIPOR2,ARHGAP4,ATAD2,BRCA1,CAV1,CCND2,CCT2,CD44,CD9,CDC20,CDC25B,CDK1,CLIC1,E2F3,E2F8,ECT2,FAS,FLT1,FOXM1,HN1,HSPD1,LCK,MCM10,MCM2,MYBL2,MYC,PHB,RACGAP1,RAD52,RRM2,SERPINE1,TAP1,TOP2A,TXNRD1,UCK2,UHRF1,VCAM1	289 (14)
RAF1		kinase	Activated	2.060	1.41E-05	CD44,CLDN1,CSF2,DUSP5,EMP1,EMP3,FAS,FGFBP1,HIF1A,LDHA,LIF,MKI67,MMP9,MYBL2,MYC,OSMR,RRM2,SELENBP1,SLC26A2,TFPI2,TIMP1,TRAF1,WISP2,ZFP36L2	315 (17)
ETS1		transcription regulator		0.858	1.41E-05	ABCB1,BRCA1,CAV1,CD44,CSF1R,CSF2,FLT1,FN1,INSIG1,ITGA10,KRT8,LCK,MMP2,MMP9,MYC,NOS3,NQO1,PML,RHOBTB3,RUNX1,RUNX3,SERPINE1,SP100,SPP1	320 (20)
cyclophosphamide		chemical drug	Activated	2.407	1.44E-05	CAT,CD44,CLU,ELF3,FAS,KITLG,LGALS3,MYC,SLC34A2,SOX9,SPP1,TIMP1,TNFRSF12A	385 (20)
IKBKB		kinase		1.897	1.47E-05	BIRC3,BRCA1,C3,CD44,CDC25B,CLU,CSF1,CSF2,DGKA,ECT2,EDN1,FAS,FOXM1,GADD45A,HIF1A,MMP2,MMP9,MYC,NOS3,PTK2B,RELB,S100A4,TIMP2,TMEM176B,TNFRSF11B,TNFRSF1B,VCAM1	313 (15)
reactive oxygen species		chemical toxicant		1.282	1.48E-05	ACTA2,CACNA1C,CAT,CSF1R,EDN1,FAS,FOXM1,G6PC,GADD45A,HIF1A,LAMA1,MYC,PHB,RRAD,SERPINE1,UCP2,VCAM1	347 (21)
NR1I2		ligand-dependent nuclear receptor		0.074	1.50E-05	ABCB1,ABCB10,ABCC3,AHCY,Apoc1,BHMT,CES1,CES2,CTH,ENTPD5,FMO5,GOT1,INSIG1,MT-CO2,NR1I3,PPARA,SLCO1A2,TNFRSF11B,UGT1A6	462 (16)
BCL2L1		other		-0.905	1.52E-05	AIFM1,ALOX5AP,CD44,FAS,FN1,MMP9,NQO1,PTPRC,TIMP1,TNFRSF11B,TNFRSF1A	325 (17)
SOD1	-1.774	enzyme		-1.412	1.63E-05	ACO1,BUB1,CLU,COL1A1,CSF1R,CYP8B1,DCXR,FAP,FOSL2,GCLM,HIVEP3,HN1,INHBA,LIMK1,MMP9,MT-ND4,MYBL1,PCP4,PRDX6,SLC40A1,SOD1,SPP1,VCAM1	376 (18)
MAP2K1		kinase	Activated	2.316	1.63E-05	ABCB1,ACTA2,ADGRG1,BCL2A1,BIRC3,BRCA1,CD44,COL1A1,CSF2,DUSP5,FLNA,HIF1A,ITGA5,LGALS3,MITF,MMP14,MMP2,MMP9,MYC,SIRPA,TFPI2	279 (16)
NR1H4		ligand-dependent nuclear receptor		-1.911	1.65E-05	ABCC3,ABHD5,ACTA2,APOC3,BAAT,C3,CYP8B1,EDN1,FABP1,G6PC,KNG1,LDHA,MMP2,MYC,NR1I3,PPARA,SLC51B,TIMP1,TIMP2	418 (21)
RUNX2		transcription regulator		0.637	1.67E-05	ACTA2,COL1A1,FLRT2,FN1,HIF1A,LGALS3,MKI67,MMP14,MMP2,MYH11,RUNX1,SERPINE1,SPP1,TAGLN,TIMP1,TNFRSF11B	321 (19)
TGFBR2		kinase		1.271	1.72E-05	ACTA2,ADAMTS5,ALOX5AP,CD44,CLU,COL1A1,FN1,GATM,KCNJ8,KRT18,KRT8,MMP14,MMP2,MMP9,NOS3,SERPINE1,SPP1,TAGLN,TIMP1,TNFRSF11B,TNFRSF12A,VCL	334 (19)
MYD88		other	Activated	2.955	1.74E-05	ACPP,ACSL1,C3,CD200R1,CD44,CSF2,HIF1A,IKBKE,INHBA,INPP5D,ITGAX,ITGB7,MCM2,MKI67,MMP14,MMP2,MMP9,MYC,NOD2,NOS3,RELB,SERPINE1,SPP1,TFEC,TIMP1,VCAM1	326 (14)
HDAC1		transcription regulator		-0.508	1.74E-05	ABCB1,CCND2,CD44,CDK1,COL9A1,CSF1R,FABP1,FAS,FLT1,FOXM1,ITGAD,MCM10,MMP9,MYC,MYO1F,PFKFB3,RELB,RGS10,RRM2,SLC12A5,SLC8A1,SOX9,SPP1,TAGLN,TOP2A,UHRF1	328 (22)
FBN1	2.394	other	Inhibited	-2.200	1.81E-05	COL4A2,COL6A3,FBN1,INHBA,MMP2,MMP9,SERPINE1	329 (18)
thioctic acid		chemical drug		-1.071	1.83E-05	CAT,MITF,MMP2,MMP9,MYC,NQO1,PARK7,SOD1,TIMP2,UCP2,VCAM1	352 (17)
JUNB		transcription regulator		0.765	2.06E-05	APOC3,C3,CAV1,CDC20,CLU,COL1A1,CSF2,FN1,INHBA,MMP2,MMP9,PAK3,RELB,SERPINE1,SFTPD,SLC8A1,TIMP1	324 (19)
IRS1		enzyme			2.06E-05	ATP5A1,BUB1,COL4A1,COL4A2,COL6A1,COL6A3,FMO1,G6PC,GLRB,MMP14,MYBL2,MYC,PHB,RHOU,SPP1,TGFBI,UCP2	372 (22)
mibolerone		chemical drug		-0.679	2.17E-05	ACSL1,CCDC80,CDK1,CLEC11A,CLU,COL1A1,COL6A3,ERP29,FOSL2,KLK1,LRG1,MME,MYC,PGK1,SHANK1,TGFBI,TOP2A,UCP2
PDGFB		growth factor		1.918	2.19E-05	ACTA2,ADAMTS7,CNN1,COL1A1,FN1,HDAC7,MMP2,MMP9,MYC,SPP1,TIMP1	309 (20)
Akt		group		1.953	2.22E-05	A2M,ATP5A1,BCL2A1,BRCA1,CCND2,CD44,CSF2,FAS,FN1,FOXM1,GLI1,HIF1A,MMP14,MMP2,MMP9,MYC,NDUFV1,NOX4,RDH10,RRM2,SERPINE1,SLC8A1,SPP1,THBS2,VCAM1	263 (15)
RHOA		enzyme	Activated	2.068	2.24E-05	ACTA2,ANLN,COL1A1,ECT2,FN1,MMP14,MMP9,NOS3,PPARA,PRLR,SOX9,TAGLN,VCAM1	309 (20)
sulforafan		chemical drug	Inhibited	-2.071	2.29E-05	ABCB1,CD44,CDC25B,CRYZ,ENTPD5,FAS,GCLM,GSTA3,HIF1A,MMP9,NQO1,PML,PTPRC,SOD1,TXNRD1,UGT1A6,VCAM1	309 (15)
ANGPT2		growth factor		1.841	2.40E-05	C1R,CAT,COL1A1,DNASE1,EDN1,FAS,FKBP10,FN1,HIF1A,HSPD1,MFGE8,MMP2,MMP9,NOS3,NOX4,RDH10,SERPINE1,SERPING1,SOD1,THBS2,TNFRSF12A,VCAM1	283 (18)
IL1A		cytokine	Activated	3.783	2.43E-05	ADAMTS1,ADAMTS5,ALDH1A3,BIRC3,CD44,CSF1,CSF2,FAS,HSPG2,INHBA,ITGA5,KITLG,LDHA,LIF,MMP14,MMP2,MMP9,MYC,RHCG,SERPINE1,SPP1,TNFRSF11B,TOX3,VCAM1	388 (17)
tyrphostin AG 1478		chemical - kinase inhibitor		-0.613	2.49E-05	CAV1,CSF2,EDN1,EGF,FAP,FBN1,HIF1A,MME,MMP2,MMP9,RUNX1,VCAM1	301 (18)
PTH1R		g-protein coupled receptor		1.869	2.55E-05	CDC25B,CDK1,COL1A1,CSF1,CSF1R,SPP1,TNFRSF11B	242 (14)
tetrachlorodibenzodioxin		chemical toxicant		-0.182	2.65E-05	ABCB1,ACTN1,ADIPOR2,AKR1A1,ASNS,BCAT1,CALB1,CCL21,CES1,COL6A1,E2F8,EDN1,EGF,EMP3,FAS,GHITM,HDAC7,ITGA5,ITGAX,ITGB7,LRP2,MDFI,MMP14,MYC,MYH11,NQO1,PCSK1,S100A4,SERPINE1,SLC16A10,SLC40A1,SLCO2B1,SOD1,UGT1A6	322 (18)
alitretinoin		chemical drug		-1.921	2.67E-05	ABCC3,ACADM,APOA2,APOC3,BCL2A1,CALB1,CD1A,FABP1,FN1,GK,MKI67,MMP11,MMP9,PPARA,PTGIS,RUNX3,SPP1,STRA6,UBA7	260 (18)
VHL		transcription regulator		0.093	2.83E-05	ADGRG1,CAV1,CDCP1,CNN1,EGLN3,FN1,GBE1,GLO1,HIF1A,ITGA5,MMP14,NOX4,PFKFB3,RUNX1,SLC40A1,TAGLN,TRAF1	338 (22)
GCK		kinase		1.709	2.83E-05	ACADM,ATP5A1,ATP5G1,CCND2,ECHS1,G6PC,HADH,TAT	224 (13)
eplerenone		chemical drug		-1.285	2.83E-05	EDN1,FN1,MMP2,NOS3,NOX4,SERPINE1,SPP1,VCAM1	346 (15)
ITGB3		transmembrane receptor		1.405	2.91E-05	CDK1,COL1A1,CSF1,FN1,ITGA5,MMP14,MMP2,MMP9,NDUFV1,RUNX1,SERPINE1,TIMP1	269 (18)
SPDEF		transcription regulator	Inhibited	-3.317	2.91E-05	BIRC3,CDH11,COL16A1,COL1A1,COL4A1,COL4A2,COL5A2,COL6A1,COL6A3,HIF1A,ITGA5,SERPINE1	122 (7)
benzyloxycarbonyl-Leu-Leu-Leu aldehyde		chemical - protease inhibitor		-0.202	2.96E-05	AK2,APOA2,BIRC3,BUB1B,CAT,CCND2,CCT2,CLIC1,CLU,DOCK2,FAS,FOXM1,HIF1A,HSPA9,HSPD1,ITPR3,MCM10,MITF,MMP11,MMP2,MMP9,MYC,NOX4,NQO1,PPARA,PRLR,SOD1,TIMP1,VCAM1	311 (16)
DYSF		other			2.97E-05	ANXA2,CD55,CORO1C,FCGR2B,FN1,LCP1,LGALS3,LYZ,MPEG1,S100A13,S100A4,TIMP1,UGT1A6
sirolimus		chemical drug		-0.512	2.99E-05	ACADM,ACTA2,ASNS,ATP2B4,ATP5G1,BCL2A1,CCND2,CLIC1,COL1A1,CSF1,FAS,FN1,GPD1,HIF1A,HSPD1,IDI1,IL4R,LDHA,MAP1LC3B,MMP14,MMP2,MMP9,MYC,MYH11,NOS3,PDHA1,PGK1,PML,S100A4,SERPINE1,SLC12A5,SOD1,TIMP1,TNFRSF11B,TOP2A,UCK2,UCP2,VCAM1	335 (18)
ethionine		chemical toxicant	Activated	3.000	3.17E-05	CD44,CLU,LGALS3,MYC,SLC34A2,SPP1,TES,TIMP1,TNFRSF12A
discodermolide		chemical drug			3.17E-05	BRCA1,CDC20,CDK1,ESPL1,GADD45A,KIF11,PKMYT1,PLK4,TOP2A	253 (7)
Pkc(s)		group	Activated	2.007	3.32E-05	ACAT1,ACO1,CACNA1C,CD55,CLDN1,EDN1,FAS,FGFBP1,FN1,GADD45A,HIF1A,ITGA5,KRT8,MMP2,MMP9,NOX4,NQO1,PER2,PPARA,PTPRE,SERPINE1,SPP1,VCAM1	284 (17)
NT5E		phosphatase		-1.342	3.42E-05	COL1A1,IL13RA1,MKI67,SERPINE1,SPP1,TIMP1
AQP1	-1.780	transporter		-1.590	3.42E-05	AK2,ALDOB,CES1,MATN2,MIOX,PGK1
ALDH2	-1.976	enzyme		1.890	3.53E-05	CTH,GCLM,GSS,GSTA3,SHMT1,SHMT2,SLC1A4
POR		enzyme		0.216	3.54E-05	ABCC3,ACADL,ACSL1,ASNS,C11orf54,CHMP4C,CLDN3,CYP8B1,EHHADH,ENTPD5,FADS2,FDFT1,GSTA3,HIF1A,HLF,IDI1,INSIG1,PFKFB3,RETSAT,TMEM176A,TMIGD1
Nr1h		group		-0.158	3.55E-05	ACADL,Apoc1,C3,CAV1,CCND2,CSF1,CSF2,EDN1,FLT1,G6PC,NOS3,PML,RGN,RUNX3,SBNO2,SLC8A1,SP110,TAP1	341 (17)
NFYB		transcription regulator			3.57E-05	ACTA2,ARHGAP11A,ATP5B,CACNA2D3,CAV1,CDCA8,CDK1,CHPT1,COL1A1,DPP10,FAS,FLRT2,GABRA4,GADD45A,LRP2,MSRA,NAALADL2,PAQR5,RRM2,S100A4,SLC8A2,SYNJ2,TMBIM6,TOP2A,TTC39B,TYW1,UHRF1
TIMP1	4.819	cytokine		1.414	3.68E-05	A4GALT,CD44,FLT1,MME,MMP2,MMP9,ST14,TIMP2	293 (20)
oleic acid		chemical - endogenous mammalian		-1.306	3.75E-05	ACADL,ACADM,ACSL1,ALOX5,CLU,EDN1,FABP1,G6PC,GADD45A,NOS3,NR1H3,PPARA,SERPINE1,UCP2,VCAM1	361 (17)
poly rI:rC-RNA		biologic drug	Activated	3.572	3.88E-05	AFAP1,ASB13,BIRC3,C3,CD33,CD44,CSF2,DUSP5,EDN1,ELF3,FAS,FCGR2B,FN1,IDO1,IL4R,IRF5,ITGA5,ITGAX,LIF,LIMK1,LYZ,MMP2,MMP9,MYC,OAS3,PCK2,RELB,SERPING1,SFTPD,SFXN2,SLC40A1,ST6GAL1,TAP1,TFPI2,TNFRSF11B,TRAF1,VCAM1	304 (12)
YAP1		transcription regulator	Activated	2.433	3.93E-05	ACTA2,ANLN,CDK1,DIAPH3,EDN1,FN1,FOXM1,MYC,NEK2,SOX9,TAGLN,UHRF1	199 (16)
valsartan		chemical drug		-1.877	3.94E-05	AQP1,COL1A1,EDN1,EGF,FN1,MMP2,SERPINE1,SPP1,TIMP1	277 (18)
genistein		chemical drug		-0.807	4.11E-05	A2M,ACPP,AKR1C3,ALOX5,AP1S2,C3,CAT,CD44,CDK1,CLU,COL1A1,FCGR2B,FERMT3,GALNS,GLI1,HIF1A,LBP,LGMN,MMP2,MMP9,MYC,NOS3,NR1H3,PRLR,RRAGC,SERPINE1,SH2B2,SHBG,SLC11A1,SLC22A6,SLC4A4,SPP1,TNFRSF11B,TPP1,VCAM1	365 (21)
CEBPD		transcription regulator		0.615	4.16E-05	ALOX5AP,APOC3,ASNS,BCL2A1,BRCA1,C3,CLU,CSF1R,IKBKE,ITGAX,MITF,MYC,SFTPD,SLC5A12	214 (7)
PRKCA		kinase		0.396	4.20E-05	CAV1,CD55,COL1A1,CSF2,FN1,INSIG1,MMP9,MYC,NQO1,PML,RHOBTB3,RUNX1,SERPINE1,SP100,VCAM1	291 (20)
tamoxifen		chemical drug		-0.675	4.30E-05	ABCC11,AQP1,BRCA1,C3,CAT,CAV1,CCDC80,CDH11,CLU,CRYZ,ETV4,FABP1,FADS2,FNDC4,LIF,MKI67,MYC,NOS3,PCP4,PPARA,SCUBE2,SOX9,SPP1,TAGLN,UCP2,WIPI1	389 (22)
Igm		complex		-1.110	4.31E-05	BCL2A1,CCND2,CD44,FAS,FCGR2B,GPSM1,MYC,SAMSN1,TNFRSF14,TRAF1,TRAF5	307 (20)
Y 27632		chemical drug	Inhibited	-2.301	4.31E-05	ACTA2,CD44,MMP2,MMP9,MYC,MYH11,MYOCD,SERPINE1,SOX9,TAGLN,VCAM1	332 (18)
paclitaxel		chemical drug		0.378	4.33E-05	ABCB1,ABCB10,ACTA2,BIRC3,CACNB3,CAV1,CD44,CDC20,CLU,CSF2,DUSP5,EMP1,FAS,FLNA,HIF1A,ITGA5,KCNN4,LCP1,MMP9,MYC,OSMR,RAC2,RFTN1,SLC12A2,TESK2,TFPI2,TRAF1,UHRF1	294 (14)
thapsigargin		chemical toxicant		-0.127	4.42E-05	ABCB1,ADCY1,ADIPOR2,ASNS,BIRC3,CAV1,CLU,COL1A1,EDN1,FN1,GADD45A,HIF1A,HSPA9,MMP9,MYC,PCK2,RETSAT,UBXN4,VCAM1,VCL	297 (17)
TREM1		transmembrane receptor		1.951	4.54E-05	ASNS,CD1A,CDK1,CSF1,CSF2,EDN1,GCLM,GPRC5A,GREM1,IDO1,INHBA,ITGAX,LIF,MMP19,NOD2,PLAC8,RHOBTB3,RHOU,RRAD,SPP1,SYNJ2,TFPI2	338 (16)
valproic acid		chemical drug		-0.771	4.66E-05	ABHD5,ADCY1,AKR1C3,ATAD2,ATP2B4,BAG2,CAT,CCND2,CD1A,CD44,CHPT1,COLQ,CROT,CRYL1,DPP10,EDN1,EHHADH,FABP1,FAS,FDFT1,GNAI2,H6PD,HIF1A,IDI1,NOS3,OSBPL5,RHOBTB3,ROR1,RUNX3,S100A4,SERPINE1,SLC7A8,SPP1,TES,THRB,TMEM164,TOP2A,TTC39A	372 (19)
ZMYND10		other		1.000	4.73E-05	MMP14,MMP19,MMP2,MMP9
SF1		transcription regulator		-0.061	4.73E-05	ACTA2,CNN1,COL1A1,FN1
carboxymethylflavin		chemical - endogenous mammalian		-1.000	4.73E-05	GLI1,MMP2,MMP9,TIMP1	115 (6)
formylmethylflavin		chemical - endogenous non-mammalian		-1.000	4.73E-05	GLI1,MMP2,MMP9,TIMP1	115 (6)
lumichrome		chemical - endogenous non-mammalian		-1.000	4.73E-05	GLI1,MMP2,MMP9,TIMP1	115 (6)
miR-29b-3p (and other miRNAs w/seed AGCACCA)		mature microrna	Inhibited	-2.562	5.06E-05	CD276,COL15A1,COL1A1,COL4A1,COL4A2,COL5A2,FBN1,INSIG1,LOXL2,MYBL2,TRIM9
chenodeoxycholic acid		chemical - endogenous mammalian		-0.588	5.08E-05	ABCC3,CAV1,COL1A1,CYP8B1,FBP1,G6PC,KNG1,LRP2,MMP9,PCK2,PPARA,SLC51B,TXNRD1	362 (22)
AG490		chemical - kinase inhibitor		-1.359	5.08E-05	A2M,ACAT1,ACTA2,AKR1C3,BIRC3,EDN1,MMP9,MYC,MYH11,NOS3,SPP1,TAGLN,TIMP1	284 (19)
FOXA1		transcription regulator		-1.775	5.18E-05	ACTA2,ACTG2,ALDH6A1,ATP5J,CNN1,ELK3,G6PC,MYC,MYH11,MYOCD,PPARA,SLC12A2,SOD1,SOX9,TAGLN,TAT,TNFRSF12A	363 (18)
wortmannin		chemical - kinase inhibitor	Inhibited	-3.342	5.73E-05	ACTA2,CCND2,CD44,COL1A1,CSF1,CXCL16,DSG1,E2F3,FN1,G6PC,GPD1,HIF1A,MMP14,MMP2,MMP9,MYC,MYH11,NOS3,SAMSN1,SERPINE1,VCAM1	312 (19)
sphingosine-1-phosphate		chemical - endogenous mammalian		1.626	5.78E-05	ANXA2,CD44,FAS,FN1,HIF1A,MMP14,MMP9,NOS3,SERPINE1,TAGLN,TIMP1,TNFRSF11B,VCAM1	316 (18)
AMPK		complex		-0.412	5.87E-05	CAT,CCND2,CLDN1,G6PC,HIF1A,LITAF,MMP9,MT-ATP6,MT-CO2,MT-CYB,NOX4,PFKFB3,SDHA,SERPINE1,UCP2	335 (20)
ursodeoxycholic acid		chemical - endogenous mammalian		1.555	5.91E-05	ABCB1,ABCC3,COL1A1,COL4A1,ELF3,GCLM,GLI1,LGALS3,SLC5A2,SPP1,TIMP1	213 (14)
TSC2		other	Inhibited	-2.882	5.96E-05	A2M,ANXA2,CCND2,EMP3,FAM129A,GSN,HIF1A,LGALS3,PHLPP2,S100A6,TAGLN,TMEM176A,TMEM176B,UCP2	239 (12)
IL2		cytokine	Activated	3.472	5.99E-05	BIRC3,C3,CCND2,CD44,CSF1,CSF1R,CSF2,DLST,DUSP5,EDN1,EMP1,FAS,FCER1G,GPSM1,HSPD1,IDI1,IDO1,IL4R,ITGB7,ITM2B,LCK,LIF,MAP2K6,MLLT3,MME,MMP2,MMP9,MYC,PHB,PTPRC,RFTN1,S100A4,SPP1,TIMP1,TNFRSF11B,TNFRSF12A,TNFRSF1A,TNFRSF1B,TRAF1,TRAF5,UCK2	267 (14)
tempol		chemical drug	Inhibited	-2.630	5.99E-05	CAT,MMP9,NOS3,RRAD,SERPINE1,SPP1,UCP2,VCAM1	298 (20)
SPARC		other	Inhibited	-2.433	6.54E-05	AKR1C3,BRCA1,CLDN1,COL1A1,CYP8B1,FN1,GPD1,LOXL4,MMP2,PER2,POLE,SERPINE1,SLC34A2,SOX9,SYDE2	286 (18)
Mek		group	Activated	2.374	7.08E-05	ACAT1,CCND2,CDCP1,CLU,CSF1R,DUSP5,ETV4,FGFBP1,MMP14,MMP9,MYC,NOX4,NR1H3,PLCD1,RETSAT,RUNX1,SERPINE1,ST6GAL1,TOP2A	327 (17)
BARX2		transcription regulator	Activated	2.412	7.36E-05	ACTA2,ANLN,FLNA,HSPA9,MMP9,TIMP1	33 (3)
PIAS1		transcription regulator		1.390	7.54E-05	ACTA2,CDK1,GADD45A,MYH11,NOS3,RRAD,SLC51B,TAGLN	304 (14)
aldosterone		chemical - endogenous mammalian		1.641	7.55E-05	ADAMTS1,CACNA1G,COL1A1,EDN1,FLT1,FN1,KCNMB1,MLLT3,MMP2,SCNN1G,SERPINE1,SLC12A2,SPP1,TAT,VCAM1,WNK1	240 (16)
TMBIM1		other			7.90E-05	FAS,MMP2,MMP9	115 (6)
LPXN		transcription regulator			7.90E-05	ACTA2,MYH11,TAGLN	216 (7)
riociguat		chemical drug			7.90E-05	SERPINE1,SPP1,TIMP1	131 (7)
MYH11	4.831	other			7.90E-05	ACTA2,CNN1,MYH11
Yap1		transcription regulator			7.90E-05	MYH11,MYOCD,TAGLN	30 (3)
CCL2		cytokine		0.608	7.93E-05	ACTA2,EGLN3,INHBA,ITGA5,MKI67,MMP2,MMP9,SERPINE1,SLC11A1,SLC40A1,TIMP1,VCAM1	260 (18)
Collagen type I		complex	Activated	2.157	8.00E-05	ACTA2,COL1A1,CSF2,FN1,MMP14,MMP2,MMP9,MYC,NOS3,SI,TIMP2	243 (20)
halofuginone		chemical drug	Inhibited	-2.425	8.30E-05	CD44,CD55,COL1A1,EMP1,FBN1,GATM,GOT1,MIOX,MMP2,MMP9,PRLR,PTGFRN,PTK2B,SPP1,TAGLN,TIMP1,TIMP2	299 (20)
IGF2		growth factor		0.988	8.36E-05	APOA2,CDK1,FN1,GADD45A,GNAI2,HIF1A,ITGA5,MCM2,MMP11,MYBL2,MYC,RRM2,SERPINE1,SPP1,TAT,TGFBI,THBS2,TRAIP,UHRF1	305 (18)
NRG1		other	Activated	3.298	8.53E-05	ACAT1,ACTN1,BDH2,BRCA1,CAV1,CCND2,COL1A1,COL6A3,EDN1,ELF3,FN1,HIF1A,IDI1,IMMT,MMP9,MYC,NDUFS1,PTRF,RUNX1,SDHA,SHBG,VCL,ZFP36L2	325 (18)
FOXF2		transcription regulator	Inhibited	-2.236	8.90E-05	ACTA2,ACTG2,MYH11,MYOCD,TAGLN	194 (7)
STAT5B		transcription regulator		0.775	9.08E-05	A2M,AKR1C3,BIRC3,CCND2,CD276,CUX2,FAS,FBLN1,FOSL2,GADD45A,GPD1,MYC,PRLR,SH3RF3,SLC34A2,TNFRSF14,TNFRSF1A,TOX,TRAF1	302 (13)
BCL6		transcription regulator		-0.885	9.10E-05	A2M,BCL2A1,CCND2,CD44,COL1A1,FAS,GADD45A,GLI1,IL13RA1,IL4R,KLK1,LITAF,MITF,MYC,SERPINE1,SOX9,TNFRSF14	319 (18)
RABL6		other	Activated	3.317	9.26E-05	ABAT,BUB1,BUB1B,MCM10,MCM2,MELK,MYC,NEK2,TOP2A,TPX2,UBE2C	251 (7)
bisindolylmaleimide I		chemical - kinase inhibitor	Inhibited	-3.695	9.39E-05	BCL2A1,BIRC3,CCND2,CD44,CD55,CLDN1,CLU,E2F3,FN1,MMP2,MMP9,SAMSN1,SERPINE1,TRAF1	264 (16)
E2F4		transcription regulator			9.78E-05	ANLN,BRCA1,CDK1,CENPA,E2F3,E2F8,ECT2,FAS,FDFT1,FOXM1,KIF22,KIF4A,MCM10,MKI67,MYBL2,MYC,NEK2,RRM2,SERPINE1,TOP2A,TPX2,UBE2C,UHRF1
IL13		cytokine	Activated	3.533	9.88E-05	ACSL1,ALOX5AP,BCL2A1,C3,CD1A,CD44,COL1A1,FADS2,FAS,FCGR2B,GNAI2,GSN,IDO1,IL13RA1,KITLG,MATK,MCUR1,MMP14,MMP2,MMP9,NCAPH,RFTN1,SAMSN1,SERPINE1,SLC8A1,SPP1,TFEC,TIMP1,TIMP2,TNFRSF11B,TNFRSF1A,TNFRSF1B,VCAM1	292 (14)
diphenyleneiodonium		chemical reagent	Inhibited	-2.559	1.03E-04	ACTA2,COL1A1,FN1,HIF1A,MMP9,NOX4,SERPINE1,THBS2,TIMP1,UCP2	293 (19)
vitamin K2		chemical drug		1.698	1.04E-04	ABCB1,COL6A1,CSF1,MATN2,SPP1,TNFRSF11B	145 (3)
PRL		cytokine	Activated	2.513	1.05E-04	A2M,AKR1C3,ANXA2,CAV1,CLDN3,CLU,COL1A1,EGF,FN1,GPSM1,HSPD1,MFGE8,MME,MMP14,MYC,NOS3,OAS3,PLCD1,PRLR,SOD1,SP100,SP110,SPP1,TIMP1,TIMP2,TRIM14	356 (21)
HAS2		enzyme		0.849	1.07E-04	ACTA2,CD44,MMP9,TIMP1	235 (13)
OCLN		other		-1.192	1.07E-04	CLDN1,MMP14,MMP2,MMP9	158 (7)
MED28		other		-1.957	1.07E-04	ACTA2,ACTG2,MYH11,TAGLN
MAPK14		kinase		1.484	1.07E-04	ACTA2,CAT,COL1A1,FAS,FGFBP1,FLT1,FN1,FOSL2,G6PC,GADD45A,KITLG,MAP2K6,MMP9,MYH11,SOD1,TAGLN,TIMP1,TIMP2,TOP2A	352 (19)
FOS		transcription regulator	Activated	2.327	1.10E-04	A2M,ABCB1,AKR1C3,ALDH1A3,CAT,CD44,CLU,COBLL1,COL16A1,COL1A1,COL6A1,CTH,CXCL16,CYP2J2,EDN1,FBLIM1,FBN1,FLRT2,FN1,G6PC,HTATIP2,KCNN4,KITLG,KRT8,LGALS3,MMP2,MMP9,MYC,NQO1,RGMA,RUNX1,SELENBP1,SERPINE1,SFTPD,SIRPA,SPP1,STX11,TGFBI,TIMP1,TNFRSF11B,TPP1,VCAM1	299 (18)
choline fenofibrate		chemical drug		-1.900	1.10E-04	ACSL1,APOA2,APOC3,CAV1,HIF1A,PPARA,SERPINE1	438 (23)
CSF3		cytokine		1.844	1.16E-04	BIRC3,CCND2,CD300LF,CD44,EDN1,GADD45A,HSPD1,KITLG,LBP,LYZ,MMP2,MMP9,MYC,NOS3,PLCB2,PRKCB,TNFRSF1A,TNFRSF1B,VCAM1	348 (17)
NEDD9		other		1.414	1.17E-04	ALOX5,ELF3,FABP1,LRP1,MMP9,PGK1,PLAC8,SERPINE1	329 (17)
XDH		enzyme		0.146	1.17E-04	ACTA2,HIF1A,MMP14,MMP2,PPARA,SERPINE1,SPP1,TIMP2	245 (16)
PROC		peptidase		0.051	1.26E-04	BCL2A1,CLU,F2,F5,MMP2,MMP9,NOS3,SERPINE1,VCAM1	333 (16)
MAPK1		kinase		-1.969	1.29E-04	ACO1,ARHGAP11A,C1S,CAV1,CRYL1,EGLN3,EMP1,ERP29,FES,FN1,GNG2,LGALS3,LIF,MAPK13,MITF,MMP2,MMP28,MMP9,OAS3,PML,SP100,SP110,SPP1,TAP1,TM4SF5,TNFRSF1B,TRANK1,TRIM14,UBE2C,WIPF1	350 (22)
P38 MAPK		group	Activated	3.216	1.29E-04	BCL2A1,CAV1,CCND2,CD44,CD55,CSF2,DGKA,EDN1,FAS,FLNA,FN1,HIF1A,INHBA,MITF,MMP2,MMP9,MT-CO2,MYC,MYH11,NOS3,PML,RRAD,RUNX1,SEPT4,SERPINE1,SLC8A1,TIMP1,TIMP2,TNFRSF1A,TOP2A,VCAM1	339 (18)
IL10		cytokine		0.262	1.29E-04	ACTA2,ALOX5AP,BCL2A1,CCND2,CD1A,CD44,CD55,COL1A1,CSF1,CSF1R,CSF2,FAS,FCER1G,FCGR2B,FLRT2,HTATIP2,IDO1,IL4R,INPP5D,ITGB7,KITLG,LIF,MMP2,MMP9,NOD2,NOS3,TAP1,TIMP1,TNFRSF1A,TNFRSF1B,VCAM1	295 (16)
MYOCD	3.382	transcription regulator		1.623	1.33E-04	ACTA2,CACNA1C,CNN1,COL1A1,ECM2,FAP,FN1,KCNMB1,MYH11,MYLK,S100A4,TAGLN	54 (5)
CD38		enzyme		1.405	1.34E-04	ANXA2,ASNS,CCND2,CD44,EGLN3,GBE1,GCAT,GLIPR2,HEPACAM2,ITGB7,LGALS3,NEK2,PCP4,S100A4,S100A6,UCK2,UPB1,VCAM1	176 (7)
phosphate		chemical - endogenous mammalian		1.049	1.34E-04	A2M,ACADSB,ACAT1,ADAMTS2,EMILIN1,LDHA,PCCA,SLC34A1,SLC34A2,SPP1,TIMP1,ZFHX3,ZFP36L2
diethylstilbestrol		chemical drug		1.617	1.35E-04	BCAT1,C3,CD55,CLU,DCLK1,EGF,EMP1,FAS,FGFBP1,FMO1,GADD45A,GREM1,INHBA,ITIH4,KIF4A,MFGE8,NPDC1,RIDA,RUNX1,S100A6,SLC6A20,WFDC2	157 (7)
EGF	-4.310	growth factor	Activated	3.030	1.35E-04	ACTN1,BRCA1,CAV1,CCND2,CD44,CDH11,CDK1,CLDN3,CLU,COL1A1,CSF1R,CXCL14,DUSP5,E2F3,EDN1,ELF3,FLT1,FN1,GADD45A,HIF1A,IDI1,INHBA,LDHA,MMP2,MMP9,MT-CO2,MYC,RRM2,RUNX1,S100A4,SERPINE1,SPP1,TFPI2,TIMP1,TM4SF5,TNFRSF12A,VCAM1,VCL,ZFP36L2	369 (19)
CSF1	2.826	cytokine	Activated	3.009	1.35E-04	CCND2,CD1A,CSF1,CSF1R,DUSP5,FAS,FCER1G,FN1,IKBKE,IRF5,ITGA5,MMP9,MYC,PTPRC,RUNX1,TNFRSF1A,TNFRSF1B,TRAIP,VCAM1	336 (18)
amiodarone		chemical drug		-1.134	1.43E-04	AK4,FABP1,FADS2,HSPD1,PPARA,SLCO2B1,TAGLN,WIPI1	236 (9)
prostaglandin E2		chemical - endogenous mammalian		1.145	1.46E-04	ACTA2,ADAMTS1,ANXA2,BIRC3,BRCA1,CD44,CD55,COL1A1,CSF1,FAS,FBXO31,FLT1,FN1,FOSL2,HIF1A,IDO1,ITGA5,MITF,MMP14,MMP19,MMP2,MMP9,MYC,NR1H3,RIN1,TNFRSF11B,UCP2	291 (17)
CBX5		transcription regulator		-0.258	1.48E-04	ABCB1,AKR1C3,C15orf48,CEMIP,CYP2J2,FGFBP1,KRT80,PCP4,QPCT,SELENBP1,SH3GL2,SLC2A10,SLC7A8,TGFBI,TSPAN13
HNF1B		transcription regulator		-0.517	1.48E-04	ACTN1,ALDOB,CD44,CDK1,CLDN1,COL5A2,FBLIM1,FN1,MMP2,NID2,PTGIS,S100A4,S100A6,SULF1,TM4SF4
E. coli B4 lipopolysaccharide		chemical toxicant	Activated	2.370	1.50E-04	ADAMTS5,AQP1,ARHGAP30,B3GNT5,C5,CENPA,CLDN1,CSF2,CYP8B1,F5,FAS,FBLIM1,FCER1G,INPP5D,LCP1,PPARA,PTPRC,RELB,RHBDF2,SAMSN1,TAP1,TNFRSF1A,TNFRSF1B,TRAF5,UHRF1,VCAM1	331 (15)
NR3C1		ligand-dependent nuclear receptor		-1.213	1.51E-04	A2M,ACAT1,ACTN1,ALOX5AP,APOA2,AQP1,ARRB2,BAG2,BIRC3,BRCA1,C1R,CACNA2D3,CAT,CAV1,CORO1C,CORO2A,CSF2,EDN1,EMP1,FCER1G,FN1,G6PC,GADD45A,H6PD,INHBA,LIF,MMP9,MYC,NOD2,NOS3,NR1I3,PPARA,PRKCB,PRLR,PTK2B,RBMS2,RELT,RRAGC,SERPINE1,SPP1,TAT,TNFRSF11B,TNFRSF12A,TNFRSF1A,TNFRSF1B,TRAF1,TRAF5,VCAM1,WDR37	345 (15)
WT1		transcription regulator	Activated	2.057	1.66E-04	AHCY,ASNS,BCL2A1,CLIC1,COL4A1,CSF1,CSF1R,FDFT1,HSPG2,IDI1,ITM2B,LGALS3,LRP1,MMP14,MMP2,MMP9,MYC,PCK2,SERPINE1,SLC15A2,SOX9,ST6GAL1,TYROBP	242 (11)
estrogen receptor		group		-1.003	1.66E-04	C3,CALB1,CAV1,CCND2,CD44,CDH11,CLDN3,COL4A1,COL4A2,COL6A1,EDN1,FN1,KRT18,KRT8,LOXL2,MMP14,MMP9,MT-CO2,MYC,PRLR,SERPINE1,TIMP1,TIMP2	385 (18)
ENG		transmembrane receptor		-1.159	1.74E-04	ACTA2,FN1,ITGA5,MMP19,MYC,NOS3,RAC2,SERPINE1	292 (18)
hydrocortisone		chemical - endogenous mammalian		-1.092	1.75E-04	ACO1,BRCA1,CCND2,CDH11,CDK1,ERP29,FAS,FN1,H6PD,HSPD1,INHBA,NR1I3,PRLR,SERPINE1,TAT,TNFRSF11B	357 (14)
hyaluronic acid		chemical - endogenous mammalian		-0.123	1.77E-04	ABCB1,CD44,CSF1R,FN1,IRF5,MMP2,MMP9,PTPRC,SERPINE1,SOX9,SPP1,TIMP1,TIMP2,VCAM1	297 (16)
nitroprusside		chemical drug		0.139	1.78E-04	ACTN1,CAT,CAV1,FAS,FLT1,G6PC,MYC,SLC1A4,TNFRSF11B	350 (19)
KMT2D		transcription regulator		-1.049	1.84E-04	ACADM,ADGRG1,BAG2,CA4,CD55,FAH,GK5,LCK,NAALADL2,Nmnat3,OXR1,POLE,PTGR2,RANGRF,SORD,SYDE2,TOX3,TRPV2,Zfp945
bromobenzene		chemical toxicant		0.113	1.84E-04	ABCC3,BHMT,EGF,FDFT1,FMO1,GADD45A,GOT1,MYC,NQO1,OXCT1,TIMP1
pioglitazone		chemical drug		-1.609	1.85E-04	ABCB10,ACTA2,ADIPOR2,APOA2,APOC3,AQP1,BRCA1,CAT,CAV1,FBP1,FN1,MMP9,PRLR,SCNN1G,SERPINE1,TNFRSF1A,TNFRSF1B,UCP2	371 (22)
FOLR1		transporter			1.87E-04	AP1S2,ASPA,ATP6V1B2,BIRC3,CAT,CAV1,CD9,LYZ,OSBPL1A,PRLR,S100A4,SLC15A2,SORD
acetaldehyde		chemical - endogenous mammalian	Activated	2.401	1.93E-04	COL1A1,MMP2,MYC,PPARA,SMOX,TIMP1	359 (20)
PDGFC		growth factor		1.501	1.93E-04	ACTA2,COL4A2,FLT1,MYC,TIMP1,TIMP2	241 (10)
MAT1A		enzyme		-1.571	1.93E-04	ACADL,FAS,KRT18,PHB,PRDX6,SOD1
GATA6		transcription regulator		1.482	1.98E-04	ABCB1,ACO1,ACTA2,ASPA,C1R,CAV1,COL4A1,COL4A2,CRYL1,DLD,DLST,EDN1,LAMA1,MYH11,MYLK,NOS3,PGK1,SUCLA2,TAGLN	222 (7)
LGALS1		other		1.833	2.09E-04	ACTA2,CCND2,CXCL16,FN1,GLI1,LGALS3,MMP2,MMP9,SERPINE1	317 (21)
WISP2	5.410	growth factor		-0.513	2.09E-04	ACTA2,CD44,CLDN1,FN1,HIF1A,ITGA5,KRT18,KRT8,SERPINE1	231 (13)
N1,N11-diethylnorspermine		chemical drug	Activated	2.200	2.09E-04	MT-ND3,MT-ND4,MT-ND4L,MT-ND6,SMOX
LTB4R		g-protein coupled receptor		0.351	2.09E-04	ALOX5,EGF,FLT1,MMP2,MMP9	149 (7)
COL9A1	3.493	other		-1.231	2.09E-04	FN1,HSPG2,MFGE8,TGFBI,THBS4
HNF4α dimer		complex	Inhibited	-2.213	2.09E-04	ALDOB,CYP8B1,FABP1,FBP1,PCK2
HDAC6		transcription regulator		1.254	2.11E-04	ADAMTS1,COL1A1,HIF1A,MYC,SERPINE1,TAGLN,TGFB1I1,TGFBI	366 (23)
SPI1		transcription regulator		1.472	2.12E-04	CCND2,CDK1,CSF1,CSF1R,FCER1G,FCGR2B,FES,HDAC7,IKZF1,ITGA5,KLK1,LYZ,MME,MMP2,MYC,PML,PTPRC,RUNX3,SPP1,TFEC,TNFRSF14	367 (19)
ADCYAP1		other		-1.007	2.14E-04	ACAT1,ACTN1,AMACR,BAG2,CACNA2D3,COL5A2,DCDC2,GCLM,GLI1,KCNN4,KRT8,LAMA1,MCM2,MME,MYC,NQO1,PRDX6,SH2B2,SLC6A20,TGFBI,TXNRD1,UCP2,UGT1A6	311 (15)
PML	2.121	transcription regulator	Activated	2.731	2.16E-04	ACADL,ACADM,ACADS,AKR1A1,CAT,FABP1,FAS,GADD45A,GCLM,LYZ,NQO1,TAP1,TRIO,TXNRD1,UCP2	313 (20)
vorinostat		chemical drug		-1.772	2.16E-04	ABCC11,ADAMTS1,ATP2B4,BIRC3,CDK1,CLU,EDN1,FAS,HDAC7,MFGE8,MKI67,MMP2,MMP9,MYBL2,MYC,TNFRSF1A,TOP2A,TRAF1	321 (21)
Sn50 peptide		chemical toxicant	Inhibited	-2.470	2.18E-04	BCL2A1,BIRC3,FAS,GNAI2,MMP2,MMP9,MYC,SERPINE1,SLC8A1,VCAM1	332 (15)
TAZ		enzyme			2.18E-04	ADAMTS1,ADAMTS5,CAV1,CD44,EDN1,FN1,LCP1,SERPINE1,TAGLN,TFPI2
SFRP1		transmembrane receptor		0.000	2.26E-04	ACTA2,FN1,KRT18,MMP2,MMP9,PRLR,SOX9	245 (22)
KDM5B		transcription regulator	Inhibited	-2.814	2.28E-04	BRCA1,BUB1B,CAV1,CDCA3,CDK1,CLDN1,ECT2,GADD45A,INSIG1,MCM2,MIA3,NCAPH,PRLR,SMOX,SOX9,TOP2A	76 (4)
IL15		cytokine	Activated	2.019	2.34E-04	ACADS,ACTG2,CCND2,CD33,CD44,CD55,CSF1,CSF2,DHRS4,DUSP5,EDN1,ELK3,FAS,FYB,GPRC5A,ITGB7,LCK,LIF,MKI67,MLLT3,MYC,PKMYT1,PTPRC,RAC2,SP100,TIMP1,TNFRSF1A,TOP2A,TXNRD1,TYROBP,VCAM1	337 (16)
Sb202190		chemical - kinase inhibitor		-1.292	2.36E-04	ABCB1,ALOX5,CCND2,CD55,COL1A1,CSF2,DGKA,FN1,HIF1A,MMP2,MMP9,PPARA,RETSAT,SERPINE1,TIMP2	280 (19)
CXCL8		cytokine		1.893	2.38E-04	ABCB1,CD44,FAS,HABP2,HSPG2,ITGA5,ITGAX,LGALS3,MMP2,MMP9,VCAM1	335 (18)
BMP2		growth factor	Activated	2.675	2.38E-04	ACTA2,ADAMTS7,CALB1,COL1A1,CSF1,EGF,FN1,GREM1,MMP9,MYC,NFYC,NKX3-2,NOS3,RUNX3,SLC26A2,SOX9,SPP1,TAGLN,TIMP1,TNFRSF11B	348 (21)
ciprofloxacin		chemical drug		1.387	2.39E-04	ACSL5,ACTN1,ALDH2,ATP5A1,ATP6V1B2,HSPA9,HSPD1,LGMN,MFGE8,MMP2,MPEG1,RRAGC,SHMT2,SPP1
IL3		cytokine		1.210	2.40E-04	AKR1A1,ALDH2,ALOX5AP,BIRC3,CAT,CCND2,CD1A,CLEC11A,CSF1,CSF1R,CSF2,ECH1,EMP3,FAS,FCGR2B,FOSL2,GADD45A,HSPA9,ITGAX,ITGB7,LIF,MYC,ORMDL3,PLCB2,RIDA,SOD1,UCP2,VCAM1,WNK1	296 (18)
testosterone		chemical - endogenous mammalian		-1.239	2.40E-04	A2M,ACSL1,ARRB2,ATP12A,ATP5F1,CAT,CAV1,CLU,EGF,FAS,FN1,FOSL2,GADD45A,HIF1A,HSPD1,INHBA,MT-CO2,MT-CO3,MT-CYB,MT-ND5,PPARA,PRKCB,PRLR,SHBG,SYT11,TNFRSF11B,TOP2A,TXNRD1,VCAM1	395 (20)
benzo(a)pyrene		chemical toxicant		0.303	2.44E-04	ABCB1,BRCA1,CDC25B,ECT2,ELF3,ENTPD5,ESD,GCLM,GNAI2,INHBA,LCP1,MAP2K6,NAPB,NOS3,NQO1,NUMBL,PHLPP2,SELENBP1,SERPINE1,SLC1A4,TXNRD1,UGT1A6	269 (11)
TNFSF13B		cytokine		1.569	2.46E-04	BCL2A1,CCND2,CSF2,DUSP5,FCGR2B,MMP9,MYC,RELB,SPP1	322 (16)
mir-27		microrna		-1.081	2.46E-04	ABCB1,BAG2,EDN1,FLT1,IKZF1,PHB,PKMYT1,PPARA,RUNX1	135 (7)
EP400		other	Activated	2.828	2.54E-04	CDC20,CDCA3,E2F8,FOXM1,MYBL2,NCAPG2,NEK2,UHRF1
pitavastatin		chemical drug		-1.664	2.55E-04	ACADM,CAT,FDFT1,IDI1,NOS3,SLC27A2	232 (9)
Fibrin		complex			2.55E-04	ACTA2,CNN1,FN1,KRT18,SERPINE1,TAGLN	245 (16)
RBL2		other	Inhibited	-2.531	2.58E-04	BRCA1,BUB1,BUB1B,CDK1,FAS,HADH,KIFC1,MYBL2,MYC,NEK2,RRM2,TRAF5,UCK2	292 (17)
1,2-dithiol-3-thione		chemical reagent	Inhibited	-2.820	2.59E-04	ABCC3,ACSL5,AKR1A1,BHMT,C5,CREG1,ENTPD5,ERP29,ESD,FABP1,FMO1,GBE1,GCLM,GSTA3,HTATIP2,NQO1,NR1I3,S100A13,SOD1,TXNRD1,UGT1A6	40 (3)
epigallocatechin-gallate		chemical drug		-1.762	2.60E-04	CACNB3,CAT,CSF2,EDN1,FAS,FN1,FOSL2,G6PC,GADD45A,GLI1,HIF1A,MKI67,MMP2,MMP9,MYC,NOS3,RELB,SERPINE1,TAP1,TIMP1,TRAF1,VCAM1	322 (19)
mycophenolic acid		chemical drug		1.046	2.70E-04	ACTA2,BIRC3,CCND2,CD55,CLDN1,CLU,EDN1,FN1,INHBA,MME,MYBL1,SERPINE1	296 (16)
UCP1		transporter		-1.898	2.70E-04	ASNS,BCKDHB,CPNE2,CTH,GADD45A,GHITM,GOT1,GSTO1,GSTZ1,MYC,PCK2,SERPINE1,SHMT1,SHMT2,SMOX,UCP2	154 (7)
n-nitrosomethylbenzylamine		chemical toxicant			2.70E-04	ANXA2,BUB1,CD44,CLDN1,DUSP5,FGFBP1,GCLM,GREM1,GSS,GSTA3,GSTK1,MGST3,PECR,TUBB6,UBE2C,UBXN4
lactacystin		chemical - protease inhibitor		0.871	2.73E-04	AK2,ASNS,BRCA1,CCND2,CCT2,CD9,CLIC1,FAS,FBP1,GNAI2,HIF1A,MCM10,MMP11,MMP2,MMP9,NR1H3,PRLR,THRB,TXNRD1,ZFP36L2	310 (16)
CD40		transmembrane receptor	Activated	2.863	2.77E-04	A4GALT,BCL2A1,BIRC3,CCND2,CD44,CSF1,FAS,FCGR2B,IL13RA1,IL4R,LGALS3,MMP14,MMP9,MYC,SAMSN1,SERPINE1,TAP1,TNFRSF11B,TRAF1,TRAF5,VCAM1	277 (17)
Insulin		group		1.842	2.79E-04	ACADM,ACAT1,ACSL1,ADIPOR2,ALDOB,COL1A1,COL4A1,CTH,EDN1,FADS2,FN1,G6PC,HIF1A,MMP2,MMP9,MYC,NOS3,NR1H3,PER2,PGK1,PLB1,PPARA,PRDX6,SERPINE1,SI,SLC5A2,TAT,TGFBI,UCP2	388 (20)
ETV4	3.746	transcription regulator	Activated	2.158	2.81E-04	ACTA2,CAV1,ETV4,FN1,MMP14,MMP9,SPP1	193 (7)
RXRG		ligand-dependent nuclear receptor			2.81E-04	ACADM,ACSL1,APOC3,EHHADH,FABP1,MMP11,TIMP2	91 (7)
APC		enzyme		-0.328	2.86E-04	CD44,CD55,CLU,EDN1,HIF1A,LCK,MYC,PPARA,PRKCB,SPP1,SUCLG1,TIMP1,TNFRSF11B	216 (13)
CAT	-1.847	enzyme	Inhibited	-2.178	2.87E-04	BCL2A1,CAV1,COL1A1,FN1,HIF1A,MMP9,SERPINE1,TIMP1,VCAM1	293 (19)
L-methionine		chemical - endogenous mammalian			2.87E-04	ACTA2,BRCA1,BUB1,CDCA8,CDK1,CLU,PCK2,SPP1,TOP2A
sodium chloride		chemical - endogenous mammalian		-0.443	2.88E-04	AQP1,CALB1,EDN1,HIF1A,NOS3,NOX4,SOD1,SPP1,TMEM27,TRPV5	390 (23)
triamcinolone acetonide		chemical drug		-1.642	2.95E-04	ACSL1,ANOS1,AQP1,BCL2A1,CD44,CHL1,CTH,DNA2,ELK3,INSIG1,ITGA10,KIF4A,MDFI,MYC,RAPGEF2,RHOBTB3,RUNX1,SPP1,STK10,TAT,TREH	175 (7)
PTH		other		1.665	2.96E-04	ADAMTS1,COL1A1,CSF1,FN1,FOSL2,MME,MMP2,PALM,RMDN3,RUNX1,SLC34A1,SPP1,ST14,TFPI2,THBS4,TNFRSF11B,WISP2	278 (24)
DDR1		kinase		1.179	3.03E-04	COL1A1,MMP14,MMP2,MMP9,VCAM1	249 (20)
NREP		other		0.692	3.03E-04	ACTA2,ITGA5,MMP2,MMP9,TAGLN	148 (7)
MYBL2	2.646	transcription regulator	Activated	2.375	3.04E-04	BIRC3,CDC25B,CDK1,CLU,MYBL2,MYC,TFEC,TOP2A
PLG		peptidase	Activated	2.899	3.04E-04	CAV1,COL1A1,CSF1,EDN1,FCGR2B,MFGE8,MMP9,RAC2,RLBP1,SERPINE1,TNFRSF11B	302 (17)
VLDL		complex			3.06E-04	PON2,SERPINE1,VCAM1	268 (14)
SERPINH1		other			3.06E-04	COL1A1,COL4A2,SERPINE1	142 (7)
CAV1	3.222	transmembrane receptor		0.875	3.09E-04	CAV1,CD276,CSF1R,FAS,IDO1,KRT18,KRT8,NOS3,NQO1,PRLR,PTRF,SLC12A2,ST6GAL1,ST6GALNAC4,WFDC2	337 (20)
FGFR2		kinase		-0.950	3.09E-04	CA4,CCND2,CDH11,COL1A1,COL4A1,COL4A2,FAS,FN1,LAMA1,LGALS2,MYO1F,SPP1,TFEC,VCAM1,WISP2	302 (20)
oxymatrine		chemical drug		1.000	3.33E-04	AIFM1,CLDN1,FN1,PPARA,PTPRC,SOD1
miR-145-5p (and other miRNAs w/seed UCCAGUU)		mature microrna		-1.217	3.34E-04	ACTA2,CES1,FBXO28,MDFI,MYC,MYH11,MYOCD,TAGLN,USP46
MET		kinase	Activated	2.622	3.36E-04	CCND2,CD44,CDK1,EDN1,FN1,INHBA,MMP2,MYC,NOX4,RUNX1,SOD1,SPP1	252 (15)
TNFRSF1A	2.187	transmembrane receptor	Activated	2.515	3.37E-04	ABCC3,BIRC3,CD44,CSF2,FLT1,GCLM,LBP,MMP14,MMP2,MMP9,NQO1,SERPINE1,TNFRSF1A,TRAF1,VCAM1	272 (15)
medroxyprogesterone acetate		chemical drug	Inhibited	-2.320	3.37E-04	ABCB10,ANLN,CD44,CDK1,CLDN1,COL4A3,DEPDC1,FAS,FN1,KIF11,MYC,MYLK,NEK2,NOS3,TFPI2	424 (23)
GNA12		enzyme	Activated	3.121	3.43E-04	ACTA2,CNN1,GCLM,GSTA3,MMP2,MYC,MYH11,NOS3,TAGLN,TXNRD1,VCL	272 (17)
8-bromoguanosine 3',5'-cyclic monophosphate		chemical - kinase inhibitor		-0.160	3.46E-04	CAV1,EDN1,MMP9,NOS3,PCCA,SLC12A5,VCAM1	350 (24)
GW501516		chemical drug		-1.387	3.49E-04	ACADL,ACADM,ACSL1,APOA2,CAT,CCL21,COL6A1,ECH1,FLT1,GPD1,PPARA,SOD1,UCP2	348 (21)
SLC2A1		transporter		1.919	3.58E-04	FN1,MMP2,PPARA,SERPINE1	399 (22)
desoxycorticosterone		chemical - endogenous mammalian		0.175	3.58E-04	NOS3,NOX4,SERPINE1,SPP1	305 (16)
chloropromazine		chemical drug		0.000	3.62E-04	FABP1,FADS2,FDFT1,FGFBP1,FNDC4,IDI1,TAGLN,WIPI1
NRAS		enzyme			3.74E-04	CDC20,CENPA,FN1,FOXM1,HIF1A,KIF22,MKI67,MYBL2,OSBPL1A,SBNO2,TRAIP,UBE2C	323 (20)
CDKN2A		transcription regulator		-1.132	3.83E-04	A2M,ATAD2,BUB1B,C3,CDC25B,CDK1,CXCL14,E2F3,FAM111A,GPRC5A,IL17B,KIFC1,MELK,MKI67,MMP2,MYBL2,MYC,PML,PTK2B,RRM2,S100A6,SERPINE1,TNFRSF1A,TNFRSF1B,TPP1	294 (15)
Salmonella enterica serotype abortus equi lipopolysaccharide		chemical toxicant		1.462	3.92E-04	ASNS,BIRC3,CDK1,CSF2,EDN1,FLT1,GADD45A,GPRC5A,IDO1,INHBA,PLAC8,RAPGEF2,RHOU,SYNJ2,SYNPO2,TFPI2,TRAF1,UPB1	290 (10)
RELA		transcription regulator	Activated	2.632	3.93E-04	A2M,ABCB1,ACTA2,ADAMTS5,BCL2A1,BIRC3,C3,CAV1,CD44,COL1A1,CSF2,EDN1,ELF3,FAS,FN1,HIF1A,IKBKE,MMP9,MT-CYB,MYC,NOD2,NR1I3,PRDX6,RELB,SHBG,SOX9,TAP1,TFPI2,TNFRSF11B,TRAF1,VCAM1	376 (15)
miR-124-3p (and other miRNAs w/seed AAGGCAC)		mature microrna		-1.067	3.99E-04	ABHD5,AK2,ALDH9A1,CAV1,DEPDC1,ELK3,GSN,HADH,HTATIP2,LITAF,LRRC58,MMP2,MMP9,NEK6,PDLIM7,RDH10,SLC25A30,SOX9,TRIM29,TUBB6,UHRF1,ZFP36L2
raloxifene		chemical drug		1.000	4.21E-04	CLU,CSF1,ECH1,FMO5,GPRC5A,LITAF,MATN2,MKI67,MMP2,MYBL1,SELENBP1,SERPINE1,SOD1,SPP1,TIMP1,TNFRSF11B,TOP2A,WISP2	373 (20)
bardoxolone		chemical drug		-1.912	4.23E-04	ACTA2,CRYZ,GCLM,HSPA9,NQO1,TXNRD1,UQCRFS1
TGFB3		growth factor	Activated	2.599	4.25E-04	ACTA2,ACTG2,ADAM19,COL1A1,FN1,FOSL2,MMP2,MMP9,SERPINE1,SH3PXD2A,TAGLN,TNFRSF11B,TSPAN13	342 (21)
1,4-bis[2-(3,5-dichloropyridyloxy)]benzene		chemical toxicant		1.780	4.25E-04	ABCC3,BUB1,BUB1B,CDC20,CDK1,CYP8B1,FOXM1,G6PC,INSIG1,LRG1,NR1I3,Sult1a1,TNFRSF1A	287 (10)
superoxide		chemical - endogenous mammalian		1.951	4.25E-04	CAV1,CLU,FN1,MMP9,TIMP1	299 (16)
MMP12		peptidase		1.432	4.25E-04	CSF2,LIF,MMP14,MMP2,MMP9	319 (17)
TGFB1I1	1.981	transcription regulator		0.159	4.25E-04	FABP1,FN1,KRT18,NOX4,SERPINE1	243 (12)
E2F7		transcription regulator			4.25E-04	CDK1,E2F3,E2F8,ECT2,RACGAP1
MAFG		transcription regulator			4.25E-04	ABCC3,GCLM,GSTA3,NQO1,TXNRD1
COMMD1		transporter		1.342	4.28E-04	BIRC3,EGLN3,LDHA,LGALS2,PFKFB3,PGK1	182 (7)
DPP4		peptidase		0.896	4.28E-04	FAP,MMP14,MMP2,TIMP1,TIMP2,TOP2A	280 (19)
ETV5		transcription regulator	Activated	2.000	4.28E-04	CLDN1,CLDN3,FN1,FOXM1,ITGA5,KRT80,MMP2,SPP1
MTA1		transcription regulator		0.527	4.28E-04	BRCA1,CCND2,EMP1,MMP2,MMP9,MYC,SLC16A10,WISP2	213 (17)
GPX1		enzyme		-1.010	4.28E-04	ACTA2,CAT,FAS,MMP9,PRDX6,SOD1,TNFRSF1A,VCAM1	329 (17)
capsaicin		chemical drug		1.066	4.47E-04	ABCC3,CAT,KITLG,MMP14,MMP2,MMP9,NOS3,PPARA,TNFRSF11B	350 (23)
LDLR		transporter	Activated	2.236	4.61E-04	G6PC,HSPG2,LRP1,MMP14,MMP2,MMP9,MYC,NOS3,NR1H3,PPARA,SPP1,VCAM1	267 (18)
IL17A		cytokine	Activated	2.598	4.63E-04	ACTA2,BCL2A1,C3,COL1A1,CSF2,ECHS1,FAS,FMO1,GADD45A,LIF,MMP2,MMP9,MYC,NOS3,OSMR,PPARA,TIMP1,TIMP2,TNFRSF11B,VCAM1	313 (12)
silibinin		chemical drug	Inhibited	-2.455	4.84E-04	CD44,CDK1,FLT1,FN1,HIF1A,KRT18,MMP2,MMP9,MYC,TIMP2	261 (15)
acetovanillone		chemical drug		-1.890	5.13E-04	CACNA1G,CACNA1H,EDN1,MMP2,MMP9,RYR3,UCP2	277 (19)
NR3C2		ligand-dependent nuclear receptor	Activated	2.013	5.13E-04	ADAMTS1,Apoc1,BCL2A1,CACNA1H,CACNA2D3,COL1A1,EDN1,FN1,HSPA9,NOS3,NOX4,RRAD,SERPINE1	321 (18)
CDX2		transcription regulator		-1.057	5.13E-04	ABCB1,ABCB10,CAV1,CLDN1,CLU,HOXB8,MLLT3,MYC,SH3PXD2A,SI,SLC7A8,SOX9,TREH	264 (7)
LEF1		transcription regulator		0.986	5.15E-04	CACNA1G,FAS,FN1,LCK,MITF,MMP2,MYC,SOX9,SPP1	309 (18)
BNIP3L		other		0.333	5.15E-04	GADD45A,GSN,ITPR3,KIF11,MYBL2,PTK2B,RRM2,TIMP2,TOP2A
DKK1		growth factor		-0.933	5.15E-04	ACTA2,CD44,COL1A1,KRT18,MMP9,MYC,PRLR,SOX9,TAGLN	404 (22)
GW 4064		chemical toxicant	Inhibited	-2.228	5.15E-04	ADIPOR2,BAAT,COL1A1,G6PC,KNG1,MT-CO2,PCK2,PPARA,SLC51B	261 (11)
BIRC5		other			5.15E-04	COL1A1,COL5A2,FBLN1,FBN1,FCGR2B,FN1,ITGA5,LYZ,MMP2	315 (14)
STAT4		transcription regulator		1.576	5.18E-04	ACADL,ACP6,ARHGAP15,C3,FCER1G,FYB,GBE1,GRTP1,KRT18,LRP1,MATK,MLLT3,MYC,PLAC8,PRDX6,RCN3,RRAD,S100A4,SELENBP1,SERPINE1,TIMP1	269 (13)
GATA4		transcription regulator		0.429	5.40E-04	ACTG2,CACNA1C,CLDN1,COL1A1,ECM2,EDN1,FAP,S100A4,SI,SLC8A1,SOX9,SPP1,TAGLN,TGFBI,THBS4,TIMP1,VCAM1
benzyl isothiocyanate		chemical - endogenous non-mammalian		-1.741	5.42E-04	AIFM1,CDK1,MMP2,ROS1,SERPINE1,VCAM1	284 (19)
HDAC3		transcription regulator		-0.440	5.47E-04	ALOX5,BIRC3,CD55,MMP9,MYC,NOS3,RELB,SERPINE1,SPP1,TAGLN	372 (20)
SMAD3		transcription regulator	Activated	2.323	5.50E-04	ACTA2,APOA2,APOC3,C3,CCND2,COL1A1,COL6A1,COL6A3,EDN1,FN1,GLI1,INPP5D,MMP9,MYC,SERPINE1,SLC51B,SLC5A2,SPP1,TAGLN,TIMP1,ZYX	338 (20)
Ifn gamma		complex	Activated	2.547	5.65E-04	COL1A1,CXCL16,EDN1,FAS,FLT1,FN1,LAMA1,LIF,MMP9,MYC,PML,TACR2	347 (19)
ITGA4		transmembrane receptor		1.091	5.77E-04	ITGA5,MMP2,MMP9,RAC2	280 (19)
beraprost		chemical drug		-1.000	5.77E-04	COL1A1,EDN1,FN1,SOD1
Igkv1-117		other			5.77E-04	CCND2,FOSL2,MYC,RELB	279 (17)
S-equol		chemical drug			5.77E-04	MMP2,MMP9,NOS3,SERPINE1	333 (17)
MMP1		peptidase		0.075	5.81E-04	FN1,HIF1A,MMP9,MYOCD,TAGLN	299 (20)
FKBP4		enzyme		-0.169	5.81E-04	C3,G6PC,LIF,NOS3,PRDX6	300 (11)
miR-199a-3p (and other miRNAs w/seed CAGUAGU)		mature microrna		-0.555	5.81E-04	CD44,FN1,PON2,PRDX6,RUNX1
indirubin		chemical drug		-1.000	5.81E-04	BIRC3,CDC25B,MMP9,MT-CO2,MYC	270 (12)
RBM5		other		-0.912	5.90E-04	ATP5G3,BIRC3,GBE1,INSIG1,NDUFV2,PLK4,TRAF1,UCP2
quercetin		chemical drug	Inhibited	-2.764	6.02E-04	ACPP,CAV1,ECH1,EDN1,EGF,HIF1A,MKI67,MMP9,MYC,NR1I3,PCCA,PON2,SOD1,SOX9,VCAM1	312 (17)
resveratrol		chemical drug		-1.559	6.14E-04	ACTA2,ALOX5,BCL2A1,BIRC3,CCND2,CSF1R,EDN1,FAS,FN1,FOSL2,G6PC,GLI1,HIF1A,LITAF,MITF,MMP2,MMP9,MYC,NOS3,NQO1,SERPINE1,SOD1,SPP1,TNFRSF11B,VCAM1	285 (18)
TCF4		transcription regulator	Activated	2.143	6.17E-04	EDN1,FN1,G6PC,GLI1,MITF,MYC,OSBPL1A,SOX9,SPP1,WISP2	119 (7)
ATF3		transcription regulator		0.240	6.17E-04	ASNS,BIRC3,CDK1,FBP1,G6PC,GSN,MMP2,NEK2,SERPINE1,SLC11A1	363 (20)
Il3		cytokine		-0.335	6.17E-04	CCND2,CSF1,CSF1R,CSF2,FAS,LYZ,MYC,SPP1,TNFRSF1A,TNFRSF1B	327 (19)
ITGAV		ion channel	Activated	2.005	6.18E-04	CDK1,COL1A1,FN1,MMP2,MMP9,SERPINE1,TIMP1	241 (16)
VDR		transcription regulator		0.526	6.45E-04	ABCC3,BRCA1,CALB1,COL1A1,CSF2,GADD45A,GLI1,RELB,SLC34A1,SLC34A2,SLC51B,SPP1,TRPV5,UCP2	390 (26)
POU2F1		transcription regulator			6.45E-04	A2M,ACSL1,CD55,CSF1R,CYP2J2,ELK3,GADD45A,GCLM,GSTK1,SERPING1,SOD1,SPP1,TNFRSF14,VCAM1	222 (7)
trabectedin		chemical drug		0.251	6.80E-04	ABCB1,CDK1,COL1A1,GADD45A,GNAI2,LGMN	193 (7)
CHI3L1		enzyme			6.80E-04	CDH11,COL16A1,COL6A1,EMP1,MMP9,SERPINE1
ID3		transcription regulator		-0.552	6.80E-04	ADGRG1,CCND2,CD44,CDC25B,CDK1,CSF1,FCER1G,HIF1A,IL4R,IRF5,MAP2K6,MMP2,MMP9,MYC,PIK3R5,TNFRSF1A,TRAF1,TRAF5	290 (13)
IGFBP2		other	Activated	2.228	6.87E-04	ARRB2,ESCO2,FN1,ITGA5,MMP2,PTGFRN,SI,THBS2	260 (16)
Rock		group		-0.218	6.87E-04	COL1A1,FN1,MYC,NOS3,PTRF,SOX9,SPP1,VCAM1	326 (20)
5-fluorouracil		chemical drug	Activated	2.924	6.97E-04	ABCC11,ACOX3,ANXA2,ATP5B,ATP5F1,CDK1,CES2,CLU,ECHS1,FAS,GSN,LDHA,MT-ND3,MT-ND4,MT-ND4L,MT-ND6,MYC,NDUFV2,PGK1,TNFRSF12A,UBE2C	311 (18)
resiquimod		chemical drug		0.365	7.17E-04	ACADS,ATP5A1,ATP5J,ATP6V1B2,BCL2A1,CAT,CD44,CREB5,CSF2,DLD,FAS,GNG2,INHBA,LIF,PARK7,PRDX6,SPP1	332 (15)
tacrolimus		chemical drug		0.147	7.25E-04	ATP2B4,CALB1,COL1A1,EDN1,F5,FLNA,FN1,HSPD1,ITGB7,KCNK3,MYC,MYH11,NFATC4,NOS3,SLC12A5,SLC8A2,SPP1,TNFRSF12A,TRPV5	275 (17)
SEMA3F		other			7.40E-04	HIF1A,MMP2,MMP9	269 (14)
SPRY4		other			7.40E-04	CNN1,MYOCD,TAGLN
4-aminophenol		chemical - endogenous mammalian			7.40E-04	CLU,GCLM,SPP1
SB-431542		chemical reagent	Inhibited	-2.728	7.46E-04	CD44,COL1A1,FAP,FN1,KCNJ8,KRT18,MMP2,MYC,SERPINE1,SPP1,TNFRSF12A	350 (20)
E. coli B5 lipopolysaccharide		chemical - endogenous non-mammalian	Activated	3.070	7.59E-04	ACKR1,ADAMTS1,ALDH2,Apoc1,BHMT,BIRC3,CAT,CD44,CES1,CSF2,FABP1,FMO1,G6PC,GCLM,IDO1,IL13RA1,LIF,NOD2,SELENBP1,SERPINE1,SOD1,SPP1,TAT	343 (15)
SIRT1		transcription regulator		-0.511	7.81E-04	ABCB1,ACADM,ADAMTS5,BIRC3,CAT,CCND2,FN1,G6PC,GADD45A,GLI1,MMP2,MMP9,MYC,NLGN2,NOS3,PCK2,PML,RELB,SERPINE1,UCP2,UQCRFS1	383 (22)
cardiotoxin		chemical - other	Activated	3.162	8.01E-04	ACSL5,CCND2,CSF1R,IL13RA1,IL4R,ITGA5,ITGB7,MCM2,MMP2,PTPRC,SFXN1,SPP1,TIMP1,TNFRSF1B,TXNRD1,UCP2
MAPK9		kinase		1.357	8.01E-04	AQP1,BIRC3,BMP1,CACNB3,CAV1,EDN1,EGF,FOSL2,HIF1A,LIF,MMP9,MYC,NOS3,NR1H3,PPARA,ZYX	382 (17)
Raf		group		1.633	8.42E-04	EDN1,EGF,KRT18,MYH11,TAGLN,TOP2A	130 (7)
everolimus		chemical drug		-0.555	8.42E-04	ABCB10,CAV1,CCND2,CDK1,MMP2,MYC	261 (14)
arsenic		chemical toxicant		-0.970	8.42E-04	BIRC3,CSF2,HIF1A,NOS3,NQO1,TRAF1	285 (14)
CYR61		other		1.664	8.73E-04	CCND2,COL1A1,FN1,HIF1A,ITGA5,MYC,SERPINE1,TIMP1,TIMP2	290 (19)
hydroxyurea		chemical drug		-0.863	8.73E-04	ABCB1,CCND2,EDN1,GADD45A,KRT18,MCM2,MYC,RRM2,UHRF1	291 (17)
PIK3R1		kinase		0.295	8.73E-04	CCND2,HIF1A,LDHA,MITF,MKI67,MMP2,MYC,PDHA1,SERPINE1,VCAM1	295 (18)
GCG		other	Inhibited	-2.613	8.73E-04	ACADL,ACADM,ACADS,ETNPPL,FOSL2,G6PC,IVD,PDHA1,TAT,VCAM1	302 (21)
MGP		other		0.762	8.76E-04	ACTA2,MYOCD,SPP1,TAGLN	147 (12)
CLCN5	-1.598	ion channel		-0.371	8.76E-04	LRP2,MKI67,SLC34A2,SOD1
vismodegib		chemical drug		-1.000	8.76E-04	CCL21,MKI67,SOX9,TNFRSF11B
vatalanib		chemical drug		-1.982	8.76E-04	ACTA2,COL1A1,MMP9,TIMP1	241 (10)
Collagen Alpha1		group			8.76E-04	COL1A1,MMP2,MMP9,TIMP2	269 (18)
ITGA3		other			8.76E-04	FN1,MMP2,SERPINE1,VCL	332 (20)
HIST2H3C		other			8.76E-04	LRP2,PIK3R5,RUNX1,THBS4
S100A4	3.452	other		1.951	8.78E-04	FN1,MMP14,MMP2,MMP9,TIMP1,TIMP2,VCAM1	306 (17)
ADIPOQ		other		-0.166	8.86E-04	ACSL1,ACSL5,ACSM5,ADIPOR2,FN1,G6PC,GPD1,IL4R,NOX4,NR1H3,PPARA,SLC27A2,TIMP1,UCP2,VCAM1	326 (18)
E2f		group	Activated	2.099	8.94E-04	BRCA1,CAV1,CDK1,E2F8,HIF1A,ITGA5,MCM10,MCM2,MYBL2,MYC,RRM2,SERPINE1,TPX2,UBE2C	262 (13)
SMAD4		transcription regulator		0.551	9.05E-04	ACKR1,APOA2,APOC3,CCND2,CSF1,EDN1,FAP,GADD45A,GLI1,HRH2,IL17B,INPP5D,ITGB7,MYC,PAK3,PTK2B,PTPRC,RUNX1,SERPINE1,TIMP1	297 (19)
TRIM24		transcription regulator	Inhibited	-2.714	9.13E-04	CALB1,CSRP1,FAM26F,FBN1,LGALS3,PLAC8,SERPINE1,SPP1,TAP1,TGFBI,TRPV5,UBA7
metribolone		chemical reagent		1.777	9.28E-04	ACPP,ACTN1,ADAMTS1,AKNA,BUB1,CCT2,CLU,FDFT1,KLK1,KRT18,MCCC2,MMP2,NCAPD3,NOS3,RGMA,SORD,TAT,TIMP2,WIPI1	424 (20)
PSEN1		peptidase		-0.728	9.36E-04	ACSL1,ATP12A,ATP5A1,ATP5B,ATP5J,C1R,C1S,C3,CD9,EMP1,GNG2,HSPD1,IRF5,LRP1,LRP1B,MCM10,MME,MMP9,MYC,NAPB,PAK3,PCP4,PDXDC1,PGK1,PRDX6,RYR3,SH3GL2,SOD1,SUCLG1,TUBB6	321 (15)
nicotine		chemical drug	Activated	2.262	9.41E-04	CACNA1C,CCND2,CD44,CHRM2,DNASE1,EDN1,FN1,HIF1A,IKBKE,KCNK12,LGALS3,LITAF,MMP2,MMP9,NOS3,SERPINE1,SPP1,TFPI2	310 (20)
thyroid hormone		chemical - endogenous mammalian		-0.655	9.41E-04	ACSL5,AK4,ALDOB,Apoc1,ECH1,EGF,FDFT1,G6PC,MT-ND3,MYC,PCP4,PCSK1,PML,PPARA,ST14,TCEA3,THRB,UCP2	221 (12)
topotecan		chemical drug		-0.754	9.41E-04	ACSL1,BUB1,C3,CACNA1C,CNTN5,DPP10,DUSP5,E2F3,FAS,GRID1,HIF1A,HS3ST1,HSPD1,MYBL2,MYC,NFATC4,TOP2A,VCL	256 (7)
HDAC2		transcription regulator		0.707	9.68E-04	ALOX5,BRCA1,FABP1,FAS,GLI1,ITGAD,MCM10,MMP9,MYC,MYO1F,SLC12A5,SLC8A1,SOX9,TAGLN	374 (21)
IL6R		transmembrane receptor	Activated	2.337	9.76E-04	A2M,ABCC3,COL1A1,FN1,GREM1,MMP2,MMP9,TIMP1,TNFRSF11B,VCAM1	350 (21)
ERK		group	Activated	2.254	9.78E-04	ACSL5,ACTN1,CAV1,CLU,COL1A1,CSF2,EDN1,FAS,FN1,FOSL2,GK,GOT1,KRT18,LIF,MMP14,MMP2,MMP9,MYC,MYLK,SERPINE1,TIMP1	307 (17)
GLI1	2.487	transcription regulator	Activated	2.811	9.86E-04	BNC1,CAV1,CCND2,CDH11,CLU,COL1A1,CSF1,FAS,FOXM1,GLI1,INSIG1,MMP11,MMP2,MMP9,NPDC1,RGS10,SDHA,SOX9,SPP1	305 (15)
PTHLH		other		0.198	9.88E-04	ADAMTS1,ADAMTS7,CDC25B,CDK1,FN1,FOSL2,MMP9,SERPINE1,TNFRSF11B	293 (23)
EIF2AK3		kinase		-0.521	1.00E-03	ASNS,BIRC3,DNASE1,GADD45A,HSPA9,MAP1LC3B,MYC,PCK2,PON2,RELB,SHMT2,SLC1A4	290 (21)
GNA15		enzyme			1.00E-03	ACTA2,C3,CTH,FMO1,GADD45A,LBP,LGALS3,MYC,MYH11,NOX4,TAGLN,TIMP1	262 (16)
miR-146a-5p (and other miRNAs w/seed GAGAACU)		mature microrna	Inhibited	-2.164	1.01E-03	BRCA1,CAT,IL1RL2,IRF5,KIF22,LBP,MCM10,PBLD,SFTPD,TRIM14,UHRF1
dipyridamole		chemical drug	Inhibited	-2.219	1.02E-03	MMP2,MMP9,SPP1,TIMP1,TIMP2	255 (11)
nitrofen		chemical toxicant		0.570	1.04E-03	AQP1,G6PC,KCNJ8,NOS3,SCNN1G,TGFB1I1,TIMP2
H2AFY		other		-1.134	1.04E-03	ALDH1A3,CCND2,FN1,G6PC,GADD45A,MAP2K6,SERPINE1
INS		other	Activated	2.519	1.05E-03	ACADL,ACADM,ATP5A1,CAT,FAS,FOSL2,G6PC,HIF1A,MT-ND4,NDUFV1,NOS3,NR1H3,RDH10,SOD1	428 (23)
PPARGC1B		transcription regulator	Inhibited	-2.011	1.06E-03	ACADL,ACADM,ATP5B,C3,EGLN3,FDFT1,G6PC,MITF	215 (7)
FOXO3		transcription regulator		-1.612	1.07E-03	CAT,CCND2,CLDN1,FOXM1,GADD45A,MKI67,MMP9,MYC,MYOCD,NOS3,SLC1A4,SLC40A1,SOD1,TNFRSF1A,TNFRSF1B,UBE2C,UCP2	313 (14)
TNFRSF1B	3.154	transmembrane receptor	Activated	2.350	1.09E-03	ABCC3,CSF2,FAS,LBP,MMP14,MMP2,MMP9,SERPINE1,TIMP1,TRAF1	326 (17)
metformin		chemical drug		-0.835	1.11E-03	ABCB1,ACTA2,ADIPOR2,CAV1,CCND2,FN1,FOXM1,G6PC,GLO1,INSIG1,MMP9,MYC,NOS3,SERPINE1,UCP2	352 (22)
HIC1		transcription regulator		-1.000	1.12E-03	ABHD3,ACTA2,ANO2,BBOF1,CXCL14,INHBA,LIF,SOX9,SPP1
minocycline		chemical drug		-1.667	1.12E-03	ALOX5,CSF2,ITGAX,NOS3,RGMA,SLC12A5,TNFRSF1A,TNFRSF1B,VCAM1	307 (15)
ITGB1	0.447	transmembrane receptor		1.372	1.12E-03	ACTA2,COL1A1,FLNA,ITGA5,LAMA1,MMP2,MMP9,MYC,RAC2,SERPINE1,TIMP2	249 (16)
ERBB4		kinase		-0.066	1.12E-03	ACTA2,ADAM19,BRCA1,COL5A2,GADD45A,HIF1A,MYC,PGK1,PTGIS,WISP2,WWP1	356 (21)
melatonin		chemical - endogenous mammalian		-1.105	1.13E-03	BRCA1,CSF2,EDN1,FAS,HIF1A,HSPA9,MMP9,NOS3,NQO1,PER2,SOD1,SOX9,SPP1	369 (22)
WNT3A		cytokine	Activated	3.262	1.15E-03	ACTA2,ALDH1A3,CACNA1G,CCND2,CD44,CLEC11A,COL1A1,EDN1,FN1,GLI1,KITLG,LRRC17,MITF,MMP14,MYC,NEK6,RHOU,SOX9,TNFRSF11B,VCAM1,WISP2	254 (19)
YY1		transcription regulator			1.16E-03	ACTA2,BRCA1,BUB1B,CDCA3,CENPA,CLU,COL15A1,COL1A1,FAS,FOXM1,KIF11,LAMA1,LRP2,MKI67,MMP2,MYC,MYH11,SFXN1,TAGLN,TGFBI,TOP2A,UHRF1	317 (22)
Tnf (family)		group	Activated	2.414	1.19E-03	ABCC3,ADAMTS5,BIRC3,CSF1,HIF1A,IKBKE,INHBA,MMP9,NOS3,NOX4,SERPINE1,SHBG,TNFRSF1B,TRAF1,VCAM1	289 (13)
PTGS2		enzyme		1.580	1.22E-03	ANXA2,AQP1,BIRC3,BRCA1,CD44,CLU,CXCL14,FLT1,FN1,MKI67,MMP14,MMP2,MMP9,MYC,NOS3,TRAF1	290 (17)
FGF1		growth factor		0.116	1.23E-03	CDH11,EDN1,GCLM,LRRC17,MYC,NOS3,NQO1,NR1H3,RHOU,SPP1,TNFRSF12A,VCAM1,WISP2	274 (15)
ERBB3		kinase		0.476	1.23E-03	ACTA2,ADAM19,CCND2,CLU,COL1A1,COL6A1,FBN1,FN1,HIF1A,MATN2,RRAS	358 (22)
TCF		group			1.23E-03	ABCB1,CD44,HSD17B2,IDO1,LGALS3,MME,MMP2,MYC,PCCA,QPCT,SLC26A2	152 (11)
FN1	3.246	enzyme		1.947	1.25E-03	ACTA2,AHCY,BCAT1,BIRC3,COL1A1,CSF2,FLNA,FN1,ITGA5,MMP14,MMP2,MMP9,MYC,SERPINE1,SOX9,SPP1,TAGLN,TIMP2,ZYX	247 (18)
dichlorovinylcysteine		chemical toxicant	Activated	2.363	1.26E-03	ACADS,ACAT1,AKR1A1,HSPA9,SLC27A2,SORD
targinine		chemical drug		0.647	1.26E-03	ACO1,FAS,MMP9,NOS3,SOD1,VCAM1	399 (21)
betulinic acid		chemical drug		0.371	1.26E-03	MMP2,MMP9,NOS3,NOX4,TIMP1,TIMP2	322 (20)
LRP1	1.892	transmembrane receptor		-0.728	1.26E-03	C1R,C1S,LRP1,MMP2,MMP9,SERPING1	299 (17)
ETS2		transcription regulator		0.822	1.26E-03	BRCA1,CSF1R,FLT1,KRT18,LYZ,MMP9,MYC,SPP1,TFEC	329 (20)
KIAA1524		other		-0.617	1.26E-03	ACTG2,C4BPA,COL15A1,FAP,GADD45A,LAMA1,MYC,PDLIM7,SLC22A4
PCK1		kinase		0.762	1.27E-03	ACADL,ACADM,EHHADH,G6PC	151 (7)
betamethasone		chemical drug		0.000	1.27E-03	ABCB1,CAV1,IDO1,NOS3
chlorcyclizine		chemical drug		0.000	1.27E-03	FABP1,FNDC4,TAGLN,WIPI1
ACE2		peptidase		-0.762	1.27E-03	ACTA2,FN1,NOS3,SERPINE1	127 (7)
metoprolol		chemical drug		-1.000	1.27E-03	AQP1,EDN1,MYC,THBS4
L-dopa		chemical - endogenous mammalian	Inhibited	-2.030	1.29E-03	ABI3,ACKR1,ACTA2,ACY1,ARHGAP4,ARRB2,C14orf37,CACNA1H,CACNA2D3,CHRM2,CHST8,COL4A1,ECEL1,FAH,FAM114A1,FBLN1,FCHSD1,FES,GABRB3,GNB5,GOLIM4,GPD1,HDAC7,HTATIP2,HVCN1,IDO1,LIX1,MITF,MMP14,NAV1,NPHP4,PALM,PER2,PPP1R2,PTGIS,PTK2B,RAB3D,SH3GL2,SH3PXD2B,SOX9,SPAG6,TRERF1,UPB1,WDR37,WIPF1,ZFHX3
IGF2BP1		translation regulator	Activated	2.177	1.31E-03	CD44,COL1A1,COL6A3,GLI1,MYC
SENP1		peptidase		0.692	1.31E-03	ATP5G1,MMP2,MMP9,PML,UCP2	251 (15)
CYP2J2	-2.644	enzyme		0.594	1.31E-03	CD44,CYP2J2,MMP9,NOS3,VCAM1	279 (15)
apicidin		chemical - endogenous non-mammalian		0.555	1.31E-03	FAS,GSN,H6PD,ITGB7,ROR1
MAFK		transcription regulator		-0.351	1.31E-03	ABCC3,EGLN3,GCLM,NQO1,TXNRD1	41 (3)
CHUK		kinase	Activated	2.090	1.32E-03	C3,CCL21,CHST4,CLU,CSF1,CSF2,EGF,FAS,ITM2B,MMP2,MMP9,MYC,RELB,SMOC2,SPP1,TMEM176B,TNFRSF11B,TNFRSF1B,VCAM1	321 (13)
TBX2		transcription regulator	Activated	3.148	1.34E-03	ANLN,BUB1,CDCA3,CDK1,E2F8,ELK3,FOXM1,MCM2,NCAPG2,PKMYT1	214 (7)
CD3		complex		-1.846	1.36E-03	ACADS,ACPP,ACTG2,BCL2A1,BIRC3,C1R,CCND2,CD44,CDK1,CSF2,DHRS4,DOCK2,ELK3,FAS,FCER1G,FYB,GLI1,GPRC5A,HIF1A,HIVEP3,IL4R,ITGB7,KCNK3,KCNN4,LCK,LCP1,LRP1,MMP2,MYC,NLGN3,NLRP1,NOS3,PHB,PKMYT1,PTPRC,RAC2,RELB,SP100,TFEC,TFPI2,TOP2A,TRAF1,TRAF5,TXNRD1	319 (15)
inosine		chemical - endogenous mammalian	Activated	2.789	1.39E-03	A2M,ANXA2,C1S,C3,EMP3,LCP1,SERPING1,TIMP1
BRAF		kinase			1.39E-03	BIRC3,CDK1,CSF1,CSF1R,HIF1A,MMP14,MMP9,MYC	278 (19)
MAPT		other			1.42E-03	ATP12A,ATP5A1,ATP5B,ATP5J,C1R,C1S,C3,GLO1,GNG2,HSPD1,LRP1B,MAP1A,MCM10,NAPB,PAK3,PCP4,PGK1,PRDX6,SH3GL2,SOD1,SUCLG1,TUBB6	242 (7)
SMAD1		transcription regulator	Activated	2.621	1.42E-03	ACTA2,COL1A1,COL4A1,CSF1,MYC,SOX9,SPP1	304 (19)
H-7		chemical - kinase inhibitor		-1.195	1.42E-03	ABCB1,COL1A1,FAS,FN1,ITGA5,MYC,SERPINE1	357 (22)
MALSU1		other			1.43E-03	MT-CO2,MT-ND4,MT-ND6
TGFBR		group			1.43E-03	ACTA2,CD44,CDH11	120 (7)
FKBP8		other			1.43E-03	GLI1,HIF1A,MMP9	144 (7)
CACNA1C	2.586	ion channel			1.43E-03	ANXA2,CACNA1C,CAV1
AQP11		transporter			1.43E-03	EGF,MYC,TIMP1
CD99		other			1.43E-03	CAV1,MMP9,PTPRC	258 (7)
NET1		other			1.43E-03	FN1,MMP14,SERPINE1	191 (12)
eprosartan		chemical drug			1.43E-03	COL1A1,FN1,SERPINE1
8-bromo-cAMP		chemical reagent		-0.607	1.47E-03	ALDH2,CLEC11A,CLU,FAS,G6PC,GNAI2,ITPR3,KITLG,KRT8,MYC,NQO1,NR1I3,RRM2,SERPINE1,SPP1,TIMP1,TIMP2	378 (16)
COL18A1		other	Inhibited	-2.200	1.48E-03	CCNDBP1,CDC25B,EDN1,FN1,HIF1A,KNG1,LDHA,MMP2,MYC,SERPINE1,TNFRSF1A	284 (18)
PLAT		peptidase	Activated	2.150	1.51E-03	FN1,INHBA,MMP2,MMP9,MYC,SERPINE1	295 (19)
PRKG1		kinase		0.128	1.51E-03	ACTA2,COL1A1,FN1,SERPINE1,TAGLN,VCAM1	324 (22)
Focal adhesion kinase		group		-0.447	1.51E-03	KRT18,KRT8,MMP2,MMP9,TAGLN,VCAM1	351 (20)
PNPLA2		enzyme		-1.751	1.51E-03	ACADL,ACADM,ACSL1,GSTK1,PPARA,UCP2	372 (19)
RAC1		enzyme	Activated	2.761	1.55E-03	ABCB1,ACTA2,FAS,FN1,GSN,HIF1A,MMP14,MMP2,MMP9,MYC,SOX9,VCAM1	299 (20)
RNA polymerase II		complex			1.57E-03	ASNS,BRCA1,CCND2,CDH11,CSF1,CYP8B1,FLT1,FOSL2,GADD45A,GOT1,KCNF1,KITLG,MMP2,MMP9,MYC,NOS3,PKMYT1,PRLR,SLC27A2,SPP1,TAP1,THBS2	256 (7)
MED1		transcription regulator		0.094	1.57E-03	ACP6,CCND2,CDC20,CDK1,CENPA,EHHADH,FOXM1,GADD45A,HDAC7,HSD17B4,IKZF1,LIF,MYC,NR1I3,PRLR	352 (18)
platelet activating factor		chemical - endogenous mammalian		1.626	1.58E-03	FN1,IDO1,MMP14,MMP2,MMP9,SERPINE1,TIMP1,TIMP2	280 (18)
colchicine		chemical drug		1.242	1.58E-03	ACTA2,FAS,HIF1A,NQO1,NR1I3,SOX9,TAT,TNFRSF1A	363 (22)
EGLN1		enzyme		-0.232	1.58E-03	ADAMTS5,EGLN3,HIF1A,INHBA,MYC,NOS3,PGK1,TNFRSF11B	212 (10)
entinostat		chemical drug		-0.718	1.58E-03	ADAMTS5,CD1A,CD33,GSN,ITGAX,MMP2,MMP9,SERPINE1,THBS2	328 (19)
arachidonic acid		chemical - endogenous mammalian		-0.495	1.63E-03	CLU,EDN1,FABP1,FADS2,FAS,NOS3,PRKCB,TNFRSF1A,TNFRSF1B,UCP2,VCAM1	345 (20)
MKL1		transcription regulator	Activated	2.099	1.64E-03	ACTA2,CNN1,DSG1,FADS2,FLNA,LIMK1,MAPK13,MMP9,MYH11,MYLK,MYOCD,RUNX1,TAGLN,VCL	30 (2)
cerivastatin		chemical drug		-1.408	1.65E-03	COL1A1,FN1,IDI1,MMP9,MYBL2,MYC,NOS3,PPARA,SERPINE1,VCAM1	275 (20)
DMRT1		transcription regulator			1.65E-03	COL4A3,E2F8,GSTA3,MAP2K6,NR1H3,OSBPL1A,SHBG,TRIM50,VCL,VSIG1
Ca2+		chemical - endogenous mammalian		0.208	1.65E-03	ABCB1,ACTA2,CCND2,COL1A1,CSRP1,E2F3,EDN1,ELF3,FN1,FOSL2,ITPR3,KRT8,MMP19,MMP9,MYOCD,NOS3,PER2,PPARA,SERPINE1,SPP1,TAGLN,TIMP2	303 (20)
mir-145		microrna		1.105	1.65E-03	ACTA2,CACNA1C,MYC,MYH11,MYOCD,SOX9,TAGLN	140 (8)
MUC1		other		-0.336	1.65E-03	CAT,CD1A,CDH11,EGLN3,HIF1A,MKI67,SOD1	333 (19)
emodin		chemical drug		-0.555	1.65E-03	ABCB1,FN1,G6PC,MKI67,MMP9,SOD1,VCAM1	342 (19)
ouabain		chemical drug		-1.044	1.65E-03	ABCB1,CLDN3,CSF2,FLT1,HIF1A,HSPA9,PHB	267 (17)
Laminin		complex		-1.467	1.65E-03	ACTA2,BIRC3,CDH11,COL1A1,FN1,MMP9,SERPINE1	361 (20)
fasudil		chemical drug	Inhibited	-2.057	1.65E-03	ACTA2,MMP2,MMP9,MYH11,NOS3,TAGLN,VCAM1	353 (20)
RCE1		peptidase			1.65E-03	ATP5B,FBN1,PAPPA,S100A13,TGFBI,THBS2,WISP2
DYRK1A		kinase	Inhibited	-2.207	1.66E-03	CDK1,E2F8,MYBL2,SERPINE1,UBE2C	284 (11)
CaMKII		complex			1.66E-03	BIRC3,CD44,NOS3,SLC8A1,SOX9	279 (16)
Ifn		group		1.548	1.68E-03	ADAMTS1,CD44,EDN1,FAS,HIF1A,IDO1,MMP9,OAS3,PML,SERPINE1,SP100,SPP1,TAP1	298 (16)
GNA13		enzyme		1.964	1.77E-03	ACTA2,CNN1,MYH11,TAGLN	288 (16)
cyproterone acetate		chemical drug		1.000	1.77E-03	KLK1,MYC,PRLR,TAT
perhexiline		chemical drug		0.000	1.77E-03	FABP1,FNDC4,TAGLN,WIPI1
chondroitin sulfate A		chemical - endogenous mammalian	Inhibited	-2.000	1.77E-03	MMP2,MMP9,TIMP1,TIMP2	304 (15)
NDUFA13		enzyme			1.77E-03	A2M,CDK1,MMP9,MYBL2	220 (7)
Go 6976		chemical - kinase inhibitor	Inhibited	-2.180	1.79E-03	CD55,FLT1,FN1,ITGA5,MMP2,MMP9,TRAF1,VCAM1	308 (20)
PTGES		enzyme			1.79E-03	ANXA2,CXCL14,FLT1,G6PC,MMP9,MYC,NOS3,TRAF1	249 (13)
4-tert-octylphenol		chemical toxicant		1.342	1.81E-03	CD55,EMP1,ITIH4,MYC,S100A6,SLC6A20
MLXIPL		transcription regulator		-0.555	1.81E-03	G6PC,GPD1,HIF1A,KHK,MIOX,PPARA	154 (7)
HOXC8		transcription regulator		-0.896	1.81E-03	ADAM19,CDH11,CNN1,NQO1,SPP1,TAGLN
ALDH1A2		enzyme		-1.353	1.81E-03	ALDH1A3,CD44,CSF1,SPP1,TGFBI,TIMP1	188 (7)
fulvestrant		chemical drug	Inhibited	-2.263	1.82E-03	ASNS,C3,CAV1,CCDC80,CDC20,CDC25B,CDK1,CRYZ,CSF1,FLT1,FOSL2,FOXM1,GADD45A,KIF11,MCM2,MYC,POLE,SOD1,TNFRSF11B,UBE2C,VCAM1,WISP2	316 (18)
arsenite		chemical toxicant		-1.460	1.83E-03	ABCB1,CAV1,ESD,GADD45A,GCLM,HSPA9,INHBA,MYC,NAPB,NQO1,SERPINE1,TXNRD1	277 (17)
TCF7L2		transcription regulator		0.033	1.83E-03	ACADL,ACSL1,ADIPOR2,ALOX5,ANLN,ASPA,CCND2,CREB5,CSRP1,DBNDD2,EHHADH,ENTPD5,FBP1,G6PC,GCLM,GSN,GSS,LGI3,MAP7,MYC,PLEKHG1,RHBDL2,SLC12A2,SLC27A2,SYDE2	183 (7)
gentamicin C1		chemical drug			1.84E-03	CD44,SPP1
Pdgfra-Pdgfrb		complex			1.84E-03	CSF1,TIMP1
BTBD7		other			1.84E-03	MMP2,MMP9
GFRA1		transmembrane receptor			1.84E-03	ACPP,PTPRC
CTS-1027		chemical drug			1.84E-03	ACTA2,COL1A1
ARID5B		transcription regulator			1.84E-03	ACTA2,TAGLN
FERMT2		other			1.84E-03	FN1,GLI1	198 (7)
SLC8A1	-2.128	transporter			1.84E-03	EDN1,SLC8A1
EHD3		other			1.84E-03	CACNA1G,CACNA1H
PNKP		kinase			1.84E-03	MT-CO2,MT-CO3
ING2		transcription regulator			1.84E-03	SERPINE1,SPP1	211 (7)
ZNF350		transcription regulator			1.84E-03	GADD45A,MMP9
EEF1A1		translation regulator			1.84E-03	MYC,S100A4
sulfur		chemical - endogenous mammalian			1.84E-03	MMP2,MMP9	115 (6)
tyrphostin AG 1295		chemical - kinase inhibitor			1.84E-03	ACTA2,MYH11	93 (6)
tibolone		chemical drug			1.84E-03	PFKFB3,SERPINE1
17-epiestriol		chemical - endogenous mammalian			1.84E-03	NOS3,VCAM1
TGM2		enzyme	Activated	3.865	1.86E-03	BCL2A1,BIRC3,C3,FCER1G,FN1,HIF1A,ITGAX,MMP2,MMP9,MYC,OAS3,SIRPA,SLC27A2,SP110,SPP1,TAP1,TNFRSF11B,TSPAN14,TYROBP,UBA7	293 (17)
advanced glycation end-products		chemical - endogenous mammalian	Activated	2.588	1.91E-03	FN1,LRP2,MKI67,MMP9,SERPINE1,SPP1,VCAM1	315 (21)
TYROBP	2.387	transmembrane receptor		1.664	1.91E-03	FCGR2B,IDO1,ITGA5,ITGAX,NOD2,SPP1,TYROBP	291 (15)
RETN		other		0.842	1.91E-03	EDN1,G6PC,MMP14,NOS3,SERPINE1,SPP1,VCAM1	367 (20)
9,10-dimethyl-1,2-benzanthracene		chemical toxicant		0.730	1.91E-03	CCDC80,EGF,GADD45A,MMP9,NQO1,RUNX1,SERPINE1	331 (15)
HIPK2		kinase		0.532	1.97E-03	ABCB10,ALOX5AP,CCND2,DIAPH3,GNB3,HIF1A,LGALS3,RAC2,XPO7
NFATC1		transcription regulator		0.437	2.00E-03	COL1A1,CSF2,EDN1,FAS,MYC,MYH11,NOX4,NQO1,PRLR,VCAM1	327 (20)
EP300		transcription regulator		-0.630	2.04E-03	ACADL,ACADM,BRCA1,CHPT1,CRISPLD2,EDN1,FN1,FOSL2,GIMAP1-GIMAP5,GNG2,H6PD,HVCN1,ITGB7,LDHA,MKI67,MME,MMP11,MYC,MYH11,MYO1F,NPAS2,OAS3,PPARA,PRLR,RNF157,SLC6A19,ST6GAL1,TMPRSS4,TRAF1,UBE2C,ZFP36L2	367 (22)
LIF	4.244	cytokine		1.463	2.04E-03	A2M,ACTA2,CD9,CSF1R,ECEL1,ELF3,FBP1,FN1,HIF1A,KNG1,LBP,MYC,RHOU,SPP1,TIMP1,TMEM176A,TMEM176B,TNFRSF11B	327 (19)
KLF4		transcription regulator		-0.382	2.06E-03	ACTA2,CCND2,COBLL1,COL1A1,CSF1R,DUSP5,FABP1,FLT1,FN1,FOXM1,INHBA,ITGAD,LAMA1,MYC,MYH11,MYOCD,PPARA,SERPINE1,TAGLN,TXNRD1	336 (26)
SEMA7A		transmembrane receptor	Activated	2.236	2.07E-03	COL1A1,FN1,IL4R,TIMP1,WISP2
NOX4	-3.473	enzyme		1.319	2.07E-03	FN1,HIF1A,MMP2,NOS3,NOX4	294 (19)
NOV		growth factor		0.000	2.07E-03	COL1A1,GREM1,MMP2,MMP9,SERPINE1	314 (21)
agmatine		chemical - endogenous mammalian		-0.529	2.07E-03	ALDH9A1,NOS3,PPARA,SLC22A4,UCP2
SKI		transcription regulator	Inhibited	-2.201	2.07E-03	ACTA2,FAP,GLI1,MITF,SERPINE1	149 (7)
miR-204-5p (and other miRNAs w/seed UCCCUUU)		mature microrna	Inhibited	-2.236	2.07E-03	BMP1,CDC25B,CDH11,FBN2,MMP9
CTSS		peptidase			2.07E-03	COL4A1,COL4A2,COL4A3,FAS,MMP9	92 (5)
piceatannol		chemical - endogenous non-mammalian			2.07E-03	FAS,MMP9,MYC,NOS3,TIMP2	290 (16)
SRF		transcription regulator	Activated	2.589	2.09E-03	A2M,ACTA2,ACTG2,CALB1,CLDN1,CLDN3,CLRN1,CNN1,CSRP1,DUSP5,FLNA,FLT1,GSN,HSPG2,LRP1,MAPK13,MMP9,MYH11,MYLK,MYOCD,NLRP1,PDLIM7,SLC8A1,TAGLN,VCL,ZYX	30 (2)
SOX4		transcription regulator		0.966	2.12E-03	ALDH1B1,B3GNT5,CACNA1H,DBNDD2,EMP1,FAM213A,FCER1G,FN1,GCAT,LCK,LYZ,MAP7,MMP11,NAV1,ST6GAL1,TES,TMEM176B
MYCN		transcription regulator	Inhibited	-3.698	2.14E-03	CAV1,CCND2,CDH11,CLU,COL1A1,COL4A1,COL5A2,FBN1,FN1,HSPD1,INHBA,LDHA,MMP2,PHB,SERPINE1,SLC25A19,SORD,TAGLN,TIMP2,TNFRSF1A,ZYX	300 (17)
STAT1		transcription regulator		1.663	2.14E-03	A2M,ALDH1A3,C3,CCND2,CSF2,EDN1,EGLN3,FAM26F,FAS,FCER1G,FCGR2B,HIF1A,IDO1,IRF5,ITGAX,MMP9,MYC,NEURL3,RUNX1,SERPING1,SLC8A1,SP110,TAP1	360 (17)
ATF4		transcription regulator		1.250	2.18E-03	ASNS,BCAT1,CTH,EDN1,GHITM,LGALS3,MAP1LC3B,NID2,NR1H3,OSMR,PCK2,SHMT2,TNFRSF11B,TNFRSF12A
ATP-gamma-S		chemical reagent			2.19E-03	C3,CD33,CD55,CSF1,CSF1R,IDO1,MMP19,MMP9,MPEG1	276 (15)
Irgm1		other	Inhibited	-2.646	2.20E-03	BUB1,CDCA3,FAS,MKI67,NEK2,RRM2,UBE2C
NGF		growth factor		1.687	2.24E-03	ANXA2,CAV1,CDK1,ECEL1,EGLN3,ETV4,FAS,FOSL2,GADD45A,LRP1,MMP2,MMP9,MYC,SLC40A1,SOD1,TNFRSF12A,TRIO	308 (20)
LEPR		transmembrane receptor		0.408	2.31E-03	ACTA2,APOA2,COL1A1,COL4A1,FN1,FYB,IDO1,LGMN,LIF,MMP14,MMP19,MMP2,PPARA,SERPINE1,TIMP1,UCP2	254 (16)
NCF1		enzyme		1.000	2.40E-03	ACTA2,FN1,SERPINE1,TNFRSF14	307 (18)
lonafarnib		chemical drug	Inhibited	-2.000	2.40E-03	BCL2A1,BIRC3,MMP9,TRAF1	319 (20)
Ptprd		phosphatase	Inhibited	-2.000	2.40E-03	A2M,CDK1,CXCL14,MYC	201 (7)
gambogic acid		chemical - endogenous non-mammalian	Inhibited	-2.000	2.40E-03	BIRC3,MMP9,MYC,TRAF1	297 (16)
EGLN3	-2.429	enzyme			2.40E-03	HIF1A,LDHA,NOS3,TNFRSF11B	184 (8)
diacylglycerol		chemical - endogenous mammalian			2.40E-03	ACADM,FABP1,PRKCB,UCP2	221 (7)
LYN		kinase		0.555	2.42E-03	BCL2A1,C5,CSF1,CSF2,FCGR2B,MITF,MYC,TNFRSF14,TRAF1,TRAF5	264 (15)
homocysteine		chemical - endogenous mammalian		-0.101	2.42E-03	ANXA2,BHMT,CLU,FOSL2,GADD45A,IDI1,MMP2,MT-CO3,TIMP1,VCAM1	284 (14)
MTOR		kinase		-0.333	2.42E-03	ACADL,ACADM,AIFM1,AKR1A1,ATP5F1,FN1,GSTZ1,HIF1A,IL4R,MAP1LC3B,MMP9,MYC,PDHA1,PHLPP2,PPARA,SLC12A2,SLC8A2,SOD1,ST6GAL1,TNFRSF11B,TNFRSF1A,VCAM1	335 (19)
TEAD		group			2.43E-03	CD44,FN1,FOXM1
AKIRIN2		other			2.43E-03	CCND2,MMP9,MYC	175 (10)
ZNF746		transcription regulator			2.43E-03	G6PC,PDHA1,SDHA
MRPL14		other			2.43E-03	MT-CO2,MT-ND4,MT-ND6
CCL18		cytokine			2.43E-03	MMP2,MMP9,S100A4
P2RY4		g-protein coupled receptor			2.43E-03	MMP9,TIMP1,VCAM1	149 (7)
CUL1		enzyme			2.43E-03	BRCA1,CCND2,MYC	346 (21)
MLLT3	1.091	other			2.43E-03	EDN1,MYC,SCNN1G
anethole		chemical - endogenous non-mammalian			2.43E-03	MMP2,MMP9,TIMP1	312 (13)
zimelidine		chemical drug			2.43E-03	FNDC4,TAGLN,WIPI1
sanguinarine		chemical - endogenous non-mammalian			2.43E-03	NQO1,TIMP1,TIMP2	297 (10)
aspirin		chemical drug		-0.987	2.52E-03	CROT,CSF1,CSF2,GLI1,IDO1,KITLG,MMP2,MMP9,NOX4,PPARA,VCAM1	282 (17)
ITGB2		transmembrane receptor		0.478	2.52E-03	ACTA2,BCL2A1,CSF2,FN1,MMP9,RAC2,VCAM1	301 (18)
baicalein		chemical - endogenous non-mammalian			2.52E-03	ABCB1,MMP2,MMP9,PRDX6,TIMP1,TIMP2,VCAM1	237 (17)
HLX		transcription regulator		-1.744	2.53E-03	CD44,CLDN1,FER1L6,IL4R,MYC,PAPPA
taurine		chemical - endogenous mammalian		-1.982	2.53E-03	FN1,GOT1,MIOX,MMP2,MMP9,PPARA	336 (20)
TCF3		transcription regulator		-1.994	2.55E-03	ANLN,BUB1,CCND2,CERK,COL1A1,ECT2,GADD45A,HS3ST1,HSD17B14,KIF11,KIF4A,MKI67,MYC,PGK1,PLK4,RACGAP1,SLC12A2,TOP2A,TOX
evodiamine		chemical - endogenous non-mammalian		-1.342	2.55E-03	ABCB1,BCL2A1,BIRC3,MMP9,MYC	244 (15)
IL1R1		transmembrane receptor	Activated	2.646	2.57E-03	ABCC3,ACTA2,LBP,MMP2,MMP9,MYH11,TIMP1,TRAF1	338 (20)
PRKCB	4.547	kinase		1.812	2.57E-03	CYP8B1,FN1,MMP2,MMP9,MYC,PRKCB,RELB,SERPINE1	285 (19)
di(2-ethylhexyl) phthalate		chemical toxicant		-0.954	2.57E-03	ACMSD,CCND2,CROT,EHHADH,FABP1,MYC,SLCO2B1,SOD1	209 (7)
CXCR4		g-protein coupled receptor			2.57E-03	C5,CD44,CD9,CDH11,MMP2,MYC,PGK1,RRAS	374 (21)
RARA		ligand-dependent nuclear receptor		-0.077	2.66E-03	ALOX5,APOC3,C5,CALB1,CASC5,CDK1,CENPA,E2F8,FAM64A,FOSL2,GLI1,MMP11,MYC,NCAPH,PLK4,RUNX1,SHROOM1,SLC25A36,SP100,SP110,STRA6,UBA7	265 (17)
NOS2		enzyme		1.710	2.67E-03	ACO1,BCL2A1,CD44,COL4A1,EDN1,FAS,G6PC,GPD1,HIF1A,ITIH4,LCK,MMP9,NOS3,SFXN1,SLC40A1,TIMP1,TYROBP	354 (20)
FGF7		growth factor	Activated	2.158	2.69E-03	ABCC3,CD44,CSF1,FOXM1,LPCAT1,MMP9,SERPINE1,SFTPD,SI	276 (17)
SREBF2		transcription regulator		-0.863	2.69E-03	ACSL1,APOA2,CAMK1D,CYP8B1,FADS2,FDFT1,IDI1,INSIG1,LRP1	325 (16)
STAT6		transcription regulator		1.552	2.78E-03	ACSL1,ADAM19,ALDH2,CCND2,COBLL1,COL1A1,DGKA,FCER1G,FLRT2,IL4R,ITGB7,LIF,MMP14,MMP2,MMP28,MMP9,SAMSN1,SELENBP1,SERPINE1,ST6GAL1,TFEC,VCAM1	298 (18)
ADRB		group		-0.199	2.85E-03	ADCY4,E2F3,FAS,GADD45A,GCLM,GSTA3,HSPD1,INSIG1,MMP9,NEK2,NQO1,SLC40A1,SLC8A1,TRAF1	267 (14)
CDK4		kinase			2.85E-03	BRCA1,CASC5,CDCA2,CDCA8,CEP55,GALNT11,KIF11,KIF4A,MELK,MTFR2,MYBL1,NCAPH,PBLD,TPX2	101 (7)
Bay 11-7082		chemical - kinase inhibitor	Inhibited	-2.158	2.87E-03	BCL2A1,CD44,FLT1,GLRB,MMP2,MMP9,S100A4,SAMSN1	321 (16)
RHO		g-protein coupled receptor	Inhibited	-2.813	2.87E-03	ACADM,AQP1,CD44,CSF1R,FBLN1,PDE6A,S100A6,SERPING1
FOXO4		transcription regulator		0.149	2.87E-03	CCND2,FDFT1,GADD45A,HIF1A,IDI1,MMP9,SERPINE1	308 (16)
EZH2		transcription regulator		1.909	2.91E-03	ALOX5AP,AMACR,BIRC3,BRCA1,C15orf48,C3,CCND2,CEMIP,CLDN10,COL4A1,CRISPLD2,CSF2,FBLN1,FBN1,HOXB8,IKZF1,MMP9,MYC,PER2,PKMYT1,RUNX1,S100A4	292 (16)
ID2		transcription regulator		-0.447	2.93E-03	ACTA2,CCND2,CD44,CDC25B,CDK1,CSF1,FCER1G,HIF1A,IL4R,IRF5,MAP2K6,MYC,PIK3R5,TNFRSF1A,TRAF1,TRAF5	232 (11)
ABL1		kinase		0.750	2.96E-03	CAV1,CCND2,CSF1,FAS,GADD45A,MYC	267 (13)
PARK2		enzyme		-1.715	2.96E-03	GLO1,MYC,NDUFV2,PDHA1,PRDX6,SEPT4
SOD2		enzyme		-0.128	2.97E-03	ACADL,ACPP,CAT,GSN,KNG1,MMP2,MMP9,MYC,NOS3,SERPINE1,TRIM14	275 (18)
CNR1		g-protein coupled receptor		1.976	3.04E-03	CDCA3,CDK1,CORO2A,EGF,FOXM1,GLO1,HAGH,KIF11,LAMA1,NOD2,PTK2B,RGMA,S100A6,TIMP1
17-alpha-ethinylestradiol		chemical drug		1.913	3.04E-03	ABCC3,ASNS,BCAT1,C3,CDK1,CSF1R,CYP8B1,MMP9,NOS3,SHBG,SLC11A1,SLC34A2,SLC40A1,VCAM1	416 (18)
IL21		cytokine	Activated	2.756	3.10E-03	CCND2,CSF2,FAM26F,FCER1G,FCGR2B,HIF1A,IDO1,IRF5,MKI67,MMP2,MMP9,NEURL3,PTPRC,RUNX1,TAP1,TYROBP	291 (16)
Ni2+		chemical reagent	Activated	2.219	3.11E-03	ASNS,BIRC3,CSF1,HIF1A,VCAM1	250 (7)
CX3CL1		cytokine		1.067	3.11E-03	HIF1A,MFGE8,MMP2,MMP9,TIMP1	270 (16)
geranylgeranyl pyrophosphate		chemical - endogenous mammalian		-0.440	3.11E-03	CD55,MMP9,NOS3,PPARA,VCAM1	342 (23)
Relaxin		group		-1.172	3.11E-03	EDN1,MMP9,NOS3,TIMP1,TNFRSF1A	329 (13)
methyl-beta-cyclodextrin		chemical drug			3.11E-03	CAV1,FDFT1,HIF1A,MYC,SERPINE1	288 (17)
paraquat		chemical toxicant		0.574	3.15E-03	CAT,CCL21,COL1A1,FAS,FN1,GSTA3,INHBA,MMP9,SFTPD,SLC8A1,SOD1,TIMP1	330 (20)
EDNRA		transmembrane receptor	Activated	2.000	3.16E-03	COL1A1,MMP2,TIMP1,TIMP2	158 (7)
MDK		growth factor		1.154	3.16E-03	ACTA2,MYOCD,PTPRC,TAGLN
S1PR2		g-protein coupled receptor		1.032	3.16E-03	ACTA2,NOS3,TIMP1,VCAM1	322 (19)
epoprostenol		chemical - endogenous mammalian		1.000	3.16E-03	HIF1A,PTGIS,SERPINE1,SPP1	302 (17)
Go6983		chemical - kinase inhibitor		0.762	3.16E-03	ACADM,FLT1,PPARA,TRAF1
IGFBP7		transporter		0.000	3.16E-03	ASNS,MMP2,MMP9,MYC	276 (19)
10-nitrooleate		chemical - endogenous mammalian		0.000	3.16E-03	MFGE8,NOS3,NOX4,VCAM1	138 (7)
cobalt		chemical toxicant		0.000	3.16E-03	HIF1A,LDHA,PFKFB3,PGK1	207 (10)
coenzyme Q10		chemical drug		-1.000	3.16E-03	ATP5B,MT-CYB,NOS3,PPARA
amlodipine		chemical drug		-1.000	3.16E-03	ANXA2,COL1A1,EDN1,NOS3	165 (11)
obeticholic acid		chemical drug		-1.683	3.16E-03	COL1A1,G6PC,TIMP1,TIMP2	208 (7)
1'-acetoxychavicol acetate		chemical reagent	Inhibited	-2.000	3.16E-03	BCL2A1,BIRC3,MMP9,MYC	291 (15)
PURA		transcription regulator			3.16E-03	ACTA2,ITGAD,ITGAX,MYC	69 (4)
ZBTB33		other			3.16E-03	FAS,MYC,PGK1,S100A4
ROCK1		kinase			3.16E-03	CCND2,CD44,EDN1,VCAM1	307 (17)
HOXC9		transcription regulator			3.16E-03	GLI3,MMP9,NOS3,SPP1
PLIN1		other			3.16E-03	ABHD5,ACADL,ACADM,UCP2
diethylnitrosamine		chemical toxicant		0.426	3.17E-03	BAAT,KRT8,MYC,NR1H3,QPCT,SELENBP1,SLCO2B1,SOD1,TM4SF4,TRPV2
HNRNPA2B1		other			3.25E-03	ABCB1,ACSL5,ARSJ,CEMIP,CLDN1,DCLK1,FN1,GSN,MYC,PAPPA,ROR1,STK32B,TFPI2,TOX3
PRKCE		kinase		1.838	3.27E-03	ABCB1,ACTA2,BIRC3,CAV1,CD55,CSF2,MMP9,MYC,VCAM1	294 (17)
AGER		transmembrane receptor		0.545	3.27E-03	COL4A1,CSF1,FAS,FLT1,IL4R,MMP2,MMP9,SERPINE1,VCAM1	322 (17)
CDH1		other		-1.632	3.27E-03	CD44,KRT18,MMP14,MMP19,MMP9,PFKFB3,S100A4,SOX9,TPBG	266 (18)
tanespimycin		chemical drug		-1.095	3.39E-03	BCL2A1,BIRC3,CAV1,CDK1,FAS,HSPA9,KRT18,KRT8,LDHA,MITF,MYC,SERPINE1	338 (18)
cholecalciferol		chemical - endogenous mammalian	Activated	2.267	3.46E-03	ALOX5,COL1A1,CSF1,EDN1,ITGAX,PRKCB,RUNX3,SERPINE1,SPP1,TNFRSF11B	343 (25)
FADD		other		-0.333	3.46E-03	ASB13,BIRC3,CCND2,CDK1,FAS,FOXM1,IRF5,MMP9,MYC,SFXN2	334 (23)
Mapk		group		0.113	3.48E-03	ABCB1,APOC3,CAT,COL1A1,ITGB7,MMP9,MYC,PER2,SOD1,SPP1,VCAM1	309 (21)
SP600125		chemical - kinase inhibitor		-1.954	3.50E-03	ABCB1,AKR1C3,ALOX5,AQP1,CD44,COL1A1,CSF1R,CXCL16,FAS,FN1,GADD45A,MMP9,NOS3,PCK2,SERPINE1,SPP1,THBS2,VCAM1	313 (16)
F2R		g-protein coupled receptor	Activated	2.043	3.58E-03	CD55,FLT1,FN1,MMP9,MYOCD,TAGLN,TFPI2,VCAM1	312 (22)
C3	5.201	peptidase		0.540	3.58E-03	C3,C5,CD55,CSF1,CXCL16,PTPRC,TNFRSF1A,UCP2	359 (17)
methamphetamine		chemical drug	Activated	2.745	3.60E-03	FAS,FOSL2,MMP2,MMP9,MYC,TIMP2,TNFRSF1A,TNFRSF1B,VCAM1	359 (17)
fluticasone		chemical drug		1.106	3.68E-03	ALOX5,C3,CES1,CSF2,EMP1,ITGB7,MFGE8,MMP19,MMP9,OLFML2B,PLAC8,SERPINE1,SPP1,ST6GAL1,TAP1,TIMP1	353 (18)
ochratoxin A		chemical toxicant	Activated	2.201	3.75E-03	FAS,MMP9,NOS3,NQO1,TIMP1
Smad		complex		0.596	3.75E-03	COL1A1,INPP5D,MYC,SERPINE1,TM4SF5	192 (13)
amitriptyline		chemical drug		-0.447	3.75E-03	CCND2,FABP1,FNDC4,TAGLN,WIPI1
oltipraz		chemical drug		-0.818	3.75E-03	ABCC3,CRYZ,NQO1,SLCO2B1,UGT1A6
ACKR3		g-protein coupled receptor			3.75E-03	AKR1C3,C5,COL9A1,MMP14,RRAS	116 (6)
ICMT		enzyme			3.75E-03	ATP5B,S100A13,TGFBI,THBS2,WISP2
nilotinib		chemical drug			3.76E-03	COL1A1,FN1,MYC	198 (7)
ADGRF5		g-protein coupled receptor			3.76E-03	CSF1,MMP2,MMP9	201 (15)
L1CAM		other			3.76E-03	IDI1,MMP2,MMP9	320 (19)
S100a7a		other			3.76E-03	CSF2,MKI67,MMP2	254 (14)
SERPINE2		other			3.76E-03	GLI1,GLI3,MMP9
ACTG1		other			3.76E-03	ACTA2,CNN1,TAGLN	149 (7)
caffeic acid phenethyl ester		chemical drug		-1.632	3.76E-03	ABCB1,ABCB10,CD44,CSF2,GNAI2,MKI67,MMP14,MMP2,NQO1,RELB,VCAM1	299 (18)
GDF2		growth factor	Activated	2.360	3.76E-03	CAV1,CDH11,COL1A1,COL9A1,EDN1,HIF1A,MDFI,MMP9,MYC,SPP1	313 (21)
GW9662		chemical reagent		0.605	3.76E-03	CAV1,CD1A,EGLN3,FABP1,FN1,INSIG1,NOS3,SHBG,UCP2,VCAM1	393 (19)
cyclic AMP		chemical - endogenous mammalian		0.431	3.95E-03	CACNA1H,CCND2,FLT1,FN1,FOSL2,G6PC,GABRB3,GOT1,HIF1A,INHBA,ITPR3,MITF,MME,MMP9,MYC,MYLK,PRLR,SERPINE1,SOX9,TAT,TIMP1	290 (18)
NR0B2		ligand-dependent nuclear receptor		1.208	3.98E-03	ACADM,BAAT,CYP8B1,FBP1,G6PC,PCK2,SERPINE1,TIMP1	367 (22)
MMP9	4.996	peptidase		0.651	3.98E-03	ACTA2,CD44,GADD45A,MMP14,MMP2,MMP9,MYC,TIMP1	289 (17)
Fcer1		complex		0.047	3.98E-03	BCL2A1,CD1A,CSF1,CSF2,FCGR2B,IDO1,INHBA,LIF	334 (16)
androgen		chemical drug		-0.788	4.05E-03	AKR1C3,ALDH6A1,CD44,COL4A2,FES,FLNA,GSN,INHBA,MMP9,MYC,PARK7,PRKCB,PTPRC,RUNX1,SOX9	336 (21)
PGF		growth factor	Activated	2.000	4.07E-03	ALOX5,EDN1,MMP9,SERPINE1	296 (18)
ABCC8		transporter		1.960	4.07E-03	ACADM,CAT,MT-CO3,SOD1	149 (7)
IKK (complex)		complex		0.000	4.07E-03	BIRC3,MMP9,MYC,VCAM1	280 (15)
MEL T1		chemical - kinase inhibitor		-1.000	4.07E-03	ATP5B,HIBCH,HSPD1,PGK1
MXI1		transcription regulator		-1.922	4.07E-03	FOXM1,MKI67,MYC,SLC1A4
lysophosphatidic acid		chemical - other	Activated	2.565	4.09E-03	ACTA2,CSF1,EDN1,HIF1A,LIF,MMP9,MYC,NOS3,SERPINE1,TAGLN	348 (23)
N-nitro-L-arginine methyl ester		chemical drug		1.728	4.09E-03	ACO1,CSF1,FAS,FN1,MMP9,NOS3,SERPINE1,SOD1,TIMP1,VCAM1	283 (15)
daidzein		chemical drug		0.333	4.09E-03	A2M,ABCC3,AKR1C3,CAV1,FCGR2B,FERMT3,MYC,PRLR,SH2B2,SHBG	309 (12)
FOSL2	2.070	transcription regulator		1.091	4.17E-03	BRCA1,CYP2J2,FAS,MMP2,RELB,SFTPD,TIMP1	253 (11)
LTBR		transmembrane receptor		0.816	4.17E-03	ACTA2,CCL21,CLU,CNN1,LYZ,MFGE8,VCAM1	254 (9)
LCN2		transporter	Activated	2.135	4.41E-03	ACTN1,ANLN,COL1A1,CORO1C,HIF1A,KIF11,MMP2,TNFRSF11B	290 (12)
TCR		complex		1.580	4.48E-03	BCAT1,BCL2A1,BIRC3,CD44,CSF2,F5,FAS,FLNA,HIF1A,HSPD1,IL4R,ITGB7,LCK,MYC,PGK1,PTK2B,PTPRC,RELB,RUNX1,SPP1,TNFRSF12A,TNFRSF1A,TNFRSF1B	274 (16)
trans-hydroxytamoxifen		chemical drug		-0.467	4.51E-03	CLU,CRYZ,ECH1,EPB41L3,FMO5,GPRC5A,LITAF,MATN2,MYBL1,SELENBP1,TOP2A,WISP2
MECP2		transcription regulator			4.51E-03	ABCB1,BRCA1,GABRB3,GSTO1,IVD,KCNF1,MYC,PIKFYVE,S100A4,SLC12A5,SRPX2,TFPI2
ERG		transcription regulator		1.732	4.57E-03	ACTN1,ADGRG1,ARHGAP4,BIRC3,CAMK1D,CUX2,DIAPH3,DOCK2,EPB41L3,FLT1,MMP9,NOS3,RRAS,RYR3,SPP1,TGFB1I1,WIPF1	54 (4)
SUMO2		enzyme		0.555	4.59E-03	CAV1,CCND2,CTH,CXCL16,MMP14,SLC51B	193 (7)
CEBPE		transcription regulator		0.298	4.69E-03	ALOX5AP,CCND2,CSF1R,LYZ,MMP2,MMP9,MYC
ADM		other		-0.900	4.69E-03	EDN1,FN1,HIF1A,PGK1,SPP1,TNFRSF11B,VCAM1	265 (19)
nifedipine		chemical drug		-0.097	4.75E-03	ABCB1,ABCC3,ATP2B4,CACNA1C,EDN1,FN1,NOS3,SLC8A1,VCAM1	373 (24)
BRD4		kinase		-0.816	4.82E-03	ACSL5,ACSM3,ALDH1B1,CCND2,FOSL2,LCK,MYC,NAV1,NQO1,SORD
REL		transcription regulator		1.651	5.06E-03	ACAD9,ANLN,BCL2A1,BRCA1,CCND2,CCNY,CLDN10,CSF2,DNAH1,E2F3,FADS2,FAS,FN1,IRF5,MLLT3,MMP9,MYC,RDH10,RELB	365 (21)
Angiotensin II receptor type 1		group		1.982	5.14E-03	EDN1,NOS3,SERPINE1,TIMP1	242 (13)
ITGB6		other		1.948	5.14E-03	COL1A1,MMP2,MMP9,SERPINE1	284 (19)
triclosan		chemical drug		1.000	5.14E-03	ACTA2,COL1A1,NQO1,TIMP1
T		transcription regulator		1.000	5.14E-03	CD44,COL1A1,MITF,SOX9
oxysterol		chemical - endogenous mammalian		1.000	5.14E-03	CAV1,MYC,NR1H3,TIMP1	258 (7)
batimastat		chemical - protease inhibitor		0.343	5.14E-03	EGF,MMP14,MMP2,MMP9	353 (19)
acyclic retinoid		chemical drug		-0.849	5.14E-03	COL4A2,FLT1,MYC,TIMP2	249 (13)
NO 1886		chemical drug		-1.000	5.14E-03	ACADL,CES1,CES2,UCP2
ethoxyquin		chemical toxicant		-1.103	5.14E-03	CRYZ,GSTA3,NQO1,SLCO2B1
HCAR2		g-protein coupled receptor	Inhibited	-2.000	5.14E-03	IQGAP3,KIF14,PLK4,SLC37A2
glutamyl-Se-methylselenocysteine		chemical - endogenous mammalian	Inhibited	-2.000	5.14E-03	CLU,GNAI2,SOD1,TIMP2
BTG2		transcription regulator			5.14E-03	BRCA1,CAT,NQO1,SOD1	40 (3)
perindopril		chemical drug			5.14E-03	ACTA2,EGF,MMP2,NOS3
magnolol		chemical - endogenous non-mammalian			5.14E-03	CLEC11A,HIF1A,MMP2,MMP9	312 (18)
dinoprost		chemical - endogenous mammalian	Activated	2.789	5.18E-03	CCND2,EDN1,FOSL2,MMP9,MYC,PLCD1,PRLR,PTK2B,SPP1	305 (20)
IL11		cytokine		1.410	5.26E-03	A2M,ANXA2,BCL2A1,LBP,SPP1,TIMP1,VCAM1	273 (18)
beta-naphthoflavone		chemical toxicant		-0.397	5.26E-03	ABCC3,GCLM,LBP,MIOX,NQO1,SLCO2B1,UGT1A6	315 (13)
fluocinolone acetonide		chemical drug		-1.134	5.26E-03	ANOS1,AQP1,CDCA3,ITGA10,KIF4A,PRKCB,TAT	220 (7)
PP1		chemical - kinase inhibitor		-1.732	5.26E-03	CCND2,CXCL16,MMP2,MYC,SIRPA,VCAM1	295 (19)
KRT14		other			5.26E-03	CXCL14,DSG1,KRT18,KRT8,MMP19,MMP9
let-7a-5p (and other miRNAs w/seed GAGGUAG)		mature microrna	Inhibited	-2.769	5.30E-03	ACTA2,ADGRG1,CCND2,COL1A1,F2,FADS2,MMP9,MYC,RDH10,S100A4,SLC1A4,SMOX,TAGLN,UHRF1
CSF1R	1.867	kinase		1.067	5.31E-03	CCND2,CSF1,CSF1R,MYC,VCAM1	305 (20)
KEAP1		transcription regulator		0.600	5.31E-03	GNAI2,MAP1LC3B,MMP9,NQO1,VCAM1	262 (13)
WR 1065		chemical drug		0.555	5.31E-03	CAT,FAS,GADD45A,MYC,S100A4	321 (14)
PD 123319		chemical drug		0.275	5.31E-03	COL1A1,FOSL2,SERPINE1,SPP1,TIMP1	311 (20)
FBXW7		transcription regulator		-0.074	5.31E-03	COL1A1,FGFBP1,MYC,NQO1,SERPINE1	305 (20)
FHL2		transcription regulator		-0.225	5.31E-03	ACTA2,CNN1,MITF,SPP1,TAGLN	288 (18)
ADA		enzyme	Inhibited	-2.183	5.31E-03	HIF1A,MMP9,SERPINE1,SPP1,TIMP1	236 (18)
perindoprilat		chemical drug			5.37E-03	LRP1,MMP9
fluoroquinolone		chemical drug			5.37E-03	MMP2,MMP9
2-(3-chlorophenylamino)phenylacetic acid		chemical drug			5.37E-03	COL4A1,FN1
ITGBL1		other			5.37E-03	CD44,CDH11
HDGF		growth factor			5.37E-03	COL1A1,SERPINE1
methylamphotericin B		chemical drug			5.37E-03	SPP1,TIMP1
glucuronyl glucosamine glycan sulfate		chemical drug			5.37E-03	FN1,HSPG2
cercosporin		chemical - endogenous non-mammalian			5.37E-03	ACTA2,FN1
HOXB8	1.475	transcription regulator			5.37E-03	MYLK,TAGLN
EMP2		other			5.37E-03	CAV1,ITGA5
PURB		transcription regulator			5.37E-03	ACTA2,MYC
VSX2		transcription regulator			5.37E-03	MITF,TFEC
AHNAK		other			5.37E-03	CCND2,MYC	265 (16)
PFN1		other			5.37E-03	ANXA2,VCAM1
STRAP		other			5.37E-03	MYC,SERPINE1	82 (7)
CHCHD4		enzyme			5.37E-03	HIF1A,MT-CO2
TOR2A		other			5.37E-03	ACAT1,MYC
CACNA2D1		ion channel			5.37E-03	CACNA1G,CACNA1H
CLDN4		transmembrane receptor			5.37E-03	CLDN1,SLC31A1
Cacnb1		ion channel			5.37E-03	CACNA1G,CACNA1H
TOP2A	4.178	enzyme			5.37E-03	MYC,TOP2A	256 (7)
phenylacetic acid		chemical - endogenous mammalian			5.37E-03	MMP2,TIMP2
anastrozole		chemical drug			5.37E-03	TNFRSF11B,VCAM1
bongkrekic acid		chemical toxicant			5.37E-03	MT-CO3,VCAM1
natamycin		chemical drug			5.37E-03	SPP1,TIMP1
3,4-dihydroxybenzaldehyde		chemical - endogenous non-mammalian			5.37E-03	CCND2,PARK7
potassium cyanide		chemical reagent			5.37E-03	TIMP1,TIMP2
zeaxanthin		chemical drug			5.37E-03	MMP2,TIMP1
latanoprost		chemical drug			5.37E-03	MMP2,MMP9	115 (6)
calphostin C		chemical - kinase inhibitor		-0.726	5.38E-03	ABCB1,ACTA2,CLU,CSF2,FN1,MMP9,MYC,NQO1	317 (17)
PRKAG3		other			5.38E-03	ACSL6,AQP1,CCNDBP1,CD55,CES1,DNASE1,GBE1,GOT1,HN1,MAP2K6,OXCT1,RHOU,SLC25A36,SLC40A1,SORD
U46619		chemical reagent			5.46E-03	MMP14,NOX4,TIMP2	198 (7)
bazedoxifene		chemical drug			5.46E-03	MKI67,MYC,WISP2	195 (7)
voltage-gated calcium channel		complex			5.46E-03	CCND2,ITPR3,PTPRC	143 (7)
FBXO42		other			5.46E-03	CSF1,MMP9,VCAM1	216 (7)
LOXL2	3.932	enzyme			5.46E-03	FN1,MMP14,MMP9	192 (7)
FGF3		growth factor			5.46E-03	MMP2,MMP9,PNCK	154 (7)
miR-224-5p (miRNAs w/seed AAGUCAC)		mature microrna			5.46E-03	CXCL14,KLK1,MMP9
PTGES3		enzyme			5.46E-03	ABCC3,HIF1A,MYC	233 (7)
PKN1		kinase			5.46E-03	ACTA2,MYH11,TAGLN	225 (7)
SCUBE3		other			5.46E-03	MMP2,MMP9,SERPINE1	149 (7)
S100P		other			5.46E-03	KRT18,KRT8,S100A6
pepstatin		chemical - protease inhibitor			5.46E-03	CAV1,CD9,TNFRSF11B
hexarelin		chemical toxicant			5.46E-03	ATP5B,INSIG1,TIMP1	125 (7)
carnosine		chemical - endogenous mammalian			5.46E-03	AIFM1,CNDP1,G6PC
EPO		cytokine		1.938	5.55E-03	ABCA13,ATP6V1B2,CCND2,CLIC1,CREG1,EDN1,FABP1,FAS,G6PC,LCP1,MMP2,MYC,NOS3,OSBPL1A,PLCB2,PRKCB,SAMSN1,SOD1,SPP1,TNFRSF11B,UCP2,ZFHX2	316 (19)
2,4,5,2',4',5'-hexachlorobiphenyl		chemical toxicant		0.426	5.65E-03	ABCC3,CDCA2,FMO5,GADD45A,HSD17B2,MYC,PAK3,SLC1A4,SLC23A1
RB1		transcription regulator	Inhibited	-3.225	5.78E-03	ATAD2,ATP5A1,BRCA1,CDK1,CLDN3,DLST,E2F3,FAM111A,FAS,FLT1,FN1,GHITM,GPRC5A,GRPEL1,KRT18,LCK,MCM10,MCM2,MELK,MYBL2,MYC,NDUFV1,PARK7,RRM2,RYR3,SERPINE1,UQCRFS1	248 (14)
Creb		group		0.013	5.81E-03	ALOX5,CACNA1C,CSF1R,CSRP1,FAS,FCER1G,G6PC,MITF,MMP2,MT-ND5,NOS3,PER2,PGK1,POLE,SLC8A1,SOD1,SOX9,TNFRSF11B,TRAIP	274 (11)
LMNB1		other			5.87E-03	ATP5B,FBN1,PAPPA,S100A13,TGFBI,THBS2,WISP2
celecoxib		chemical drug		-0.503	5.90E-03	ALOX5,BCL2A1,FAS,GADD45A,MKI67,MMP2,MMP9,SERPINE1,TNFRSF1B,TRAF1,TRAIP,VCAM1	303 (17)
erlotinib		chemical drug		0.647	5.92E-03	FAP,FBN1,MME,NOX4,PML,RELB,TNFRSF1A,TNFRSF1B	161 (7)
E2F2		transcription regulator			5.92E-03	CDK1,E2F3,MCM10,MCM2,MYBL2,MYC,RRM2,SERPINE1	179 (7)
MAPK8		kinase		1.276	5.95E-03	ABCB1,AQP1,BIRC3,COL1A1,CXCL16,CYP8B1,EGF,FOSL2,G6PC,LIF,MMP2,MMP9,MYC,NOX4	271 (17)
SPHK1		kinase		1.472	5.99E-03	BIRC3,FN1,MAP2K6,SERPINE1,TIMP1,TRAF1	262 (17)
tetraethylammonium		chemical drug		-0.896	5.99E-03	BAG2,ECH1,GSTO1,HSPA9,NOS3,PARK7
pregnenolone carbonitrile		chemical drug		-0.923	5.99E-03	ABCB1,ABCC3,INSIG1,SLCO2B1,SULT1B1,UGT1A6	144 (3)
MEOX2		transcription regulator		-0.928	5.99E-03	EDN1,LRP1,MMP14,NKX3-2,TRAF1,VCAM1	134 (7)
fatty acid		chemical - endogenous mammalian		0.803	6.09E-03	APOA2,APOC3,FADS2,G6PC,MMP9,NR1H3,PPARA,SERPINE1,UCP2,VCAM1	318 (18)
MIF		cytokine		-0.263	6.15E-03	ACTA2,CD44,CHST10,COL1A1,MMP2,MMP9,NR1H3,TIMP1,VCAM1	252 (17)
TRADD		other		1.342	6.24E-03	BCL2A1,CSF2,MMP9,TRAF1,VCAM1	245 (14)
CIDEC		other		1.342	6.24E-03	ACADL,ACADM,ACADS,PPARA,SERPINE1	88 (4)
JAG1		growth factor		0.555	6.24E-03	ACTA2,COL1A1,MYC,SPP1,TAGLN	214 (13)
indole-3-carbinol		chemical drug		-0.492	6.24E-03	CRYZ,FMO1,LCP1,SPP1,TRAF1
SIAH2		transcription regulator			6.24E-03	ACPP,AKR1C3,EGLN3,HIF1A,MME	271 (11)
BMP7		growth factor		0.426	6.29E-03	ACTA2,ATP5A1,CD44,COL1A1,EDN1,FN1,GREM1,MMP2,S100A4,SERPINE1,SPP1,SULF1	359 (19)
LDL		complex		1.841	6.35E-03	BCL2A1,C3,CDK1,CSF2,CYP2J2,FCGR2B,GCLM,HIF1A,IDO1,INSIG1,LRP1,MKI67,MMP14,MMP2,MMP9,NOS3,NR1H3,SERPINE1,VCAM1	345 (18)
GLIS2		transcription regulator	Inhibited	-2.000	6.39E-03	C3,COL1A1,MMP14,SERPINE1	117 (7)
FMO3		enzyme	Inhibited	-2.000	6.39E-03	ACADL,EHHADH,G6PC,PPARA	214 (7)
L-carnitine		chemical - endogenous mammalian	Inhibited	-2.000	6.39E-03	AQP1,CAT,EDN1,MT-ATP6	217 (7)
NAB2		transcription regulator			6.39E-03	ALOX5AP,FLT1,FN1,RRAD	136 (7)
tributyrin		chemical drug	Activated	2.138	6.50E-03	BCL2A1,BIRC3,CD55,CLDN1,EDN1,INHBA,MME,MYBL1	76 (4)
JUND		transcription regulator		1.387	6.50E-03	APOC3,CLU,COL6A1,MMP9,NOX4,SFTPD,SPP1,TIMP1	256 (11)
salirasib		chemical drug		-0.378	6.54E-03	AK4,COL5A2,HIF1A,LDHA,PFKFB3,PGK1,SERPINE1
CDX1		transcription regulator		-1.067	6.54E-03	CCND2,CLDN1,CLU,HOXB8,SI,SLC7A8,TREH
AICAR		chemical - endogenous mammalian		-1.970	6.54E-03	ACTA2,FN1,G6PC,MKI67,MMP9,PPARA,SERPINE1	366 (19)
miR-34a-5p (and other miRNAs w/seed GGCAGUG)		mature microrna	Inhibited	-2.605	6.54E-03	CDK1,E2F3,MCM10,MYC,PTPRE,TAGLN,WISP2
KIT		transmembrane receptor			6.57E-03	CCND2,CD44,CSF2,IL4R,KITLG,LGALS3,LIF,MITF,MYC,SPP1	309 (16)
ionomycin		chemical reagent	Activated	2.070	6.68E-03	BCL2A1,CCND2,CD276,CSF2,DGKA,HIF1A,HTR7,IKZF1,ITPR3,KCNN4,LDHA,MMP9,MYC,SPP1,TRAF5	294 (15)
CLDN7		other		-1.212	6.71E-03	ATP5G1,C1S,C3,CBX2,F5,ITPR3,LGALS3,MMP2,MMP9,PKMYT1,TIMP2,WIPI1	143 (7)
eflornithine		chemical drug		0.816	6.80E-03	C3,CDK1,FN1,ITGAX,LGALS3,SERPINE1	358 (20)
RARG		ligand-dependent nuclear receptor			6.80E-03	CHST10,COL4A1,MMP11,MYC,STRA6,UBA7	229 (13)
isoproterenol		chemical drug	Activated	2.139	6.95E-03	ACTA2,CAV1,CDK1,EDN1,FOSL2,MITF,MMP2,MMP9,MYOCD,NFATC4,TIMP1,TIMP2,UCP2	339 (19)
linoleic acid		chemical - endogenous mammalian		-1.380	7.13E-03	ACADM,CLU,EDN1,FABP1,G6PC,NOS3,UCP2,VCAM1	385 (19)
chromium		chemical drug		0.378	7.26E-03	ELF3,ENTPD5,ESD,NQO1,NUMBL,SELENBP1,SLC1A4
SCAP		other		-1.937	7.26E-03	ACSL1,ACSL5,EHHADH,FADS2,FDFT1,IDI1,INSIG1	268 (11)
LRP6		transmembrane receptor		-0.391	7.28E-03	ACTA2,CAV1,G6PC,KRT18,PRLR	148 (9)
ELF3	3.061	transcription regulator			7.28E-03	CSF2,ELF3,FN1,KRT8,LYZ	287 (12)
IL18		cytokine	Activated	2.219	7.37E-03	ADAMTS5,CD44,CSF1,CSF2,CXCL16,FAS,IDO1,INPP5D,MMP9,SPP1,TIMP1,TNFRSF11B,VCAM1	358 (16)
isobutylmethylxanthine		chemical toxicant		0.773	7.37E-03	CAV1,CD44,MITF,MMP2,MYC,NOS3,NR1H3,PIKFYVE,PRLR,PTGFRN,SERPINE1,TIMP1,TIMP2	392 (24)
etoposide		chemical drug		0.255	7.45E-03	ABCB1,BCL2A1,BIRC3,CDC25B,CREG1,E2F3,FAS,GADD45A,MME,MT-CO2,RELB,TNFRSF1A,TOP2A,UHRF1	284 (16)
Atrial Natriuretic Peptide		group			7.56E-03	EDN1,NOS3,SERPINE1	121 (7)
MIR320		group			7.56E-03	EDN1,FN1,MMP9	297 (7)
miR-451a (and other miRNAs w/seed AACCGUU)		mature microrna			7.56E-03	ABCB1,MMP2,MMP9
MAFF		transcription regulator			7.56E-03	ABCC3,NQO1,TXNRD1
ADIPOR2	-1.089	other			7.56E-03	ADIPOR2,PPARA,UCP2	218 (13)
alpha-santalol		chemical reagent			7.56E-03	BRCA1,CDC25B,CDK1
HLF	-1.668	transcription regulator			7.56E-03	HIF1A,HLF,PPARA
NFKBIE		transcription regulator			7.56E-03	CSF2,LIF,VCAM1	231 (9)
NEDD4		enzyme			7.56E-03	FN1,MMP9,TRPV5	273 (13)
premarin		chemical drug			7.56E-03	MYC,SERPINE1,WISP2	328 (15)
calmidazolium		chemical drug			7.56E-03	FN1,SOX9,VCAM1	299 (14)
Trolox C		chemical drug			7.56E-03	HIF1A,MMP9,UCP2	309 (19)
levamisole		chemical drug			7.56E-03	CLU,EDN1,NOS3
SU1498		chemical - kinase inhibitor			7.56E-03	CD55,TNFRSF11B,VCAM1	130 (7)
TAPI-1		chemical - protease inhibitor			7.56E-03	MMP2,MMP9,VCAM1	326 (17)
cytochalasin D		chemical toxicant		0.890	7.68E-03	ACTA2,MMP14,MMP2,MMP9,NOS3,TIMP2	302 (18)
S-nitrosoglutathione		chemical toxicant		0.359	7.68E-03	BIRC3,HIF1A,LIF,NQO1,SOD1,VCAM1	363 (18)
SST		other		0.128	7.68E-03	ABCB1,CUX2,ERP29,ITPR3,PRLR,TOX	228 (16)
KCNK9		ion channel		-0.128	7.68E-03	A2M,CALB1,ECEL1,KCNK3,SV2C,TM4SF4
leuprolide		biologic drug		0.882	7.82E-03	MMP14,MMP2,MMP9,TIMP1	334 (19)
thioridazine		chemical drug		0.000	7.82E-03	FABP1,FNDC4,TAGLN,WIPI1
CBX7		other		-1.000	7.82E-03	CBX2,CLDN1,FER1L6,PAPPA
riboflavin		chemical - endogenous mammalian		-1.000	7.82E-03	GLI1,MMP2,MMP9,TIMP1	326 (15)
MAP3K1		kinase		1.942	8.04E-03	BIRC3,COL4A1,CSF2,FAS,SERPINE1,TIMP1,TOP2A	261 (16)
GSK3B		kinase		0.684	8.18E-03	BCL2A1,BIRC3,CDH11,GLI1,HIF1A,MMP9,MYC,SERPINE1,SPP1,TRAF1	305 (18)
CREBBP		transcription regulator		0.726	8.39E-03	CCND2,CD44,CRISPLD2,CSF1,CYP8B1,EHHADH,FOSL2,G6PC,GIMAP1-GIMAP5,GLI1,GNG2,HVCN1,ITGB7,MMP11,MMP9,MYC,MYO1F,NPAS2,OAS3,RNF157,SLC6A19,ST6GAL1,TAGLN,TMPRSS4,TRAF1,VCAM1,ZFP36L2	321 (22)
S-nitroso-N-acetyl-DL-penicillamine		chemical reagent		1.342	8.43E-03	ETV4,MYC,NOS3,SPP1,TIMP1	339 (19)
proteasome inhibitor PSI		chemical - protease inhibitor		0.447	8.43E-03	BRCA1,CD55,FAS,MCM10,MMP11
NPPB		other		0.277	8.43E-03	COL1A1,FDFT1,FN1,GSTA3,IDI1	303 (17)
RPSA		translation regulator		-0.447	8.43E-03	CSF2,MMP2,RELB,TAP1,TRAF1	352 (14)
bardoxolone methyl		chemical drug	Inhibited	-2.200	8.43E-03	BIRC3,GCLM,MMP9,MYC,TRAF1	303 (16)
NFYA		transcription regulator			8.50E-03	ABCB1,CAT,CDC25B,CDCA8,CDK1,GADD45A,PGK1,RRM2,TOP2A
NLRP3		other		-0.870	8.51E-03	ACTA2,BRCA1,CDCA8,ESPL1,LIF,MAPK13,MMP9,RELB	268 (12)
PAX6		transcription regulator		0.051	8.57E-03	CCND2,CDCA2,CRISPLD2,CRYZ,CUX2,F2,GNG2,IQGAP3,LPCAT1,LRG1,MCUR1,MITF,MMP9,NAV1,NUMBL,PALM,PCSK1
BAPTA-AM		chemical reagent		-1.770	8.65E-03	COL1A1,FLT1,FN1,MMP2,SPP1,VCAM1	314 (17)
NTRK2		kinase	Activated	2.408	8.88E-03	ABCB1,CDCA3,CDCA8,CDK1,MYC,SLC12A5,SPP1	300 (18)
YBX1		transcription regulator		0.152	8.88E-03	ABCB1,ACTA2,COL1A1,CSF2,MMP2,SPON1,SV2C	133 (7)
F2RL1		g-protein coupled receptor		-0.160	8.88E-03	ACTA2,CAV1,CSF2,FAS,KITLG,LIF,MMP9	286 (16)
IKZF1	3.322	transcription regulator		-1.906	9.12E-03	ADAM19,AQP1,CCND2,CYP2J2,EMP1,KITLG,LCK,LRP1,MMP14,MYC,RUNX1,Sult1a1	150 (7)
TAC1		other		-0.926	9.18E-03	CLEC11A,CSF2,CUX2,HIF1A,KITLG,MME,NKX3-2,SERPINE1,TNFRSF11B	235 (17)
STK11		kinase		-1.673	9.22E-03	A2M,ACP6,ECM2,ETV4,GADD45A,HIF1A,IYD,MMP2,MMP9,MYC,PPP1R2,SERPINE1,SLC16A4,TOP2A	324 (19)
PRNP		other		-1.276	9.28E-03	ABCB1,CD44,CHST8,HSPA9,LRP1,MMP2,MYC,SOX9	324 (18)
gemfibrozil		chemical drug	Inhibited	-2.113	9.28E-03	ACADL,ECH1,EHHADH,GADD45A,MYC,NR1H3,SERPINE1,TPP1	359 (23)
black raspberry extract		chemical drug			9.37E-03	ANXA2,BUB1,CD44,CLDN1,DUSP5,FGFBP1,GREM1,PECR,TUBB6,UBE2C,UBXN4
PI3K (complex)		complex	Activated	2.270	9.41E-03	BIRC3,CCND2,CD55,COL1A1,FN1,GCLM,GLI1,HIF1A,MITF,MMP14,MMP2,MMP9,MYC,NOS3,NOX4,NQO1,PLB1,SERPINE1,SOX9,SPP1,VCAM1	279 (16)
HRG		other	Activated	2.000	9.45E-03	CXCL14,ITGAX,SPP1,TIMP1
EZR		other		1.964	9.45E-03	FAS,MMP14,MMP2,MMP9	277 (18)
finasteride		chemical drug		1.091	9.45E-03	CLU,EDN1,FLT1,HIF1A
SMARCD3		transcription regulator		1.000	9.45E-03	CD44,COL1A1,MITF,SOX9	125 (8)
ELOVL5		enzyme		0.762	9.45E-03	ACADL,EHHADH,FADS2,G6PC	188 (7)
miR-296-5p (miRNAs w/seed GGGCCCC)		mature microrna		-0.068	9.45E-03	ABCB1,COL1A1,KLK1,NUMBL
11,12-epoxyeicosatrienoic acid		chemical - endogenous mammalian		-0.218	9.45E-03	APOA2,CD44,MMP9,VCAM1	387 (21)
FGFR4		kinase			9.45E-03	CD44,CDK1,MMP14,SERPINE1	262 (18)
IRF8		transcription regulator		1.658	9.67E-03	CSF1R,CUX2,CXCL16,FAS,IDO1,IRF5,LIF,MMP9,MYC,PML,TYROBP,ZFHX3	330 (14)
ITGA5	3.652	transmembrane receptor		1.953	9.69E-03	CD44,CHRD,MMP14,MMP2,MMP9,RAC2	281 (18)
SNAI2		transcription regulator		0.842	9.69E-03	CLDN1,FN1,KRT18,MMP14,MMP9,SOX9	153 (13)
U73122		chemical reagent	Inhibited	-2.392	9.69E-03	CCND2,E2F3,FN1,MMP14,MMP2,VCAM1	316 (19)
RXRB		ligand-dependent nuclear receptor			9.69E-03	ACADM,ACSL1,FABP1,LYZ,MMP11,SPP1	91 (7)
VTN		other		1.965	9.70E-03	COL1A1,ITGA5,MMP2,MMP9,SERPINE1	292 (19)
CGA		other		1.715	9.70E-03	ADAMTS1,BIRC3,MMP14,MMP2,TIMP2	286 (14)
miR-1-3p (and other miRNAs w/seed GGAAUGU)		mature microrna		-1.038	9.73E-03	AGMAT,ANXA2,ATP6V1B2,BCKDHB,CDCP1,CORO1C,CSRP1,F2,IQGAP3,LRP1,PDLIM7,SFXN1,SH3PXD2B,SLC25A30,TPM4,UHRF1
zymosan		chemical - endogenous non-mammalian		0.814	9.79E-03	CAT,CSF1,CSF2,IKBKE,IL4R,LIF,MMP2	331 (14)
ADAM10		peptidase			9.90E-03	ABAT,CSF1,CXCL16,DCLK1,INHBA,ITGA5,LCK,SOX9,TRIM9
sorbitol		chemical - endogenous mammalian			1.01E-02	AQP1,MIOX,SORD
Integrin		complex			1.01E-02	MMP14,MMP9,MYC
naringin		chemical - endogenous non-mammalian			1.01E-02	CAT,MMP9,TNFRSF11B
CPT1C		enzyme			1.01E-02	ACADM,MT-CO2,MT-CO3
Adaptor protein 1		complex			1.01E-02	CD44,MMP9,MYC
E2F8	4.243	transcription regulator			1.01E-02	CDK1,ECT2,RACGAP1
UBD		other			1.01E-02	ACSL1,PPARA,UCP2
TFRC		transporter			1.01E-02	CDC20,CDK1,GADD45A
MMP7		peptidase			1.01E-02	FAS,FLT1,MMP2
PPBP		cytokine			1.01E-02	COL15A1,COL6A3,SERPINE1
ferric ammonium citrate		chemical drug			1.01E-02	C3,GADD45A,MYC
monensin		chemical - endogenous non-mammalian			1.01E-02	CSF2,MMP9,SLC4A4
sesamin		chemical - endogenous non-mammalian			1.01E-02	ABCC3,NOS3,TNFRSF11B
anti-benzo(a)pyrene-diol-epoxide		chemical toxicant			1.01E-02	BRCA1,CDC25B,PHLPP2
RIPK2		kinase		0.049	1.01E-02	ACADL,ACADM,ACSL1,FABP1,NR1H3,PPARA,TRAF1,VCAM1
PD 180970		chemical - kinase inhibitor			1.04E-02	CCND2,MYC
1-O-hexadecyl-2-N-methylcarbamol-sn-glycerol-3-phosphocholine		chemical - endogenous mammalian			1.04E-02	MMP14,MMP2
Pld		group			1.04E-02	FN1,HIF1A
ticrynafen		chemical drug			1.04E-02	GCLM,NQO1
CYP		group			1.04E-02	GCLM,NQO1
FGF16		growth factor			1.04E-02	MMP2,MMP9
NPSR1		g-protein coupled receptor			1.04E-02	GADD45A,MYC
OLFM2		other			1.04E-02	MYH11,TAGLN
ZNF24		transcription regulator			1.04E-02	CCND2,MMP2
LETM1		other			1.04E-02	AIFM1,MT-ND6
RAB23		enzyme			1.04E-02	GLI1,SOX9
SULT2B1		enzyme			1.04E-02	FAS,MYC
RRM2	2.814	enzyme			1.04E-02	HIF1A,MMP9
GIT1		kinase			1.04E-02	MMP2,MMP9
HDAC10		transcription regulator			1.04E-02	MMP2,MMP9
CDC25B	3.439	phosphatase			1.04E-02	CDC25B,MYC
ADRA2B		g-protein coupled receptor			1.04E-02	FLT1,MKI67
FBLN2		other			1.04E-02	FBLN1,MMP2
miR-324-5p (miRNAs w/seed GCAUCCC)		mature microrna			1.04E-02	GLI1,RUNX1
LIMK1	3.182	kinase			1.04E-02	LIMK1,MYC
IGL		other			1.04E-02	IL13RA1,IL4R
LSM1		other			1.04E-02	CDK1,NEK2
TRPV5	3.004	ion channel			1.04E-02	CALB1,SLC8A1
VCAM1	3.659	transmembrane receptor			1.04E-02	CD44,VCAM1
SCIN		other			1.04E-02	GSN,RAC2
APOC3	-2.825	transporter			1.04E-02	APOC3,VCAM1
MYH9		enzyme			1.04E-02	MYC,VCL
PPP2R5B		phosphatase			1.04E-02	FAP,SLC22A4
p38 MAP kinase inhibitor		chemical drug			1.04E-02	COL1A1,MMP9
5,6,7,8-tetrahydrobiopterin		chemical - endogenous mammalian			1.04E-02	MYC,NOS3
chlorothiazide		chemical drug			1.04E-02	CALB1,TRPV5
(-)-isoproterenol		chemical drug			1.04E-02	CD44,MMP2
1,1-diethyl-2-hydroxy-2-nitrosohydrazine		chemical toxicant			1.04E-02	GADD45A,TNFRSF1A
elcatonin		biologic drug			1.04E-02	MMP2,TNFRSF11B
microcystin-LR		chemical toxicant			1.04E-02	MMP2,MYC
phytol		chemical - endogenous non-mammalian			1.04E-02	CAT,FABP1
pentanoic acid		chemical - endogenous mammalian			1.04E-02	ATP2B4,G6PC
iodixanol		chemical drug			1.04E-02	HAVCR1,SERPINE1
nocodazole		chemical reagent		0.158	1.07E-02	CAV1,CDK1,FLNA,HIF1A,MAP2K6,NEK2,PAK3,PRKCB,UHRF1
NR1H2		ligand-dependent nuclear receptor		-1.353	1.07E-02	AQP1,C3,FDFT1,HSD17B4,ITGAX,MMP9,NR1H3,SLC16A10,THRB
tunicamycin		chemical - endogenous non-mammalian		1.052	1.07E-02	ABCB1,ADIPOR2,ASNS,BIRC3,COL1A1,FITM2,HSPA9,MMP9,MYC,NR1H3,PCK2,PPARA,S100A4,SEC24D,UBXN4,VCAM1
EFNA2		kinase		-1.633	1.08E-02	CSF2,DSG1,KRT18,RUNX1,SOX9,UBE2C,WWP1
rotenone		chemical toxicant	Inhibited	-2.219	1.08E-02	BIRC3,HIF1A,MMP9,TIMP1,TIMP2,UCP2,VCAM1
mir-21		microrna		1.540	1.08E-02	ACTA2,C1R,CLU,COL1A1,IDO1,MMP2,MMP9,NPAS2,OAS3,PER2,PPARA,TAP1,TRAF1,VCAM1
NOTCH3		transcription regulator		0.762	1.08E-02	ACTA2,ACTN1,CDH11,FN1,MYH11,TAGLN
SKIL		transcription regulator		0.277	1.08E-02	ACTA2,CDH11,COL4A1,SERPINE1,THBS2,WDR37
TNFAIP3		enzyme		-0.816	1.08E-02	BIRC3,CSF1,CSF2,FAS,MMP9,VCAM1
KLF15		transcription regulator	Inhibited	-2.408	1.08E-02	ACADL,ACADM,ACADS,ACAT1,ACSL1,EHHADH
TGFBR1		kinase	Activated	2.764	1.10E-02	ACTA2,COL1A1,EDN1,FN1,RUNX1,SERPINE1,TAGLN,TGFBI
RBL1		transcription regulator	Inhibited	-2.181	1.10E-02	CDK1,FAS,MCM10,MCM2,MYBL2,MYC,NEK2,RRM2
WWTR1		transcription regulator	Activated	2.236	1.11E-02	CD44,COL1A1,FN1,SERPINE1,SPP1
Fgf		group	Activated	2.000	1.11E-02	LPCAT1,MITF,MMP2,MMP9,VCAM1
PRKCZ		kinase		1.172	1.11E-02	MMP2,MMP9,MYC,NOS3,VCAM1
ROCK2		kinase		0.555	1.11E-02	CD44,DSG1,FAS,SERPINE1,SPP1
UXT		other		-0.398	1.11E-02	BUB1,F5,KRT18,SEC24D,SORD
thalidomide		chemical drug		-1.000	1.11E-02	BIRC3,CAV1,COL1A1,SERPINE1,TRAF1
FLT3		kinase			1.11E-02	CCND2,FOXM1,LYZ,MYC,NOX4
N-(3-(aminomethyl)benzyl)acetamidine		chemical reagent			1.11E-02	FAS,MMP9,TNFRSF1B,TRAF1,TRAIP
PAX3		transcription regulator			1.12E-02	ANOS1,ASNS,ATP2B4,CLU,HSPG2,LRRC17,MDFI,MITF,MMP9,PPP1R2,RLBP1,RUNX3,SHMT1,TFPI2,TRIM14,ZFP36L2
Tnf receptor		group		1.067	1.13E-02	C3,MMP9,SERPINE1,TIMP1
cannabidiol		chemical drug		1.000	1.13E-02	FN1,HIF1A,NOS3,TRPV2
MECOM		transcription regulator			1.13E-02	NAPB,PML,SERPINE1,ZFPM2
mangiferin		chemical - endogenous non-mammalian			1.13E-02	MMP9,NOS3,NQO1,PPARA
mir-155		microrna	Inhibited	-2.213	1.15E-02	ANXA2,CLDN1,DUSP5,IKBKE,IL13RA1,INPP5D,MME,NOS3,SERPINE1
amphetamine		chemical drug			1.15E-02	BUB1,CSF1R,CYP8B1,FAP,FOSL2,HIVEP3,HN1,INHBA,MYBL1
Hdac		group		-0.852	1.15E-02	ADAMTS1,CSF1R,EDN1,HIF1A,LRP2,MMP14,MYBL2,MYC,PIK3R5,RGS10,SLC8A1,SPP1,THBS4
berberine		chemical drug	Inhibited	-2.081	1.15E-02	AIFM1,ATP5A1,FN1,HIF1A,MMP2,MMP9,PPARA,TIMP1,UCP2,VCAM1
IL6ST		transmembrane receptor		0.600	1.18E-02	A2M,CSF1R,ECEL1,MYC,TNFRSF1A,TNFRSF1B,VCAM1
trichloroethylene		chemical toxicant		-0.378	1.18E-02	COL1A1,GSTO1,IL13RA1,MFGE8,NDUFS1,PRLR,TNFRSF1A
cobalt chloride		chemical reagent		0.344	1.19E-02	ABCB10,ADAMTS1,CLU,FLT1,HIF1A,MITF,PGK1,SLC40A1
SATB1		transcription regulator		0.819	1.19E-02	ACTN1,BCL2A1,CSF2,F5,FAM129A,HVCN1,IKZF1,IL4R,KITLG,PRKCB,RELB,RUNX1,SLC27A2,UHRF1
dimethylnitrosamine		chemical toxicant	Activated	2.401	1.20E-02	ACTA2,COL1A1,COL4A1,MMP9,NQO1,TIMP1
IFNGR1		transmembrane receptor		0.784	1.20E-02	EGF,FAS,IDO1,MMP2,MMP9,TNFRSF1A
APOA1		transporter		-0.106	1.20E-02	APOA2,APOC3,CAV1,NOS3,PTGIS,VCAM1
cyclopamine		chemical reagent		-0.702	1.26E-02	FAS,GLI1,MKI67,SOX9,SPP1
parthenolide		chemical drug		-0.849	1.26E-02	ADAMTS5,LIF,MITF,MMP9,VCAM1
CYP27B1		enzyme		-0.869	1.26E-02	CALB1,SLC34A1,SLC8A1,SPP1,TRPV5
S-adenosylmethionine		chemical - endogenous mammalian		-1.406	1.26E-02	ACTA2,ACTG2,COL1A1,GCLM,PHB
andrographolide		chemical drug		-1.969	1.26E-02	FN1,MMP9,RGN,TIMP1,VCAM1
SU6656		chemical toxicant		-1.982	1.26E-02	CSF1,INHBA,KRT8,MYC,TNFRSF11B
BMS-690514		chemical drug	Inhibited	-2.236	1.26E-02	BAG2,BRCA1,CDK1,MCM10,PPARA
USF2		transcription regulator		-0.649	1.29E-02	APOA2,APOC3,MYC,SERPINE1,SHBG,SPP1,UCP2
Il8r		group			1.30E-02	ITGAX,MMP2,MMP9
FH		enzyme			1.30E-02	LDHA,NQO1,PCP4
VGLL3		other			1.30E-02	COL1A1,SOX9,SPP1
HIF3A		transcription regulator			1.30E-02	EDN1,HIF1A,PGK1
TIMP3		other			1.30E-02	FAS,MMP2,MMP9
SPINT2		other			1.30E-02	HABP2,PAPPA,ST14
TFF3		other			1.30E-02	CD55,CLDN1,HIF1A
HNRNPAB		enzyme			1.30E-02	ACTA2,S100A4,SPP1
azetidyl-2-carboxylic acid		chemical reagent			1.30E-02	ASNS,CLU,HSPA9
methylene blue		chemical drug			1.30E-02	MT-CO2,NQO1,TXNRD1
D-sphingosine		chemical - endogenous mammalian			1.30E-02	CLDN1,IL4R,SERPINE1
MYOC		other		0.762	1.32E-02	ADAMTS1,CD44,CDH11,FBN1,FN1,LAMA2,PRKCB,SP100,SPP1
MED13		transcription regulator		1.000	1.33E-02	ACSM3,Apoc1,GPD1,KNG1
2,3 butanedione monoxime		chemical drug		-0.762	1.33E-02	ATP2B4,KCNJ8,RYR3,SLC8A1
selenomethylselenocysteine		chemical - endogenous mammalian		-1.982	1.33E-02	CES1,CLU,SOD1,TIMP2
mezerein		chemical - endogenous non-mammalian			1.33E-02	FN1,INSIG1,MT-CO2,TXNRD1
VitaminD3-VDR-RXR		complex		0.128	1.34E-02	CALB1,CSF2,GADD45A,HSD17B2,SPP1,TRPV5
herbimycin		chemical - kinase inhibitor		-1.633	1.34E-02	MMP2,MMP9,SERPINE1,SIRPA,TNFRSF11B,TNFRSF1A
JAK2		kinase		1.732	1.35E-02	ACTN1,AKR1C3,CCND2,CSF2,DCXR,F5,FCGR2B,MYC,OSMR,SLC11A1,TAP1
TLR4		transmembrane receptor	Activated	2.044	1.35E-02	ACPP,C3,CCND2,CD200R1,CD44,CERK,CSF2,EDN1,EGF,FAS,FCGR2B,INHBA,MMP9,MT-ND6,MYC,NOD2,NOS3,NR1I3,ORMDL3,PML,RELB,SPP1,TRAF1,VCAM1
IL7		cytokine		1.151	1.36E-02	CCND2,COL1A1,CSF1,CSF2,DUSP5,FAS,FN1,ITGB7,LIF,MLLT3,MMP9,MYC
isotretinoin		biologic drug		1.249	1.39E-02	ALDH1A3,ATP12A,ELF3,MMP9,PTGIS,RUNX3,TMPRSS4,VCAM1
fenretinide		chemical drug		-1.418	1.39E-02	BCL2A1,ELF3,HIF1A,MKI67,MMP9,MT-CO3,MYC,TRAF1
PP2/AG1879 tyrosine kinase inhibitor		chemical - kinase inhibitor	Inhibited	-2.804	1.39E-02	BIRC3,CXCL16,EDN1,FN1,HIF1A,RRM2,SERPINE1,SPP1
CD24		other		0.000	1.40E-02	CAV1,DEPDC1,DUSP5,EMP3,EPHB6,RELB,SLC4A4,SPG11,TFPI2,TOP2A
infliximab		biologic drug		-1.134	1.41E-02	ADAM19,CCND2,EDN1,FCGR2B,INHBA,SLC27A2,TRAF1
TFAP2C		transcription regulator		-1.342	1.41E-02	AIFM1,ANLN,CD44,GSTA3,KRT8,MYC,SFTPD
RORC		ligand-dependent nuclear receptor			1.41E-02	ACSL6,ASNS,BHMT,CSF2,CYP8B1,FDFT1,HIF1A,MGST3,NR1I3,RHBG,SELENBP1,SLC16A10,Sult1a1
temozolomide		chemical drug		0.686	1.43E-02	FAS,MMP14,MMP2,MMP9,MT-CO2
FOSB		transcription regulator			1.43E-02	INHBA,MMP2,MMP9,SERPINE1,TIMP1
DICER1		enzyme		-1.318	1.46E-02	CACNA1C,CCND2,CD44,GNG2,LCP1,MITF,MMP9,MT-ND5,MYC,NOS3,RFTN1,RUNX1,SERPINE1,SLC40A1,SLC4A4
THPO		cytokine	Activated	2.209	1.48E-02	CCND2,CD44,MYC,NOS3,RUNX1,TAP1
BTNL2		transmembrane receptor		1.414	1.50E-02	CERK,CSF2,FAM213A,S100A4,SEMA4F,SLC15A2,ST14,TNFRSF1B
LMNA		other			1.50E-02	ACKR1,ACTA2,ADAMTS12,CAMK1D,COL1A1,EDN1,EPB41L3,KRT18,NOS3,PDP2,PLD2,PPARA,SFXN1,ST6GALNAC4,TIMP2,TMEM164,UBA7
phorbol esters		chemical - other		1.584	1.52E-02	CD44,CERK,HSD17B4,ITGAD,LIF,MMP9,PRKCB,SLC12A2,TIMP1
GATA1		transcription regulator		-0.968	1.52E-02	ABCB10,ACTN1,ALOX5,ALOX5AP,AQP1,ARHGAP4,CCND2,FYB,HSPA9,IKZF1,ITGAX,LYZ,MITF,MYC,RANGRF,TGFB1I1
THRB	-2.103	ligand-dependent nuclear receptor		0.047	1.52E-02	APOA2,APOC3,CCND2,CSF2,EGF,EHHADH,G6PC,GSN,HIF1A,LYZ,MMP2,NR1H3,TCEA3,TGFBI,THRB
Pro-inflammatory Cytokine		group		0.152	1.53E-02	ADIPOR2,CD55,CLU,CSF2,MMP9,TIMP1,VCAM1
pregna-4,17-diene-3,16-dione		chemical - endogenous non-mammalian		-1.938	1.56E-02	BCL2A1,CES1,MMP9,MYC
vasoactive intestinal peptide		biologic drug		-1.941	1.56E-02	CSF1,EGF,KITLG,TNFRSF11B
FAM3B		cytokine			1.56E-02	CAV1,FN1,ITGA5,LDHA
E2F5		transcription regulator			1.56E-02	CDK1,MYBL2,MYC,SERPINE1
BCL2		transporter		1.925	1.58E-02	CDK1,CSF2,FAS,GADD45A,HIF1A,MMP2,MMP9,SOX9,TIMP1,TIMP2
propylthiouracil		chemical drug			1.58E-02	ABCC3,AKR1C3,FADS2,GSN,MGST3,MYH11,QPCT,RHBG,SLC16A10,ST6GAL1
phenethyl isothiocyanate		chemical drug			1.58E-02	BUB1,GCLM,GSS,GSTA3,GSTK1,MGST3,MMP2,PTPRE,TXNRD1,UBXN4
RORA		ligand-dependent nuclear receptor		-1.091	1.59E-02	ACSL6,ADIPOR2,APOC3,ASNS,BHMT,CYP8B1,FDFT1,GOT1,MGST3,NR1I3,RHBG,SELENBP1,SLC16A10,Sult1a1,UCP2
NFKB1	0.550	transcription regulator		0.929	1.59E-02	A2M,ABCB1,BCL2A1,BIRC3,CCND2,COL1A1,CSF1,CSF2,ELF3,FAS,IKBKE,MMP9,MYC,NOD2,RELB,SOX9,TRAF1,VCAM1
SUMO3		other		0.555	1.61E-02	CAV1,CCND2,CTH,CXCL16,MMP14
IGFBP3		other		0.555	1.61E-02	CDK1,NOS3,SERPINE1,THBS2,VCAM1
fluvastatin		chemical drug		0.489	1.61E-02	CD9,EDN1,NOS3,PTGIS,SERPINE1
phorbol 12,13-dibutyrate		chemical - endogenous non-mammalian		0.298	1.61E-02	CCND2,CD55,PRKCB,RRM2,SERPINE1
STUB1		enzyme	Inhibited	-2.207	1.61E-02	ACTA2,CDK1,MYH11,NOS3,TAGLN
fluoxetine		chemical drug		-0.707	1.61E-02	FABP1,FGFBP1,FNDC4,MITF,MMP2,MYC,TAGLN,WIPI1
Actin		group			1.64E-02	CD44,FLNA,PTRF
COL1A1	6.602	other			1.64E-02	COL1A1,EDN1,VCAM1
FOXG1		transcription regulator			1.64E-02	CCND2,G6PC,SERPINE1
ALDH1A1		enzyme			1.64E-02	ACADM,G6PC,PPARA
SLC4A1		transporter			1.64E-02	AQP1,C5,FCER1G
TNFRSF11B	2.422	transmembrane receptor			1.64E-02	MMP9,SPP1,TNFRSF11B
RLN2		other			1.64E-02	ACTA2,MMP2,TIMP1
FRS2		kinase			1.64E-02	ACTA2,CD44,TAGLN
BMX		kinase			1.64E-02	MMP2,TIMP1,TNFRSF1B
APEX1		enzyme			1.64E-02	ABCB1,ABCB10,ALOX5
LAMA2	1.904	other			1.64E-02	ACTA2,LAMA2,MMP9
BHLHA15		transcription regulator			1.64E-02	CLU,ITPR3,RAB3D
bisphenol A diglycidyl ether		chemical reagent			1.64E-02	ACTA2,EGLN3,SERPINE1
farnesyl pyrophosphate		chemical - endogenous mammalian			1.64E-02	NOS3,SERPINE1,VCAM1
HOXD10		transcription regulator		1.134	1.67E-02	AGXT2,CD44,MMP14,SERPINE1,TGFB1I1,TIMP1,TIMP2
8-epi-prostaglandin F2alpha		chemical - endogenous non-mammalian			1.69E-02	MMP2,MMP9
darusentan		chemical drug			1.69E-02	EDN1,NOS3
norethindrone acetate		chemical drug			1.69E-02	F2,SERPINE1
ATPase		group			1.69E-02	MMP14,VCAM1
apyrase		group			1.69E-02	MMP2,MMP9
Erm		group			1.69E-02	CAV1,CD44
etretinate		chemical drug			1.69E-02	CD1A,KRT18
ZMIZ1		other			1.69E-02	MYC,SERPINE1
ZMIZ2		transcription regulator			1.69E-02	CD44,MYC
SLC39A8		transporter			1.69E-02	ADAMTS5,MMP9
HYAL1		enzyme			1.69E-02	CDK1,FAS
betulin		chemical - endogenous non-mammalian			1.69E-02	TIMP1,TIMP2
Igf		group			1.69E-02	FN1,HIF1A
7S NGF		complex			1.69E-02	CLU,GCLM
CSF		group			1.69E-02	BCL2A1,C3
HAS1		enzyme			1.69E-02	CD44,CDK1
TYMS		enzyme			1.69E-02	FAS,MYC
miR-346 (and other miRNAs w/seed GUCUGCC)		mature microrna			1.69E-02	EFEMP2,LIF
GSN	3.122	other			1.69E-02	DNASE1,NOS3
PPP2R2A		phosphatase			1.69E-02	FAP,SLC22A4
NUBPL		other			1.69E-02	NDUFS1,NDUFV1
PAPOLA		enzyme			1.69E-02	MT-ATP6,MT-CO3
RTKN		other			1.69E-02	BCL2A1,BIRC3
YY2		other			1.69E-02	CSF2,MYC
Hist1h1e		other			1.69E-02	GLI1,MYC
CLDN2		other			1.69E-02	ITGA5,MMP9
enzastaurin		chemical drug			1.69E-02	CLDN3,PRKCB
miconazole		chemical drug			1.69E-02	NR1I3,TAT
aurothiomalate		chemical drug			1.69E-02	MT-CO2,NQO1
orantinib		chemical drug			1.69E-02	GLI1,VCAM1
apamin		chemical toxicant			1.69E-02	NOS3,VCAM1
starch		chemical - endogenous mammalian			1.69E-02	CALB1,TRPV5
methyltestosterone		chemical drug			1.69E-02	GABRB3,SORD
Ras		group	Activated	2.449	1.69E-02	CAV1,EDN1,LIF,MITF,MMP2,MMP9,MYC,MYH11,PML,SERPINE1,TFPI2
WNT1		cytokine	Activated	2.262	1.69E-02	ACTA2,CCDC80,CCND2,ETV4,FN1,MYC,RHOU,SERPINE1,SPP1,STRA6,WISP2
GnRH analog		biologic drug		-0.853	1.71E-02	ACTN1,ATP5A1,BCL2A1,CDK1,CLCN5,COL6A1,EGF,FAS,FLT1,FN1,GSTO1,HIF1A,INHBA,ITIH4,ITPR3,MIA3,MKI67,MRPS31,NDUFV2,RBMS2,TMBIM6,TPBG,VCL
PRKAA1		kinase		-1.129	1.73E-02	ACTA2,CD302,FN1,G6PC,GALM,LDHA,MMP9,MYLK,ZYX
ascorbic acid		chemical - endogenous mammalian		0.414	1.73E-02	F2,FAS,GLI1,HIF1A,PPARA,SERPINE1,SPP1,TNFRSF11B
spironolactone		chemical drug		0.351	1.73E-02	ABCC3,COL1A1,EDN1,FN1,KCNMB1,NOS3,SLCO2B1,TIMP2
mir-223		microrna		1.897	1.79E-02	ABCA13,ABCB1,ACTA2,C15orf48,CA4,CSF1,EMP1,NQO1,S100A6,SLC40A1,TGFBI
HAND2		transcription regulator		-1.387	1.79E-02	COL1A1,ECM2,FAP,GLI3,GREM1,S100A4
CDK9		kinase			1.79E-02	CCND2,COL1A1,MMP9,MYBL2,MYC,RUNX1
FOXL2		transcription regulator		1.698	1.81E-02	BCL2A1,FAS,HRH2,INHBA,LIF,SOX9,TNFRSF1A
mevalonic acid		chemical - endogenous mammalian		0.679	1.81E-02	CD55,MYOCD,PPARA,SERPINE1,VCAM1
OGT		enzyme		0.000	1.81E-02	ACADM,DLST,MYC,NDUFS1,SUCLG1
lipoxin A4		chemical - endogenous mammalian		-0.555	1.81E-02	ACTA2,FN1,SERPINE1,TIMP1,TIMP2
deoxycorticosterone acetate		chemical drug		1.266	1.81E-02	EDN1,MYH11,SPP1,VCAM1
PKM		kinase		0.865	1.81E-02	LDHA,MMP2,MMP9,MYC
diosgenin		chemical - endogenous non-mammalian		0.152	1.81E-02	ABCC3,ALOX5,EDN1,SERPINE1
JAK inhibitor I		chemical - kinase inhibitor		-1.000	1.81E-02	C3,CCND2,MMP9,TIMP1
stearic acid		chemical - endogenous mammalian		-1.067	1.81E-02	CLU,EDN1,NOS3,NR1H3
GW7647		chemical drug		-1.982	1.81E-02	FABP1,PPARA,SLC23A1,SLC27A2
rottlerin		chemical toxicant	Inhibited	-2.070	1.86E-02	AQP1,BIRC3,CDK1,CLDN1,COL1A1,MMP2,MMP9,VCAM1
IL1RN		cytokine	Inhibited	-2.026	1.89E-02	ACTA2,CD44,H6PD,LIF,MMP9,OAS3,PML,SERPINE1,SP100,SPP1,TIMP1
PRKAA2		kinase		-0.648	1.89E-02	ACTA2,CD302,FN1,GALM,HIF1A,LDHA,MMP9,MYLK,NOX4,ZYX
mir-1		microrna	Inhibited	-2.209	1.89E-02	ANXA2,CCND2,CSF2,EDN1,FN1,HSPD1,MMP9,MYLK,SOX9,SULF1
RICTOR		other	Activated	3.618	1.93E-02	ATP12A,ATP5A1,ATP5B,ATP5F1,ATP5G1,ATP5G3,ATP5J,ATP6V1B2,ATP6V1G3,CDC42EP5,G6PC,HIF1A,NDUFS1,NDUFV1,NDUFV2,PRKCB,SDHA,UQCRFS1,VCAM1
OTX2		transcription regulator		-1.195	1.96E-02	A2M,MITF,RDH10,SLC6A20,STRA6,THBS4,TMEM27
GPD1	-2.961	enzyme			1.96E-02	ANXA2,ASNS,C6,FAM129A,GADD45A,MCM2,NQO1,PFKFB3,PTK2B
CpG oligonucleotide		chemical drug		1.568	1.99E-02	BCL2A1,CSF2,FAS,FCGR2B,IDO1,INPP5D,ITGAX,MYC,SAMSN1,SERPINE1,SLC40A1
xanthine		chemical - endogenous mammalian			2.02E-02	MMP14,MMP2,TIMP2
glycochenodeoxycholate		chemical - endogenous mammalian			2.02E-02	BCL2A1,BIRC3,NOS3
tert-butyl hydroperoxide		chemical toxicant			2.02E-02	CLU,FAS,FN1
dihydroartemisinin		chemical drug			2.02E-02	MMP2,MMP9,MYC
SURF1		enzyme			2.02E-02	MT-CO2,PPARA,SDHA
CBX2	2.124	transcription regulator			2.02E-02	CCND2,RUNX1,SOX9
APBB1		transcription regulator			2.02E-02	ACTA2,MYC,TAGLN
TFCP2		transcription regulator			2.02E-02	A2M,MMP9,SPP1
MAZ		transcription regulator			2.02E-02	CAV1,MMP9,MYC
LAMC1		other			2.02E-02	ACTA2,CDH11,FN1
HNRNPA1		other			2.02E-02	CD44,MYC,MYOCD
IL37		cytokine			2.02E-02	CSF1,CSF2,TIMP1
gallic acid		chemical - endogenous non-mammalian			2.02E-02	MMP2,MMP9,VCAM1
Mn(III)-tetrakis-(4-benzoic acid) porphyrin		chemical reagent			2.02E-02	HIF1A,NOS3,SERPINE1
asiatic acid		chemical reagent			2.02E-02	CDK1,FAS,MMP9
manganese		chemical - endogenous mammalian			2.02E-02	GOLIM4,PARK7,SLC40A1
CCR5		g-protein coupled receptor		1.574	2.02E-02	CD9,FAS,MMP9,TNFRSF1A,TNFRSF1B
ADORA2B		g-protein coupled receptor		1.342	2.02E-02	HIF1A,MMP9,SERPINE1,SPP1,TIMP1
AGTR1		g-protein coupled receptor		1.067	2.02E-02	EDN1,FN1,GABRB3,NOS3,SERPINE1
CUL4B		other			2.02E-02	COL4A1,GLO1,HSPA9,RUNX1,SOD1
nafenopin		chemical drug			2.02E-02	ATP5B,CDC20,DLD,HSD17B4,SHBG
geldanamycin		chemical - endogenous non-mammalian	Inhibited	-2.530	2.05E-02	CDH24,CLU,DBNDD2,HIF1A,HSPD1,IRF5,LCK,LGI3,MYC,RIPK3,SLC16A10,TAP1
sorafenib		chemical drug		0.000	2.08E-02	ACTA2,CCND2,COL1A1,HIF1A
imipramine		chemical drug		0.000	2.08E-02	FABP1,FNDC4,TAGLN,WIPI1
ESRRA		ligand-dependent nuclear receptor	Inhibited	-2.423	2.09E-02	ACADM,ACSL1,ATP5B,GOT1,HSD17B4,IDI1,LDHA,PCK2,PPARA
Growth hormone		group		-0.058	2.10E-02	CCND2,COL1A1,FN1,FOSL2,G6PC,MMP9,MYC,NOX4,PFKFB3,PRLR,SPP1
KLF6		transcription regulator		1.759	2.11E-02	COL1A1,GLI1,MKI67,MMP9,MYC,PPARA,TFPI2
TRAF2		enzyme		0.788	2.14E-02	BIRC3,CDK1,CSF2,FAS,IKBKE,LRRC16A,MMP9,MPEG1
RARB		ligand-dependent nuclear receptor			2.14E-02	ACADM,ARHGAP4,BCL2A1,GADD45A,MMP11,SPP1,STRA6,UBA7
FSHR		g-protein coupled receptor		-0.152	2.15E-02	ACPP,ADIPOR2,CD55,G6PC,INHBA,KITLG
salicylic acid		chemical drug		-0.875	2.15E-02	CDK1,CSF1,CSF2,HIF1A,KITLG,MMP9
miR-133a-3p (and other miRNAs w/seed UUGGUCC)		mature microrna		-1.671	2.15E-02	AK2,CDCA8,CORO1C,FBN2,NFATC4,TPM4
GLI2		transcription regulator	Activated	2.366	2.22E-02	BNC1,CCND2,CDK1,GLI1,MITF,MMP9,MYC,SOX9,SPP1
SLC25A13		transporter			2.22E-02	ANXA2,ASNS,C6,FAM129A,GADD45A,MCM2,NQO1,PFKFB3,PTK2B
RET		kinase		1.238	2.24E-02	CALB1,CLU,COL1A1,CSF1,CSF2,HSPA9,HSPD1,MMP14,MMP9,SCARA3
CASZ1		enzyme		-0.625	2.24E-02	EDN1,ITGA10,KCNK3,MRVI1,TNFRSF1B
miR-27a-3p (and other miRNAs w/seed UCACAGU)		mature microrna		-0.730	2.24E-02	PHB,PKMYT1,RUNX1,ST14,THRB
ESRRG		ligand-dependent nuclear receptor		-1.972	2.24E-02	G6PC,HADH,KLK1,LDHA,PPARA
HOXA10		transcription regulator		0.128	2.26E-02	ALOX5AP,AQP1,COL15A1,FCER1G,FLT1,FN1,GSTA3,HLF,KRT18,LAMA2,LYZ,MYLK,PCP4,ST6GAL1
HSF1		transcription regulator		-1.690	2.26E-02	ABCB1,BUB1B,CCT2,CDK1,CLU,FBLN1,FOXM1,GABRA4,HSPD1,LIF,MITF,PGK1,RRAD,VCAM1
MAP3K14		kinase		0.896	2.28E-02	BIRC3,CD44,FAS,GADD45A,PON2,RELB,VCAM1
mir-8		microrna		-1.948	2.28E-02	ADAMTS1,CDC25B,E2F3,HIF1A,KITLG,TIMP2,ZFPM2
PI3K (family)		group		0.707	2.29E-02	BIRC3,EGLN3,GCLM,GLI1,HIF1A,MMP9,NQO1,RDH10
sodium arsenite		chemical drug		0.437	2.34E-02	AHCY,GADD45A,GCLM,GSS,HIF1A,LITAF
DCN		other		-0.961	2.34E-02	FBN1,HIF1A,MMP2,MMP9,SERPINE1,VCAM1
MOG		other			2.34E-02	C5,CD44,CSF2,MKI67,MMP9,VCAM1
NKX3-1		transcription regulator			2.34E-02	FES,MMP9,MYC,PRKCB,PTPRC,RUNX1
plicamycin		chemical drug	Inhibited	-2.155	2.36E-02	CACNA2D3,COL1A1,FOXM1,GNAI2,GPD1,HIF1A,SERPINE1,SLC40A1,TIMP1
UTP		chemical - endogenous mammalian		1.959	2.38E-02	FLNA,SERPINE1,SPP1,VCAM1
NPR1		enzyme		-1.980	2.38E-02	COL1A1,FN1,MMP2,MMP9
mir-126		microrna			2.38E-02	MITF,MYOCD,PTPRC,VCAM1
ADAMTS12	1.438	peptidase			2.38E-02	ALDH1A3,S100A6,SOX9,TAGLN
TAF4B		transcription regulator			2.38E-02	CCND2,FN1,INHBA,SPP1
epothilone B		chemical drug			2.44E-02	CDK1,FAS,TOP2A
fluoride		chemical - endogenous mammalian			2.44E-02	FAS,GADD45A,VCAM1
PD 0325901		chemical drug			2.44E-02	MYC,SLC34A1,VCAM1
Sod		group			2.44E-02	DSG1,MMP2,VCAM1
PPARα-RXRα		complex			2.44E-02	ACADL,APOA2,GK
ADRBK1		kinase			2.44E-02	HRH2,MYH11,TNFRSF11B
CHEK1		kinase			2.44E-02	CDC25B,E2F3,RRM2
SPTLC2		enzyme			2.44E-02	COL1A1,MMP2,TIMP1
LRPAP1		transmembrane receptor			2.44E-02	LRP1,MMP2,SERPINE1
PDGFRA		kinase			2.44E-02	ACTA2,COL1A1,MYC
STIM1		ion channel			2.44E-02	C5,GSTO1,NQO1
BDKRB2		g-protein coupled receptor			2.44E-02	CD44,EDN1,NOS3
RFX3		transcription regulator			2.44E-02	DNAH11,MAP1A,MYC
PLAGL1		transcription regulator			2.44E-02	FABP1,LDHA,SORD
epirubicin		chemical drug			2.44E-02	ABCB1,CAV1,FOXM1
alpha-tocopherol succinate		chemical drug			2.44E-02	HIF1A,UCP2,VCAM1
SMAD2		transcription regulator	Activated	2.147	2.44E-02	ACTA2,FLT1,FN1,INPP5D,MMP2,MMP9,NOS3,SERPINE1
zinc		chemical drug		1.010	2.44E-02	AIFM1,CAT,CNN1,COL1A1,FAS,IDI1,SELENBP1,SLC30A2
PPP3CA		phosphatase			2.45E-02	C3,CD9,CSRP1,FN1,LITAF,S100A4,SPP1
adenosine dialdehyde		chemical reagent			2.46E-02	TXNRD1,VCAM1
2,5-bis(5-hydroxymethyl-2-thienyl)furan		chemical reagent			2.46E-02	GADD45A,HIF1A
teichoic acid		chemical - endogenous non-mammalian			2.46E-02	HIF1A,MMP2
F Actin		complex			2.46E-02	FLNA,MMP2
N-hexanoylhomoserine lactone		chemical - endogenous non-mammalian			2.46E-02	CSF1,CSF2
PPP1R14B		phosphatase			2.46E-02	FLT1,HIF1A
SAMD4A		translation regulator			2.46E-02	PPARA,UCP2
H6PD	1.508	enzyme			2.46E-02	MAP1LC3B,TAT
DLX4		transcription regulator			2.46E-02	BRCA1,TOP2A
FES	1.713	kinase			2.46E-02	CSF1,ITGAX
SERPINA4		other			2.46E-02	MYC,VCAM1
miR-219a-5p (and other miRNAs w/seed GAUUGUC)		mature microrna			2.46E-02	ALOX5,TNFRSF1B
MB		transporter			2.46E-02	HIF1A,VCAM1
RBX1		enzyme			2.46E-02	BRCA1,CDK1
HNF4G		transcription regulator			2.46E-02	APOC3,SHBG
ETV3		transcription regulator			2.46E-02	MYC,SPP1
DDR2		kinase			2.46E-02	COL1A1,MMP2
ITPR2		ion channel			2.46E-02	G6PC,NCAPH
SH2B3		other			2.46E-02	NOS3,VCAM1
FGF18		growth factor			2.46E-02	CSF1,TIMP1
STX2		transporter			2.46E-02	MMP2,MYC
SFTPC		other			2.46E-02	S100A4,SFTPD
IGKC		other			2.46E-02	IL13RA1,IL4R
alpha-ketoisocaproic acid		chemical - endogenous mammalian			2.46E-02	ITPR3,SLC8A1
esculetin		chemical - endogenous non-mammalian			2.46E-02	COL1A1,SLC22A6
emricasan		chemical drug			2.46E-02	ACTA2,COL1A1
betaxolol		chemical drug			2.46E-02	NOS3,VCAM1
coumarin		chemical drug			2.46E-02	GSTA3,NQO1
bergamottin		chemical - endogenous non-mammalian			2.46E-02	MMP2,MMP9
(S)-mevalonic acid		chemical - endogenous mammalian			2.46E-02	CAT,NOS3
saquinavir		chemical drug			2.46E-02	MMP9,MYC
jasplakinolide		chemical - endogenous non-mammalian			2.46E-02	SOX9,TAGLN
goralatide		chemical - endogenous mammalian			2.46E-02	LGALS3,MMP2
palmitoylethanolamide		chemical drug			2.46E-02	PPARA,TNFRSF1B
12-hydroxyeicosatetraenoic acid		chemical - endogenous mammalian			2.46E-02	PTPRC,VCAM1
zofenopril		chemical drug			2.46E-02	CSF1,TIMP1
canrenoate potassium		chemical drug			2.46E-02	EDN1,SPP1
HDL		complex		1.088	2.48E-02	EGLN3,HIF1A,NOS3,PTGIS,VCAM1
TFAP4		transcription regulator		0.555	2.48E-02	CD44,CLDN1,FN1,LIF,RHOBTB3
ATP7B		transporter	Inhibited	-2.236	2.48E-02	AMACR,CDC20,FDFT1,IDI1,PPARA
bromodeoxyuridine		chemical drug	Activated	2.449	2.55E-02	CSF1,INHBA,PML,SERPINE1,SP110,TGFBI
CUX1		transcription regulator			2.55E-02	ECT2,FLNA,MMP2,RACGAP1,RHOBTB3,WISP2
3-nitropropionic acid		chemical toxicant			2.55E-02	ATP5J,ATP6V1B2,LDHA,MMP9,MYC,NQO1
H89		chemical - kinase inhibitor		-0.213	2.57E-02	CD55,ITPR3,MITF,MKI67,MMP2,MMP9,MYC,RUNX1,SERPINE1,UCP2,VCAM1
potassium chloride		chemical drug		-0.567	2.60E-02	ATP2B4,CALB1,CDK1,MYC,MYOCD,SLC8A2,SPP1,TRPV5
C5	4.645	cytokine		-0.140	2.63E-02	C5,CD55,CDH11,CSF1,CSF2,FCGR2B,FLT1,SERPINE1,ST6GAL1,VCAM1
1-methyl-4-phenyl-1,2,3,6-tetrahydropyridine		chemical toxicant		1.195	2.64E-02	CALB1,CLDN1,LIF,PARK7,PTPRC,TNFRSF1A,TNFRSF1B
NR1H3	1.849	ligand-dependent nuclear receptor		1.078	2.65E-02	Apoc1,APOC3,FBP1,FDFT1,G6PC,MMP9,NR1H3,SLC16A10,THRB
diallyl disulfide		chemical - endogenous non-mammalian		-0.152	2.70E-02	ABCC3,CD55,GSTA3,NQO1
PDPK1		kinase		-1.114	2.70E-02	A2M,CAV1,MYC,SERPINE1
ARRB2	1.497	other			2.70E-02	HIF1A,MMP2,MYC,SERPINE1
dithiothreitol		chemical reagent			2.70E-02	GADD45A,HIF1A,MYC,UBXN4
JAK1		kinase		1.960	2.74E-02	HIF1A,IL4R,MMP2,OSMR,TAP1
OLR1		transmembrane receptor		0.651	2.74E-02	FN1,NOS3,NOX4,SPP1,VCAM1
bicalutamide		chemical drug		-0.555	2.74E-02	CLU,F5,MMP2,SEC24D,SORD
PCGEM1		other		-1.491	2.74E-02	LDHA,PDHA1,PGK1,SDHA,SUCLG1
Wnt		group			2.74E-02	ADAMTS5,GLI1,MMP9,MYC,SOX9
3,3'-diindolylmethane		chemical drug		0.664	2.77E-02	BRCA1,FAS,FOXM1,MAP1LC3B,NQO1,TAP1
FBXO32		enzyme		-1.238	2.77E-02	ALDH1A3,CCND2,CSF2,GADD45A,LBP,MYOCD,PTGIS,TFPI2
SOX2		transcription regulator		-0.379	2.80E-02	ABCC3,ATG10,CHRD,COBLL1,COL1A1,CSF1R,CXCL14,DUSP5,ELF3,ETV4,FABP1,FLT1,GLI3,INHBA,KITLG,KRT18,PPARA,STRA6,TXNRD1,WISP2,ZFHX3
ATP		chemical - endogenous mammalian		1.623	2.81E-02	CLDN1,FLNA,GCLM,MYC,NOS3,PLD2,SERPINE1,TNFRSF1B,VCAM1
RRP1B		other			2.81E-02	BRCA1,CDC20,CDK1,ESPL1,GADD45A,KIF11,MCM2,SPP1,TOP2A
5-hydroxytryptamine		chemical - endogenous mammalian	Activated	2.579	2.83E-02	HIF1A,MYC,NOS3,SERPINE1,TNFRSF1A,UCP2,VCAM1
TAL1		transcription regulator	Activated	2.530	2.89E-02	ADGRG1,BHMT2,BUB1,C3,CD1A,HIVEP3,HSD17B14,KIF14,MCM2,MELK,MYC,OXR1,RUNX1,TOX
14,15-epoxyeicosatrienoic acid		chemical - endogenous mammalian			2.91E-02	CD44,MMP9,TNFRSF11B
Ren2		peptidase			2.91E-02	GNAI2,SPP1,TIMP1
DEF6		other			2.91E-02	FN1,MMP2,MMP9
INHBB		growth factor			2.91E-02	COL4A1,SERPINE1,TIMP1
TNFRSF6B		transmembrane receptor			2.91E-02	CSF2,MMP2,VCAM1
CXCR3		g-protein coupled receptor			2.91E-02	COL1A1,FN1,MAP1LC3B
SMAD6		transcription regulator			2.91E-02	SERPINE1,SOX9,SPP1
SCGB1A1		cytokine			2.91E-02	C3,COL4A1,FN1
ethidium		chemical toxicant			2.91E-02	SERPINE1,TIMP1,TIMP2
5-O-mycolyl-beta-araf-(1->2)-5-O-mycolyl-alpha-araf-(1->1')-glycerol		chemical - endogenous non-mammalian		0.707	2.95E-02	ACSL1,ADAMTS5,BCL2A1,CD44,IDO1,MMP9,TRAF1,VCAM1
ALKBH5		enzyme			2.95E-02	CAV1,CLU,LAMA1,RACGAP1,SLC7A8,SOD1,TMBIM6,UHRF1
cephaloridine		chemical drug		1.492	2.97E-02	ATP12A,CXCL14,E2F8,GNAI2,NQO1,OSMR,POLE,STRA6,TNFRSF12A
ICAM1		transmembrane receptor		1.432	3.02E-02	ACTA2,COL4A1,MMP9,MYC,VCAM1
TXN		enzyme		1.131	3.02E-02	ACADM,C5,CCND2,HIF1A,MMP9
GLI3	2.264	transcription regulator		0.845	3.02E-02	CCND2,GLI1,GREM1,KLK1,SOX9
PXR ligand-PXR-Retinoic acid-RXRα		complex		-1.145	3.02E-02	ABCB1,ABCC3,CAT,CES2,SLCO1A2
STK40		kinase			3.02E-02	ABCB1,C5,C6,IYD,SFTPD
Ubiquitin		group	Activated	2.000	3.05E-02	HSPA9,HSPD1,MMP2,TIMP2
ferulic acid		chemical - endogenous non-mammalian	Activated	2.000	3.05E-02	CAT,MKI67,SOD1,TIMP1
nitroarginine		chemical reagent		1.994	3.05E-02	CD44,GCLM,SPP1,TNFRSF1A
PRLR	-2.539	transmembrane receptor		1.929	3.05E-02	A2M,AKR1C3,MYC,SLC34A2
MAPK11		kinase		1.091	3.05E-02	CAV1,FAS,TIMP1,TIMP2
CDH11	1.480	other		1.000	3.05E-02	CD9,EGF,PTK2B,WISP2
IND S7		chemical - kinase inhibitor		1.000	3.05E-02	ATP5B,ERP29,PCK2,PGK1
FAAH		enzyme		0.152	3.05E-02	CORO2A,IDO2,PTK2B,SEPT4
butylated hydroxyanisol		chemical toxicant		-0.305	3.05E-02	GSTA3,MIOX,NQO1,SLCO2B1
KL		enzyme		-0.975	3.05E-02	MITF,MYC,SLC34A1,TNFRSF11B
phorbol 12,13-didecanoate		chemical toxicant		-1.114	3.05E-02	ABCB1,CDK1,CSF1,MYC
NFAT5		transcription regulator			3.05E-02	AQP1,BCL2A1,NOX4,S100A4
THBS1		other			3.05E-02	FN1,MMP2,MMP9,TIMP1
Pam3-Cys-Ser-Lys4		chemical reagent		1.783	3.08E-02	BCL2A1,CD55,CLDN1,CSF2,FCGR2B,IDO1,ITGB7,MMP2,MMP9,SLC40A1
BMP4		growth factor	Activated	2.526	3.12E-02	ACTA2,CNN1,GREM1,MITF,MMP14,MYC,RUNX3,SOX9,SULF1,TAGLN,TNFRSF11B
NR1I3	-3.443	ligand-dependent nuclear receptor		-0.598	3.14E-02	ABCB1,ABCC3,CYP8B1,HSD17B4,INSIG1,LRG1,MYC,Sult1a1,TNFRSF1A
PLN		transporter			3.24E-02	ANXA2,GNAI2,PGK1,PRKCB,RRAS,SOD1
CYP19A1		enzyme		-0.875	3.25E-02	ACADL,ACADM,CRYZ,EGF,PRLR,SLC27A2,SOX9
RBPJ		transcription regulator		0.457	3.27E-02	CD44,CSF1,CSF2,ECT2,EGF,INHBA,KITLG,LIF,MYC,RUNX3,SOX9
Histone h4		group			3.27E-02	ABCB1,CDK1,FLT1,MMP9,NLGN2,OAS3,PRLR,RRM2,SPP1,TAGLN,VCAM1
D-fructose		chemical - endogenous mammalian	Activated	2.236	3.31E-02	ACTA2,COL1A1,FN1,MMP2,TIMP1
HOXC6		transcription regulator		-0.305	3.31E-02	ABCB1,C14orf37,MME,RUNX1,VCAM1
N-formyl-Met-Leu-Phe		chemical reagent			3.31E-02	ACTN1,ANLN,CORO1C,KIF11,SIRPA
MYB		transcription regulator		1.720	3.33E-02	BIRC3,BRCA1,CDK1,FN1,KITLG,MYC,SPP1,TFEC
LGALS3	1.866	other		0.000	3.33E-02	COL4A1,COL5A2,FN1,ITGA10,ITPR3,KRT18,MYC,VCAM1
16,16-dimethylprostaglandin E2		chemical - endogenous mammalian			3.35E-02	CD44,MMP2
O6-benzylguanine		chemical drug			3.35E-02	FAS,MKI67
2-hydroxyestradiol		chemical - endogenous mammalian			3.35E-02	CAT,NQO1
N-Cadherin		group			3.35E-02	MMP9,VCAM1
Mmp		group			3.35E-02	FAS,MMP9
recombinant human endostatin		chemical drug			3.35E-02	FAS,MAP1LC3B
WP1066		chemical drug			3.35E-02	EDN1,HIF1A
KDM3A		transcription regulator			3.35E-02	EDN1,SERPINE1
SCGB3A2		other			3.35E-02	MMP14,MMP2
SMOC2	4.167	other			3.35E-02	CDK1,MCM10
ganetespib		chemical drug			3.35E-02	CDK1,MYC
low molecular weight heparin		chemical drug			3.35E-02	FLT1,MMP9
MRPL12		other			3.35E-02	MT-CO2,MT-ND6
Sfk		group			3.35E-02	CDCP1,PRLR
ABCD1		transporter			3.35E-02	ALOX5,SLC27A2
BAG6		enzyme			3.35E-02	COL1A1,SERPINE1
ERCC4		enzyme			3.35E-02	FN1,PRLR
miR-320b (and other miRNAs w/seed AAAGCUG)		mature microrna			3.35E-02	AQP1,TAGLN
miR-491-5p (and other miRNAs w/seed GUGGGGA)		mature microrna			3.35E-02	MMP2,MMP9
MYCBP		transcription regulator			3.35E-02	CCND2,LDHA
salinomycin		chemical - endogenous non-mammalian			3.35E-02	ACTA2,FN1
TSC22D1		transcription regulator			3.35E-02	FN1,SERPINE1
LGALS7/LGALS7B		other			3.35E-02	MMP9,SERPINE1
KCNMA1		ion channel			3.35E-02	KCNMB1,MMP2
P2RY1		g-protein coupled receptor			3.35E-02	FN1,VCAM1
IGFBP4		other			3.35E-02	ACTA2,MYH11
TMPO		other			3.35E-02	COL1A1,TIMP2
sulfinosine		chemical reagent			3.35E-02	ABCB1,HIF1A
PPM1A		phosphatase			3.35E-02	ITGA5,MMP2
ADCYAP1R1		g-protein coupled receptor			3.35E-02	DUSP5,PER2
CAPNS1		peptidase			3.35E-02	CCND2,MMP2
SNW1		transcription regulator			3.35E-02	MMP9,SERPINE1
RBCK1		transcription regulator			3.35E-02	MYC,VCAM1
PCBP1		translation regulator			3.35E-02	CD44,MYC
10-hydroxy-cis-12-octadecenoic acid		chemical reagent			3.35E-02	MYLK,TNFRSF1B
cariporide		chemical drug			3.35E-02	COL1A1,SPP1
thenoyltrifluoroacetone		chemical reagent			3.35E-02	BIRC3,SERPINE1
polyphosphate		chemical - endogenous mammalian			3.35E-02	SPP1,VCAM1
phytanic acid		chemical - endogenous mammalian			3.35E-02	FABP1,PPARA
rutin		chemical toxicant			3.35E-02	CAT,SLCO2B1
MEL S3		chemical - kinase inhibitor		1.000	3.42E-02	ATP5B,ERP29,PCK2,PGK1
methylnitronitrosoguanidine		chemical toxicant		0.796	3.42E-02	FAS,GADD45A,SERPINE1,TRAIP
HEY2		transcription regulator		-1.204	3.42E-02	ACTA2,CACNA1C,MYH11,TAGLN
mannitol		chemical - endogenous mammalian			3.42E-02	COL1A1,FN1,MIOX
Smad2/3-Smad4		complex			3.42E-02	COL1A1,MYC,SERPINE1
p85 (pik3r)		group			3.42E-02	HIF1A,MMP2,NOS3
BMPER		other			3.42E-02	ACTA2,NOS3,VCAM1
mir-192		microrna			3.42E-02	ACTA2,FN1,NOD2
LAMA5		other			3.42E-02	MMP14,MMP9,TNFRSF1B
PPP2R5C		other			3.42E-02	BCL2A1,BIRC3,RELB
RFX1		transcription regulator			3.42E-02	COL1A1,MAP1A,MYC
ACSL5	-3.381	enzyme			3.42E-02	ANOS1,GPRC5A,KCNJ8
ACTB		other			3.42E-02	MYLK,RACGAP1,SLC11A1
decursin		chemical - endogenous non-mammalian			3.42E-02	AIFM1,MMP9,MYC
hymecromone		chemical drug			3.42E-02	ACTA2,CD44,FAS
arecoline		chemical drug			3.42E-02	S100A4,TNFRSF1B,VCAM1
piperine		chemical drug			3.42E-02	ABCC3,MMP14,MMP9
Notch		group		1.195	3.47E-02	ACTA2,GIMAP1-GIMAP5,MMP2,MYC,MYLK,RUNX3,TAGLN
PAX7		transcription regulator		0.391	3.47E-02	BCKDHB,CAMK1D,CDH11,CLDN3,IL13RA1,LIX1,NQO1
ZNF217		transcription regulator			3.47E-02	CREB5,GPRC5A,KRT18,MYC,PAK3,ST6GAL1,STRA6
NFKB2		transcription regulator		1.172	3.49E-02	BIRC3,MMP2,MMP9,MYC,TRAF1,VCAM1
Pln		other			3.49E-02	ANXA2,GNAI2,PGK1,PRKCB,RRAS,SOD1
POU5F1		transcription regulator		0.679	3.53E-02	B3GNT7,BCL2A1,BIRC3,BRCA1,COBLL1,DUSP5,FABP1,FAS,GADD45A,INHBA,MYBL2,MYC,PHB,PPARA,SIRPA,SPP1,TNFRSF11B,TNFRSF1A,TXNRD1,ZFHX3
STAT5a/b		group		1.698	3.53E-02	BCL2A1,CCND2,EMP1,FCER1G,IDI1,IL4R,MYC,RFTN1
SBDS		other			3.53E-02	AKNA,AKR1C3,CALB1,CTH,IL4R,PAK3,RAC2,SPP1
SHH		peptidase		1.837	3.61E-02	ADAMTS1,BRCA1,CAV1,CCND2,FN1,GLI1,MCM2,MYC,NKX3-2,NOS3,SERPINE1,SOX9,SPP1
AVP		other		1.053	3.62E-02	ACTA2,NOS3,RRM2,S100A6,SCNN1G
C5AR1		g-protein coupled receptor		0.728	3.62E-02	C5,CD55,FCER1G,FCGR2B,SERPINE1
mir-133		microrna	Inhibited	-2.236	3.62E-02	CCND2,CNN1,FN1,MMP14,TAGLN
KITLG	-2.293	growth factor		0.788	3.64E-02	ALOX5,ALOX5AP,ATP6V1B2,BMP1,CLIC1,CREG1,CSF1,CSF2,MME,MMP2,NOS3,OSBPL1A,PRKCB,SAMSN1,TNFRSF1A,UCP2
WNT5A		cytokine		-0.600	3.68E-02	COL1A1,FLNA,FLT1,FN1,ITGB7,LCP1,MYC,ROR2,SPP1
4-phenylbutyric acid		chemical - endogenous mammalian		-1.746	3.70E-02	ADIPOR2,EHHADH,HIF1A,MMP2,PARK7,STK10,TIMP2
SMO		g-protein coupled receptor			3.70E-02	COL4A2,FAS,GLI1,MYC,RUNX1,SOX9,VCAM1
Map3k7		kinase		1.524	3.76E-02	CSF2,EDN1,MLLT3,MMP9,NOD2,VCAM1
SOX9	3.676	transcription regulator		1.103	3.76E-02	CBLN4,COL1A1,HIVEP3,LBP,MITF,SOX9
benzene		chemical toxicant		-0.816	3.76E-02	COL1A1,IL13RA1,MFGE8,NDUFS1,PRLR,TNFRSF1A
HSPA5		enzyme		1.000	3.82E-02	CLU,G6PC,IDI1,MAP1LC3B
LCK	3.033	kinase		0.000	3.82E-02	CDK1,KRT18,MMP9,TAT
IFRD1		other		0.000	3.82E-02	CTH,LAMA2,MYC,SPP1
daunorubicin		chemical drug		-0.068	3.82E-02	ABCB1,MYC,TAP1,UQCRFS1
NCOA4		transcription regulator		-1.000	3.82E-02	ALDH7A1,CLDN3,MME,ST14
HISTONE		group			3.82E-02	CSF2,NOD2,NOS3,PTGIS
ANXA2	1.729	other			3.82E-02	FAS,GADD45A,MMP2,MYC
CBFB		transcription regulator		0.816	3.94E-02	CSF1R,GIMAP1-GIMAP5,LGMN,RUNX1,RUNX3,SLC25A19,SPP1
SRC (family)		group		1.109	3.94E-02	FLT1,FN1,HIF1A,S100A4,VCAM1
miR-483-3p (miRNAs w/seed CACUCCU)		mature microrna		0.300	3.94E-02	ADIPOR2,BRCA1,ERP29,FAM213A,MKI67
niacinamide		chemical - endogenous mammalian		-0.447	3.94E-02	ACTA2,MMP9,MYC,RUNX3,SLC34A2
GPS2		transcription regulator		-1.000	3.94E-02	ADIPOR2,CYP8B1,TRERF1,VCAM1,WIPF1
mir-34		microrna	Inhibited	-2.203	3.94E-02	BIRC3,CCND2,E2F3,EMP1,MLLT3
TAF4		transcription regulator		-1.664	3.96E-02	CDH11,CLDN1,GREM1,LRRC16A,MMP2,RUNX1,SPP1,THBS2
LYL1		transcription regulator			3.98E-02	ADGRG1,BRCA1,RAPGEF2
ARHGDIG		other			3.98E-02	COL5A2,EDN1,PLCD1
TAF1		transcription regulator			3.98E-02	BCL2A1,CDK1,PRLR
STK4		kinase			3.98E-02	FAS,MMP2,SFTPD
TNFRSF11A		transmembrane receptor			3.98E-02	FN1,MME,VCAM1
MGAT5		enzyme			3.98E-02	IL4R,ITGA5,MYC
BID		other			3.98E-02	ITGAX,MT-CO2,TIMP1
RARRES2		transmembrane receptor			3.98E-02	CCND2,CD55,PHB
CREB3L1		transcription regulator			3.98E-02	COL1A1,SLC1A4,SPP1
6-bromoindirubin-3' oxime		chemical - kinase inhibitor			3.98E-02	MMP2,MYC,SOX9
dichlororibofuranosylbenzimidazole		chemical toxicant			3.98E-02	HIF1A,MMP9,MYC
MBD2		transcription regulator		1.980	4.04E-02	BIRC3,BRCA1,MMP2,MMP9,PRLR,RELB
ATF6		transcription regulator		1.206	4.04E-02	BUB1,G6PC,MYOCD,PPARA,TROAP,UBE2C
Calmodulin		group		0.447	4.04E-02	CD44,EPHB6,LGI3,MYLK,NECAB1,NPAS2
carbon monoxide		chemical - endogenous mammalian		0.323	4.04E-02	CAV1,CSF2,FN1,HIF1A,NQO1,SERPINE1
mir-29		microrna		-0.896	4.04E-02	CD276,CLDN1,COL1A1,IDO1,ITGA11,MMP2
Calcineurin protein(s)		complex		-0.985	4.04E-02	NFATC4,PPARA,SERPINE1,SLC8A1,SLC8A2,SPP1
miR-21-5p (and other miRNAs w/seed AGCUUAU)		mature microrna		-1.408	4.04E-02	ACTA2,FAS,MMP2,SLC16A10,TAGLN,TNFRSF11B
ALOX5	2.016	enzyme		-0.762	4.24E-02	FABP1,MMP9,MYC,PPARA
zoledronic acid		chemical drug		-1.067	4.24E-02	FLT1,MMP2,MMP9,TNFRSF11B
fisetin		chemical toxicant		-1.980	4.24E-02	BIRC3,MMP9,MYC,TRAF1
grape seed extract		chemical drug			4.24E-02	HSPD1,MKI67,MYC,NOS3
FECH	-0.649	enzyme			4.24E-02	COL4A1,COL6A3,CYP2J2,FABP1
CNOT7		transcription regulator			4.24E-02	CLDN1,OAS3,SP110,TAP1
fluvoxamine		chemical drug			4.24E-02	GNAI2,HTR7,NOS3,TFPI2
semaxinib		chemical drug			4.24E-02	HIF1A,MMP9,NOS3,PTGIS
DGCR8		enzyme		0.776	4.28E-02	ACTA2,CNN1,MITF,MYC,TAGLN
candesartan		chemical drug	Inhibited	-2.213	4.28E-02	FN1,FOSL2,NOS3,SERPINE1,SPP1
ricinoleic acid		chemical - endogenous non-mammalian			4.30E-02	VCAM1
9-hydroxy-(S)-10,12-octadecadienoic acid		chemical - endogenous mammalian			4.30E-02	SERPINE1
oxythiamine		chemical reagent			4.30E-02	G6PC
atractyloside		chemical toxicant			4.30E-02	MT-CO3
1D-chiro-inositol		chemical - endogenous mammalian			4.30E-02	MIOX
sn-glycero-3-phosphocholine		chemical - endogenous mammalian			4.30E-02	MIOX
cortodoxone		chemical - endogenous mammalian			4.30E-02	FN1
beta-lactose		chemical - endogenous mammalian			4.30E-02	MMP9
ABLIM2		other			4.30E-02	TAGLN
TRIM72		enzyme			4.30E-02	ACTA2
hexacosanoyl-coenzyme A		chemical - endogenous non-mammalian			4.30E-02	ALOX5
ATM/ATR		group			4.30E-02	RRM2
Stat1/3		group			4.30E-02	E2F3
Cofilin		group			4.30E-02	MYC
Hdac1/2		group			4.30E-02	MKI67
artemether		chemical drug			4.30E-02	MMP2
Calcineurin A-Calcineurin B-Runx1		complex			4.30E-02	CSF2
Ahr-aryl hydrocarbon-RelA		complex			4.30E-02	MYC
levocetirizine		chemical drug			4.30E-02	MMP2
avobenzone		chemical drug			4.30E-02	COL1A1
polyglactin 910		chemical reagent			4.30E-02	MMP2
bovine testicular hyaluronidase		biologic drug			4.30E-02	CD44
nomegestrol acetate		chemical drug			4.30E-02	NOS3
FOXJ2		transcription regulator			4.30E-02	C4BPA
SEC16B		other			4.30E-02	RGN
PI4K2A		kinase			4.30E-02	HIF1A
Prl7d1		cytokine			4.30E-02	PRLR
RDH5		enzyme			4.30E-02	RDH10
TOX3	-1.525	other			4.30E-02	BRCA1
ABLIM3		other			4.30E-02	TAGLN
TFAP2E		transcription regulator			4.30E-02	ITGA10
GKN1		growth factor			4.30E-02	SOX9
CTSO		peptidase			4.30E-02	BRCA1
HDLBP		transporter			4.30E-02	CSF1R
ATG9B		other			4.30E-02	NOS3
LMAN1		other			4.30E-02	F5
SDR9C7		enzyme			4.30E-02	MMP11
CCDC22		other			4.30E-02	BIRC3
UHRF1BP1		other			4.30E-02	THRB
USP36		peptidase			4.30E-02	MYC
CEP290		transcription regulator			4.30E-02	GLI3
LGR5		transmembrane receptor			4.30E-02	AKR1C3
KIF26B	3.753	other			4.30E-02	NQO1
DSC2		other			4.30E-02	CD44
JPH2		enzyme			4.30E-02	SLC8A1
DNAJC15		other			4.30E-02	ABCB1
DPP3		peptidase			4.30E-02	NQO1
ZNF687		other			4.30E-02	THRB
CSN1S1		other			4.30E-02	CSF2
S100A14		other			4.30E-02	MMP2
CHCHD6		other			4.30E-02	IMMT
TCF4-CTNNβ		complex			4.30E-02	MYC
FRMPD1		other			4.30E-02	GPSM1
FILIP1		other			4.30E-02	FLNA
alpha-hederin		chemical reagent			4.30E-02	MMP9
neuropeptide Y		biologic drug			4.30E-02	UCP2
black cohosh extract		chemical drug			4.30E-02	SERPINE1
HCV 796		chemical drug			4.30E-02	MAP1LC3B
Cathepsin		group			4.30E-02	ACTA2
GLIPR1		other			4.30E-02	MYC
NSMCE3		other			4.30E-02	MYC
EIF3I		translation regulator			4.30E-02	SERPINE1
PTRF	2.671	transcription regulator			4.30E-02	MYC
PRCC		other			4.30E-02	SERPINE1
DYNLRB1		other			4.30E-02	SERPINE1
TNNC1		other			4.30E-02	SLC8A1
RBMS1		other			4.30E-02	MYC
MAP1B		other			4.30E-02	MAP1A
MYLPF		other			4.30E-02	ACTA2
NFE2L3		transcription regulator			4.30E-02	NQO1
CITED4		transcription regulator			4.30E-02	HIF1A
RGS9		enzyme			4.30E-02	GNB5
COL3A1		other			4.30E-02	FN1
RAB27A		enzyme			4.30E-02	CD44
MORF4L2		other			4.30E-02	MYBL2
CDC45		other			4.30E-02	MYC
Rcan1		other			4.30E-02	FLNA
ADAMTS7	3.056	peptidase			4.30E-02	SOX9
MYO1A		peptidase			4.30E-02	SI
CFI		peptidase			4.30E-02	C3
HSD17B10		enzyme			4.30E-02	SH3GL2
TSTA3		enzyme			4.30E-02	ACTA2
CACNB2		ion channel			4.30E-02	CACNA1C
PHIP		other			4.30E-02	CCND2
MOS		kinase			4.30E-02	CDK1
C2		peptidase			4.30E-02	C5
miR-185-3p (and other miRNAs w/seed GGGGCUG)		mature microrna			4.30E-02	MYC
miR-377-5p (and other miRNAs w/seed GAGGUUG)		mature microrna			4.30E-02	PRDX6
miR-545-3p (miRNAs w/seed CAGCAAA)		mature microrna			4.30E-02	BRCA1
miR-532-5p (and other miRNAs w/seed AUGCCUU)		mature microrna			4.30E-02	RUNX3
miR-605-5p (miRNAs w/seed AAAUCCC)		mature microrna			4.30E-02	SEC24D
miR-616-3p (miRNAs w/seed GUCAUUG)		mature microrna			4.30E-02	TFPI2
DKK2		other			4.30E-02	SPP1
ANKH		transporter			4.30E-02	SPP1
REXO4		transcription regulator			4.30E-02	CRYZ
KLRC2		transmembrane receptor			4.30E-02	TYROBP
COL4A2	2.270	other			4.30E-02	FAS
CD1B		other			4.30E-02	APOC3
HUNK		kinase			4.30E-02	MYC
ACOT8		enzyme			4.30E-02	CAT
RGS11		enzyme			4.30E-02	GNB5
STXBP2		transporter			4.30E-02	STX11
RYK		kinase			4.30E-02	FN1
RGS7		enzyme			4.30E-02	GNB5
PSMC4		peptidase			4.30E-02	CCND2
CTNNA1		other			4.30E-02	VCL
yisuishengxuegranule		chemical drug			4.30E-02	CSF2
INVS		transcription regulator			4.30E-02	NKX3-2
FSCN1		other			4.30E-02	MMP2
PSMA2		peptidase			4.30E-02	CCND2
MT-ND2		enzyme			4.30E-02	HIF1A
RBM3		other			4.30E-02	CD44
Sin3b		transcription regulator			4.30E-02	MYC
SPOCK1		other			4.30E-02	MMP2
SKP1		transcription regulator			4.30E-02	BRCA1
WNK3		kinase			4.30E-02	SLC12A2
ASGR1		transmembrane receptor			4.30E-02	MMP9
CFD		peptidase			4.30E-02	C3
ABLIM1		other			4.30E-02	TAGLN
CREB3		transcription regulator			4.30E-02	MMP9
PRDM2		transcription regulator			4.30E-02	MYC
SIPA1L1		other			4.30E-02	THRB
CBLC		enzyme			4.30E-02	NOX4
RXFP1		g-protein coupled receptor			4.30E-02	ACTA2
ATP6V1B1		transporter			4.30E-02	ATP6V1B2
GRID2		ion channel			4.30E-02	CDK1
PARD6A		other			4.30E-02	ECT2
GDF10		growth factor			4.30E-02	SERPINE1
STXBP1		transporter			4.30E-02	STX11
CDKL2		kinase			4.30E-02	CD44
ZBTB14		transcription regulator			4.30E-02	MYC
ZNF433		other			4.30E-02	ALOX5
Scgb1b27 (includes others)		other			4.30E-02	F2
RPS20		other			4.30E-02	MYC
TIPIN		other			4.30E-02	HAVCR1
MORF4L1		other			4.30E-02	MYBL2
Hmgn2 (includes others)		other			4.30E-02	SOX9
CAV2		other			4.30E-02	CAV1
SRRM1		other			4.30E-02	CD44
GBP2		enzyme			4.30E-02	MMP9
THSD4		other			4.30E-02	MMP9
VWA8		other			4.30E-02	THRB
PTMS		other			4.30E-02	TAT
PTPRCAP		other			4.30E-02	PTPRC
PSMD6		enzyme			4.30E-02	CCND2
GABPB2		transcription regulator			4.30E-02	BRCA1
ZNF140		transcription regulator			4.30E-02	FCGR2B
MAP4		other			4.30E-02	HIF1A
SR11256		chemical reagent			4.30E-02	EDN1
diacetylbis(4-methylthiosemicarbazonato)copper(II)		chemical reagent			4.30E-02	SOD1
(4-(3-chlorophenyl)piperazin-1-yl)(2-ethoxyphenyl)methanone		chemical reagent			4.30E-02	TNFRSF1A
RPL21		other			4.30E-02	MYC
clomoxir		chemical reagent			4.30E-02	ACADM
CGP 52608		chemical reagent			4.30E-02	ALOX5
nardostachys chinensis extract		chemical reagent			4.30E-02	PRKCB
tyrosine kinase inhibitor		chemical drug			4.30E-02	FN1
angiotensin-converting enzyme inhibitor		chemical drug			4.30E-02	KNG1
3,4-dideoxyglucosone-3-ene		chemical - endogenous mammalian			4.30E-02	PRKCB
metabolite		chemical - endogenous mammalian			4.30E-02	NQO1
2,3,3',4,4',5'-hexachloro-1,1'-biphenyl		chemical toxicant			4.30E-02	THRB
lacidipine		chemical drug			4.30E-02	NOS3
darifenacin		chemical drug			4.30E-02	CHRM2
2,5-dihydroxymethylcinnamate		chemical - kinase inhibitor			4.30E-02	EDN1
nafoxidine		chemical drug			4.30E-02	C3
SU6657		chemical - kinase inhibitor			4.30E-02	MYC
cicletanine		chemical drug			4.30E-02	PRKCB
methylphenazonium methosulfate		chemical toxicant			4.30E-02	HIF1A
phytosphingosine		chemical - endogenous non-mammalian			4.30E-02	CLDN1
lipoamide		chemical - endogenous mammalian			4.30E-02	NOS3
gallamine triethiodide		chemical drug			4.30E-02	CHRM2
terameprocol		chemical drug			4.30E-02	CDK1
pentachlorophenol		chemical toxicant			4.30E-02	NQO1
gemtuzumab ozogamicin		biologic drug			4.30E-02	ABCB1
sodium phosphate		chemical drug			4.30E-02	SPP1
BMS200261		chemical reagent			4.30E-02	CD55
D-JNK inhibitor I		chemical drug			4.30E-02	CSF1R
myrcene		chemical - endogenous non-mammalian			4.30E-02	SOD1
cineole		chemical drug			4.30E-02	SOD1
3-methoxyapigenin		chemical - endogenous non-mammalian			4.30E-02	MYC
4-hydroxymercuribenzoate		chemical - protease inhibitor			4.30E-02	COL1A1
erucic acid		chemical - endogenous non-mammalian			4.30E-02	ALOX5
pristanic acid		chemical - endogenous mammalian			4.30E-02	PPARA
2-ethylhexanoic acid		chemical toxicant			4.30E-02	PPARA
oleoyl-coenzyme A		chemical - endogenous mammalian			4.30E-02	SHBG
fumagillin		chemical - endogenous non-mammalian			4.30E-02	CAV1
oxfenicine		chemical - endogenous non-mammalian			4.30E-02	ACADM
cycloleucine		chemical toxicant			4.30E-02	PHB
oxamic acid		chemical - endogenous non-mammalian			4.30E-02	HIF1A
fucose		chemical - endogenous mammalian			4.30E-02	ACTA2
glucuronic acid		chemical - endogenous mammalian			4.30E-02	SOX9
androstanol		chemical - endogenous non-mammalian			4.30E-02	NR1I3
dexamethasone 21-methanesulfonate		chemical reagent			4.30E-02	TAT
Mg2+		chemical - endogenous mammalian			4.30E-02	SLC12A5
phenylephrine		chemical drug		1.000	4.33E-02	E2F3,EDN1,MYC,PRKCB,RRAD,THRB
2-chloroadenosine		chemical reagent			4.34E-02	MMP2,TIMP1
L-cysteine		chemical - endogenous mammalian			4.34E-02	MYC,PCK2
ganglioside GM3		chemical - endogenous mammalian			4.34E-02	CD1A,VCAM1
6-amino-4-(4-phenoxyphenylethylamino)quinazoline		chemical reagent			4.34E-02	C3,MMP9
GCS-100		chemical drug			4.34E-02	CCND2,LGALS3
Cyclin A		group			4.34E-02	CDK1,MYC
bacterial lipopolysaccharides		chemical - other			4.34E-02	CYP2J2,HIF1A
TCF/LEF		group			4.34E-02	FN1,MYC
LTBP4		growth factor			4.34E-02	GREM1,MYC
N-propyl bromide		chemical reagent			4.34E-02	GCLM,NQO1
HOXA2		transcription regulator			4.34E-02	PCP4,SOX9
MIA		other			4.34E-02	FN1,MMP14
MED12		transcription regulator			4.34E-02	CREB5,GLI1
TOP1		enzyme			4.34E-02	ASNS,HIF1A
SMARCA1		transcription regulator			4.34E-02	GADD45A,MYC
NUP155		transporter			4.34E-02	CACNA1C,SLC8A1
APCS		other			4.34E-02	FCGR2B,SIRPA
LPA		other			4.34E-02	SERPINE1,VCAM1
HEYL		transcription regulator			4.34E-02	MMP2,MYH11
YBX3		transcription regulator			4.34E-02	CSF2,MYC
AQP7		transporter			4.34E-02	MYC,PRKCB
PAX9		transcription regulator			4.34E-02	NKX3-2,SOX9
RGS16		other			4.34E-02	FABP1,IL17B
FBLN5		other			4.34E-02	CEP55,MMP2
DIABLO		other			4.34E-02	BIRC3,MKI67
ZNF91		transcription regulator			4.34E-02	FCGR2B,SI
DEK		transcription regulator			4.34E-02	BIRC3,PRDX6
proteasome inhibitor		chemical drug			4.34E-02	AQP1,MYC
diltiazem		chemical drug			4.34E-02	EDN1,NOS3
NCX-4040		chemical drug			4.34E-02	GCLM,NQO1
2,4-dinitrophenol		chemical toxicant			4.34E-02	ATP5B,MT-CO2
uridine		chemical - endogenous mammalian			4.34E-02	ALDOB,EHHADH
S100A9		other		0.429	4.35E-02	A2M,ADAMTS1,ADAMTS5,C1S,C3,CXCL14,FAS,FBLIM1,GPRC5A,UGT1A6,VCAM1,WISP2
GAST		other		1.195	4.45E-02	MMP9,MYLK,PGK1,PHB,RUNX3,S100A6,VCAM1
tetracycline		chemical drug		1.134	4.45E-02	AK4,COL1A1,CSF1,HSPD1,SERPINE1,SLC1A4,SLC25A30
apigenin		chemical - endogenous non-mammalian		-1.524	4.45E-02	ABCB1,CCND2,GCLM,HIF1A,MMP9,TAGLN,VCAM1
Rp-cAMPS		chemical - kinase inhibitor			4.58E-02	ALDH2,MMP14,SPP1
Ncoa-Nr1i2-Rxra		complex			4.58E-02	ABCB1,ABCC3,CAT
RHOJ		enzyme			4.58E-02	CAV1,GSN,LRP1B
ETV1		transcription regulator			4.58E-02	BRCA1,MITF,SOX9
SLC29A1		transporter			4.58E-02	FAS,GADD45A,ITGA5
WWOX		enzyme			4.58E-02	COL1A1,MMP9,TIMP2
CCNE1		transcription regulator			4.58E-02	BRCA1,CD44,HIF1A
BACH1		transcription regulator			4.58E-02	GCLM,NQO1,SPP1
MST1R		kinase			4.58E-02	ACTA2,MYC,ROS1
triflusal		chemical drug			4.58E-02	CSF1,CSF2,KITLG
acetyl-L-carnitine		chemical - endogenous mammalian			4.58E-02	GADD45A,GLO1,PPARA
ID1		transcription regulator	Activated	2.208	4.64E-02	DTX4,FN1,MMP14,MMP2,MMP9,MYC
TNFRSF8		transmembrane receptor		0.816	4.64E-02	CES2,FAS,MYC,RELB,TRAF1,VCL
CALCA		other		-1.134	4.66E-02	CD44,EDN1,FLT1,MKI67,MME,PALM,RMDN3,ST14
4-methylnitrosoamino-1-(3-pyridinyl)-1-butanone		chemical toxicant		1.987	4.68E-02	ALOX5,IKBKE,LCP1,SPP1
ELF4		transcription regulator		1.091	4.68E-02	ABCB1,DUSP5,LYZ,SPP1
sodium orthovanadate		chemical reagent		0.533	4.68E-02	COL1A1,HIF1A,IL4R,SERPINE1
CASP1		peptidase		0.000	4.68E-02	ACTA2,COL1A1,CSF2,PPARA
S-nitroso-N-acetylpenicillamine		chemical reagent		-0.871	4.68E-02	BRCA1,FAS,HIF1A,NOS3
ACVRL1		kinase			4.68E-02	MYC,SERPINE1,TAGLN,ZYX
methylnitrosourea		chemical toxicant			4.68E-02	CLU,GNAI2,SOD1,TIMP2
4-hydroxynonenal		chemical toxicant			4.68E-02	CDK1,MME,MMP9,SERPINE1
lithium		chemical drug		-1.172	4.72E-02	ADCY1,DPP10,FAS,GNAI2,MMP9,PER2,THRB
INHBA	2.908	growth factor		1.614	4.89E-02	ACTA2,ACTN1,AKR1C3,CALB1,CCND2,EGLN3,FN1,INHBA,MMP2,PRLR,SERPINE1,TAGLN,TIMP1
ATM		kinase		1.997	4.96E-02	CLU,FAS,FN1,GADD45A,RRM2,SERPINE1
F3		transmembrane receptor		1.300	4.96E-02	F2,LCP1,MMP2,MMP9,PAK3,SERPINE1
KDM5A		transcription regulator	Activated	2.530	5.36E-02	ATP5A1,CD55,DLST,GHITM,GRPEL1,MCM2,NDUFV1,PARK7,RYR3,UQCRFS1
corticosterone		chemical - endogenous mammalian	Inhibited	-2.416	5.44E-02	CALB1,CAV1,EDN1,MMP9,MYC,NOS3,NOX4,TAT,UCP2
NOG		growth factor		-1.987	5.82E-02	FAS,MITF,MYC,SPP1,TNFRSF1A
lipoteichoic acid		chemical - endogenous non-mammalian	Activated	2.170	5.99E-02	GLRB,HIF1A,MMP2,MMP9,NOD2,TNFRSF11B
GAPDH		enzyme	Inhibited	-2.000	6.17E-02	FCER1G,OAS3,RIPK3,SPP1
Hedgehog		group		1.969	6.25E-02	CCND2,FOXM1,MYC,SOX9,SPP1
FST		other	Inhibited	-2.200	6.25E-02	ACSL1,APOA2,FN1,MMP2,PRLR
PLAUR		transmembrane receptor	Activated	2.000	6.72E-02	ACTA2,MMP2,MMP9,MYC
cilostazol		chemical drug		-1.980	6.72E-02	MITF,MMP9,SERPINE1,VCAM1
Hsp90		group		1.980	6.75E-02	CCND2,CDK1,CLU,FN1,LCK,MYC
NR4A2		ligand-dependent nuclear receptor	Inhibited	-2.219	6.75E-02	COL16A1,COL1A1,COL6A1,KITLG,MMP9,SOD1
bucladesine		chemical toxicant		1.986	6.82E-02	ADAMTS1,CACNA1G,CD44,CLU,FOSL2,G6PC,HS3ST1,KITLG,LIF,LPCAT1,MMP14,MMP2,MMP9,MYC,NPHP4,RGN,SERPINE1,TIMP1,TIMP2
CTLA4		transmembrane receptor	Inhibited	-2.404	7.15E-02	IDO1,ITGAX,MKI67,STX11,TOP2A,TPX2
FGF10		growth factor	Activated	2.236	7.64E-02	ANXA2,MMP14,S100A13,S100A6,SOX9
panobinostat		chemical drug		-1.982	7.88E-02	CCND2,CDK1,FLNA,MYC
IKBKG		kinase		1.759	7.98E-02	C3,CLU,CSF1,CSF2,IKBKE,PPARA,RELB,TMEM176B,TNFRSF1B
FOSL1		transcription regulator		1.929	7.98E-02	CD44,CYP2J2,MMP2,MMP9,SERPINE1,SFTPD
okadaic acid		chemical toxicant		1.947	8.02E-02	CCND2,CDK1,FOSL2,GNAI2,MMP9,MYC,SPP1
FGFR1		kinase	Activated	2.630	8.41E-02	CCND2,COL1A1,LIF,MMP14,MYC,NR1H3,PCSK1
dehydroisoandrosterone		chemical - endogenous mammalian	Inhibited	-2.000	9.33E-02	CACNA1H,LGALS3,PRDX6,SHBG,TNFRSF1A,VCAM1
uric acid		chemical - endogenous mammalian	Inhibited	-2.449	9.64E-02	BRCA1,CDCA8,ESPL1,KHK,MAPK13,NOS3,RELB
CD 437		chemical drug	Activated	2.054	1.02E-01	AK2,ATP5A1,ATP5B,ATP5G3,ATP5J,CCT2,CLIC1,FAS,GADD45A,ITGA11,ITM2B,MYC,SOD1
EFNA4		kinase	Inhibited	-2.000	1.05E-01	DSG1,KRT18,SOX9,UBE2C
mir-210		microrna		-1.912	1.05E-01	ABCC3,COL4A2,E2F3,EHD2,ELK3,RAD52,SCARA3
ADORA2A		g-protein coupled receptor	Inhibited	-2.333	1.08E-01	ATP6V1B2,COL6A1,CSF1R,GABRB3,GLI1,MMP9,NAPB,PCSK1,SYT11
EFNA3		kinase	Inhibited	-2.000	1.12E-01	DSG1,KRT18,SOX9,UBE2C
lipid A		chemical toxicant	Activated	2.000	1.19E-01	C3,FCGR2B,ITGA5,PTPRC
LTA		cytokine		1.980	1.19E-01	CCL21,CHST4,ITGA5,TNFRSF11B
FGF21		growth factor		-1.941	1.19E-01	ACADM,G6PC,HMGCL,SERPINE1
Interferon alpha		group		1.763	1.20E-01	A4GALT,BCL2A1,C3,CCND2,CSF2,FAS,FCGR2B,GLI1,IDO1,IKBKE,IL4R,IRF5,LCK,MMP28,MYC,PML,SEPT4,SP100,TAP1,VCAM1
EFNA5		kinase	Inhibited	-2.000	1.27E-01	DSG1,KRT18,SOX9,UBE2C
25-hydroxycholesterol		chemical reagent		1.982	1.27E-01	ACSL1,ASNS,FDFT1,FOSL2,INSIG1
IRF1		transcription regulator	Activated	2.263	1.27E-01	C1R,CXCL16,E2F3,IDO1,IRF5,MMP9,MYC,PML,TAP1,VCAM1
SYVN1		transporter	Activated	3.000	1.27E-01	ABCC3,BCAT1,CD44,GPRC5A,KCNN4,PLD2,PTRF,SCARA3,TRERF1
stallimycin		biologic drug	Activated	2.000	1.34E-01	CSF1,INHBA,PML,SP110
NS-398		chemical reagent	Inhibited	-2.207	1.46E-01	HIF1A,MMP14,MMP2,MMP9,SPP1,TFPI2
IKBKE	1.604	kinase		1.997	1.58E-01	BIRC3,IKBKE,MMP9,MYC
3-methylcholanthrene		chemical toxicant		-1.987	1.67E-01	ABCB1,GSTA3,NQO1,UGT1A6
SASH1		other	Activated	2.236	1.89E-01	ACPP,CCND2,EDN1,INHBA,PML
TNFSF12		cytokine	Activated	2.408	1.97E-01	MMP9,MT-CO2,SDHA,TIMP1,TNFRSF12A,VCAM1
HES1		transcription regulator		1.940	2.10E-01	ADAMTS5,RLBP1,SPP1,TAGLN
IFNL1		cytokine	Activated	2.236	2.12E-01	OAS3,PML,SP100,SP110,TRIM14
HMGB1		transcription regulator		1.927	2.36E-01	BRCA1,HIF1A,MMP9,RELB,VCAM1
SOCS1		other	Inhibited	-2.619	2.64E-01	A2M,BCL2A1,CD44,FAS,FCER1G,IL4R,VCAM1
GATA2		transcription regulator		1.793	2.66E-01	ABCA13,ADGRG1,ALOX5,CCL21,CES1,CSF1R,EDN1,IKZF1,IL4R,MMP2,MYC,NOS3,RUNX1,UGT1A6,VCAM1
norepinephrine		chemical - endogenous mammalian	Activated	2.928	2.68E-01	CACNA1G,EDN1,FN1,FOSL2,GPD1,MMP2,MMP9,NPHP4,SERPINE1
BCR (complex)		complex		1.992	2.84E-01	BCL2A1,CCND2,CD44,FAS,KCNN4,LCK,MYC
ISL1		transcription regulator	Activated	2.200	3.19E-01	A2M,BNC1,ETV4,RUNX1,RUNX3
POU4F1		transcription regulator		1.969	3.35E-01	BNC1,CACNB3,ETV4,RGMA,RUNX1,RUNX3
TLR7		transmembrane receptor		1.964	3.82E-01	BCL2A1,CD44,CREB5,GNG2,IDO1,INPP5D,OAS3
mir-122		microrna	Inhibited	-2.000	5.26E-01	CSRP1,FBLIM1,FOSL2,NUMBL
SAMSN1	2.351	other	Activated	2.000	5.53E-01	CCND2,EDN1,INHBA,PML
IL27		cytokine	Activated	2.165	1.00E00	CCND2,CSF2,MYC,TAP1,VCAM1
