# Supplementary material for: RNA-seq of serial kidney biopsies obtained during progression of chronic kidney disease from dogs with X-linked hereditary nephropathy
Source: Sci Rep. 2017 Dec 1;7:16776. doi: 10.1038/s41598-017-16603-y (PMC5711945; doi:10.1038/s41598-017-16603-y)
Supplement: Supplementary file 5 — Supplementary Table S7 [file 41598_2017_16603_MOESM5_ESM.xls]

## Sheet: Biopsies
Dog	Time point	Sample Name	Age (wks)	SCr (mg/dl)
Rapid 1	1	t1.rapid_1	10	0.44
Rapid 1	2	t2.rapid_1	21	1.62
Rapid 1	3	t3.rapid_1	26	6.49
Rapid 2	1	t1.rapid_2	12	0.4
Rapid 2	2	t2.rapid_2	22	1.4
Rapid 2	3	t3.rapid_2	27	6
Rapid 3	1	t1.rapid_3	12	0.4
Rapid 3	2	t2.rapid_3	18	1.2
Rapid 3	3	t3.rapid_3	26	7.5
Slow 1	1	t1.slow_1	12	0.38
Slow 1	2	t2.slow_1	39	1.21
Slow 1	3	t3.slow_1	49	6.75
Slow 2	1	t1.slow_2	21	0.6
Slow 2	2	t2.slow_2	34	1.3
Slow 2	3	t3.slow_2	46	5
Slow 3	1	t1.slow_3	19	0.59
Slow 3	2	t2.slow_3	37	1.27
Slow 3	3	t3.slow_3	52	6.12
Control 1	1	t1.control_1	12	0.37
Control 1	2	t2.control_1	39	0.72
Control 1	3	t3.control_1	49	0.91
Control 2	1	t1.control_2	15	0.6
Control 2	2	t2.control_2	28	1
Control 2	3	t3.control_2	46	1.2
